# Supplementary material for: Finding the active genes in deep RNA-seq gene expression studies
Source: BMC Genomics. 2013 Nov 11;14:778. doi: 10.1186/1471-2164-14-778 (PMC3870982; doi:10.1186/1471-2164-14-778)
Supplement: Additional file 1: Tables S1-S4 — containing FPKM, zFPKM, and promoter classification for each gene. [file 1471-2164-14-778-S1.xlsx]

## Sheet: SuppTable1_FPKM
FPKM	GM12878	AG04450	BJ	HUVEC	A549	H1-hESC	HMEC	HepG2	HSMM	MCF7	NHLF	SK-N-SH_RA	NHEK	HeLaS3	K562	IMR90	SK-N-SH
A1BG	0.2462	0.979	1.8789	0.6966	0.2427	6.4546	0.9967	28.5869	0.3368	0.7543	1.0785	4.4838	0.6325	0.247	0.8438	4.6056	7.5579
A1CF	0.0029	0	0	0	0.2312	0.0015	0	22.5516	0.0021	0.0003	0	0	0	0.0008	0.0019	0.0008	0.0003
A2LD1	0.9339	7.901	10.4589	4.7308	8.3185	1.7993	12.0132	3.3712	3.4733	4.7435	9.2487	7.9009	6.77	3.7145	1.6951	3.6041	17.3809
A2M	0.0145	0.7624	94.7935	8.8388	0.1751	0.1959	2.7232	4746.98	21.2327	0.0821	153.73	0.2654	0.1625	1.4011	0.0006	1.9629	0.0171
A2ML1	0.0017	0.0016	0.0028	0.0024	0.003	6.4279	12.4787	0.0004	0.0013	0.1282	0.125	0.0032	133.682	0.0101	0.0869	0.013	0.0015
A4GALT	0.5024	0.8342	1.6707	5.3766	2.0879	4.169	2.7444	1.2044	2.5349	2.2914	3.8225	2.5102	1.5387	0.8016	0.179	4.0216	5.4765
A4GNT	0.0044	0.022	0.1935	0	0.2874	0	0.0179	0	0.0527	0.0172	0.0482	0.1465	0.0158	0.0195	0.0187	0.0673	0.0318
AAAS	17.3539	21.0153	30.583	56.4452	51.4528	62.9964	43.8721	31.4047	22.3146	36.9197	19.1321	37.1114	24.9486	58.6612	62.6894	49.4833	51.3824
AACS	3.6616	9.0793	8.8214	18.2158	9.0742	29.7576	22.8961	12.2198	5.4201	20.4623	13.0057	8.7338	12.767	8.0901	2.7992	15.6569	12.3279
AADAC	0	0	0	0.3409	16.3776	0	0	0.4609	0	0.0174	0	0.47	0.2582	0	0	0	0.9282
AADACL2	0	0	0	0	0.0028	0	0	0.0054	0.0011	0	0	0.0195	0.1749	0	0	0.0004	0.0305
AADACL3	0	0	0	0	0	0.1718	0	0.0255	0	0.0073	0	0	0	0	0	0.0018	0
AADACL4	0.0017	0.0015	0.1546	0	0	0.0423	0	0.0013	0.0012	0.0012	0.0033	6.3178	0	0	0.516	0.0015	0.4473
AADAT	0.0775	8.3807	5.5508	1.1684	13.5357	5.3321	6.8218	6.3598	7.1178	7.2537	4.7812	16.0355	1.2285	5.6431	0	5.2304	10.2584
AAED1	5.7505	3.0035	7.2916	3.8517	5.6285	1.8074	5.7625	5.0415	11.0193	2.7363	17.6007	4.8714	2.8748	8.5836	4.7893	2.1942	6.4311
AAGAB	28.0444	36.3131	36.9607	19.2293	70.4583	14.6475	36.4187	6.5978	40.3776	48.1238	37.5209	24.3527	40.7993	70.885	36.5363	18.7272	19.837
AAK1	1.5615	7.0403	5.7441	12.1046	5.2813	3.4229	10.5038	2.8766	9.6039	4.6815	11.2722	9.3715	2.1133	1.1366	1.086	6.2344	5.7722
AAMP	10.6205	28.8541	45.5374	64.9752	40.7413	83.0381	74.4207	71.1196	31.3659	87.3565	29.0568	56.8312	49.0821	11.0486	27.7707	73.7386	228.751
AANAT	0.0022	0	0.0092	0.0799	0.0207	0.4278	0.1015	0.0538	0.0497	0.0173	0.0451	0.0194	0.0316	0.0055	0	0.229	0.1865
AAR2	7.0215	12.3415	19.4763	20.4873	18.4411	23.8991	18.8279	28.7013	14.6435	8.5309	13.8128	21.6958	16.5173	23.2685	15.9529	17.0718	12.6838
AARD	0.1209	0.0164	1.3901	0	0.0358	0.6151	4.0155	0.0129	0.013	2.1318	0.0238	0	0.0237	0.0146	0	0.1349	0
AARS	33.2107	131.777	98.9445	39.3709	167.494	86.3441	71.8698	94.7119	73.2891	102.769	87.6312	30.082	45.8201	261.972	142.193	75.5333	51.1991
AARS2	2.1493	3.3034	2.9078	5.2841	2.0538	6.3439	6.3626	5.1558	1.5422	3.0584	2.1434	6.2145	4.9836	3.9058	7.4118	7.0852	7.5158
AARSD1	10.5079	8.2878	7.4985	5.9494	8.4656	10.9746	9.9861	2.3174	15.5144	7.3249	9.5948	3.4097	5.9608	12.0327	7.3148	18.7306	18.8505
AASDH	10.6839	6.1425	4.8302	2.9086	7.1359	4.5665	4.0451	4.1522	3.5835	3.8942	5.5128	4.5801	7.4759	8.0958	9.8974	2.9744	3.2285
AASDHPPT	33.6647	29.3765	23.0215	6.4093	22.07	9.6289	15.73	9.1404	33.2588	11.1126	18.3065	17.623	16.1801	16.8673	25.5491	14.0699	12.2142
AASS	4.59	7.187	6.4989	5.0586	0.0641	129.443	1.5481	5.3548	3.9599	3.4844	4.3104	1.4149	3.8366	0.2407	0.0109	3.7732	0.6397
AATF	13.0061	8.3183	9.4043	7.2161	31.5582	13.4555	12.5312	5.0623	13.2095	13.4738	6.3719	6.8134	8.4516	15.5212	11.2895	12.5036	13.6182
AATK	0.019	0.1087	0.1436	0.3302	0.0937	1.2877	0.2622	1.9858	0.0574	0.1689	0.092	2.6072	0.2872	6.3018	0.4174	0.0979	0.2547
ABAT	2.7594	3.4673	2.3319	2.693	0.5964	10.2277	11.13	30.9565	4.7651	31.4998	0.9612	12.518	7.0437	0.0407	0.4914	6.3317	10.5672
ABCA1	0.043	13.9547	16.5737	1.8959	7.6233	4.7698	5.5737	18.3999	4.4363	3.4754	5.8845	12.3149	12.1828	0.1398	0.0092	4.3529	4.5023
ABCA10	1.6844	0.1113	0.1399	0.2431	0.2527	0.0006	0.0997	0.222	0.0269	0.1696	0.1381	0.0591	0.3449	1.2963	0.0168	0.1415	0.0526
ABCA12	0.9445	0.0104	0.0182	0.0006	0.6024	0.0106	8.8563	0.0103	0.0463	1.8819	0.0035	0.4378	11.4817	0.0294	0.0044	0.0017	0.0417
ABCA13	0.3992	0.0802	0.0505	0.0249	0.0092	0.0137	0.5757	0.0002	0.0152	0.1287	0.0372	0.007	0.1684	0.0001	0.5115	0.0389	0.0001
ABCA2	0.5925	2.7273	5.2945	26.0767	4.792	9.5492	14.6176	11.6786	5.2417	59.1236	4.8639	24.7485	2.5521	11.0655	12.1445	24.5788	21.8574
ABCA3	0.1449	0.0696	0.944	9.8451	3.6797	3.8529	0.32	1.352	1.2306	10.0348	0.93	11.9976	0.0499	2.2921	8.1762	0.1708	7.1876
ABCA4	0.0973	0.1524	0.1454	1.5881	0.1756	0.1159	0.2512	0.3052	0.3386	0.4787	0.0107	0.0086	0.0318	2.4866	0	0.2475	0.034
ABCA5	22.846	4.4466	7.5576	5.0908	3.3472	0.8497	4.3661	8.3919	0.2799	16.045	7.5441	2.2902	5.4083	8.7723	1.0718	1.0826	1.7184
ABCA6	25.3894	0.1556	0.2395	4.3527	0.0238	0	0.2034	0.048	0.0699	0.0183	2.165	0.0146	0.2883	0	0.0781	0.0184	0.0902
ABCA7	0.953	0.8688	0.74	2.518	2.4505	5.5736	3.8355	24.3045	0.607	2.3507	1.1261	12.537	5.276	5.2896	29.8618	1.9337	4.1746
ABCA8	0.0067	6.4721	0.3654	0.5819	0.2368	0.0003	0	0.0568	1.0053	0	3.7692	0.3388	0.0451	0.5284	1.1098	1.0434	0.9757
ABCA9	2.2693	0.0307	0.1917	1.2697	0.0064	0.0085	0.015	0.0183	0	0.2089	0.9143	0.0098	0.1689	0.0998	0.1915	0.0006	0.0296
ABCB1	6.4194	2.3646	0.1869	3.6116	0.0111	0.3843	0.1167	45.1968	0.0409	0.1307	0.6308	101.546	0.168	0.0006	0.0635	0.614	1.6132
ABCB10	9.9745	4.1334	5.6993	3.3664	7.1274	1.9249	6.4168	4.7437	5.3306	4.7301	5.2461	4.0874	5.2801	11.9889	21.065	4.0659	3.9181
ABCB11	0	0	0	0.0907	0.0082	0.0005	0	0	0.0002	0.0115	0.0056	0	0.0192	0.0269	0.0565	0.0012	0
ABCB4	1.876	0.0511	0.7165	0.0182	0.169	0.3342	0.0014	8.0843	0.0405	0.0989	0.0686	0.8615	0.0016	0.0012	0.0479	0.0075	0.109
ABCB5	0.0065	0	0	0.0214	0	0.005	0.0003	0.0003	0.0133	0	0	0	0.0002	0	0	0.0006	0.0001
ABCB6	3.4659	10.1632	10.1645	17.7821	28.8944	23.1926	6.4814	49.1967	7.8046	10.7454	6.1419	23.9612	5.2012	5.0991	21.561	15.7213	16.7223
ABCB7	30.5405	11.5797	8.1536	7.1228	18.1883	14.2157	9.9035	9.0525	13.124	7.37	11.0038	10.1096	7.9606	49.5725	18.6769	8.1237	16.9641
ABCB8	1.3102	5.0091	7.3696	28.2864	9.5994	11.7676	23.0281	3.9313	5.6072	9.037	6.3921	21.9148	13.8365	7.6081	21.9937	16.7499	27.4808
ABCB9	0.2044	2.2984	1.8326	8.9955	1.3065	2.3258	10.2996	2.8299	0.5689	4.0904	2.4126	5.2499	2.4107	1.5955	3.0394	5.556	5.0422
ABCC1	5.9904	34.0575	9.9287	38.6253	58.067	27.5216	19.8232	21.301	8.3106	17.8577	30.5598	20.5339	12.0176	6.3671	7.111	49.5709	19.4548
ABCC10	1.0325	5.5051	4.3294	15.4432	3.3003	7.3028	9.9837	9.3493	3.361	7.9265	4.1888	19.8831	15.5586	4.0299	11.0253	11.4578	14.7455
ABCC11	0	0.0218	0.019	0.233	0.2676	0.0632	0.4997	0.9611	0.0861	0.1719	0.0627	0.0975	0.3371	0.1397	0.2566	0.1047	0.152
ABCC12	0.0099	0	0	0	0.2364	0.0364	0.0065	0.3168	0.0294	0	0	0.0212	0.0003	0	0	0.0244	0.0014
ABCC2	0.3172	0.3322	0.1452	0.6831	196.082	0.3785	0.3115	245.215	0.1067	0.5219	0.0972	0.2272	1.6444	143.802	0.108	0.0792	0.1814
ABCC3	0.6033	11.6048	22.2973	3.4613	212.845	0.3214	37.5587	25.7057	4.28	15.9561	6.9775	41.0437	22.3452	15.1673	0.8937	4.354	130.489
ABCC4	26.7608	64.0536	9.2197	4.3899	22.5618	2.667	3.4027	1.7676	8.5563	3.4284	19.8536	3.9562	4.9611	9.5849	17.9658	10.7871	6.1574
ABCC5	5.0819	13.1575	8.1389	10.7666	8.3587	15.9179	8.6753	7.4618	10.8466	44.0638	6.737	18.7312	15.3234	14.4861	19.2719	10.9213	18.0174
ABCC6	0.0636	1.5479	0.513	0.2615	3.1387	1.266	0.1647	42.7158	0.0193	0.4999	0.6597	0.6694	0.1147	0.9376	0.0726	0.8128	0.5973
ABCC8	0	0.0004	0	0.0005	1.8736	1.9347	0.0006	0	0.0006	1.7224	0.0135	5.2025	0.0003	0.8666	0	0.0025	0.7031
ABCC9	0.011	1.1208	4.8347	0	0.0455	0	0.0188	0.0002	0.9637	0.0398	17.1696	0.0915	0.0241	0.0002	0.0198	1.039	0.0149
ABCD1	0.1801	3.9442	2.3686	6.9352	0.5483	1.9178	1.0969	8.452	2.1842	1.7302	2.1823	8.0571	0.4758	2.8045	1.844	4.8351	6.5914
ABCD2	5.2934	0.0005	0.0004	0	0	0	0.0314	0	0.0044	0.0043	0.0613	1.6041	0.0125	0.0004	0.0005	0.0006	0.0203
ABCD3	17.2192	15.5981	9.4458	3.2343	17.3072	4.3089	15.3748	12.4609	18.4138	8.7535	14.1811	7.1824	10.4271	19.2399	4.8639	10.3386	6.2989
ABCD4	5.3487	7.2279	4.1655	31.2566	11.3355	28.3421	11.0912	29.0392	9.2416	13.0553	7.0666	26.5756	9.0321	9.5093	9.7573	14.0985	27.36
ABCE1	66.8931	27.7681	26.4987	9.1627	36.2015	11.752	47.6672	10.9845	78.1894	46.1908	41.2218	9.0078	17.6776	20.6405	32.277	27.4746	18.9141
ABCF1	8.9934	18.6521	16.7424	22.0265	16.2082	47.2292	29.998	19.715	74.22	44.9037	33.953	23.395	14.5786	18.2371	30.103	25.5845	35.6793
ABCF2	15.354	27.1392	32.4911	23.4381	35.5168	20.3408	40.3384	10.5078	59.7809	33.2614	32.4857	26.9887	28.2955	33.5328	33.8202	38.0701	60.59
ABCF3	11.2951	19.3471	28.452	53.2759	14.277	34.2771	25.3447	21.6885	13.7979	40.1789	14.0381	28.1983	26.0212	33.1652	25.6068	29.6895	32.2697
ABCG1	5.3613	0.2933	0.1535	7.7675	4.2244	1.7963	2.465	0.1613	0.1053	7.2118	0.1027	2.3975	2.6764	3.8543	0.0193	0.1333	0.0405
ABCG2	0.0003	0.5708	1.0052	1.8981	29.7354	1.4439	1.8437	3.6114	0.1586	1.0303	3.9518	0.0071	2.3857	3.8631	0.0147	0.4492	0.017
ABCG4	0	0.1207	0.0413	0.5473	0.2931	0.9536	0.0901	0	0.014	0.0286	0.0455	1.6815	0.088	0.0136	0.0489	0.1721	0.5065
ABCG5	0.0014	0.0026	0	0	0.0163	0.0123	0.001	21.1095	0.002	0	0	0.0204	0.001	0.0398	0.0128	0.0034	0.0006
ABCG8	0	0	0	0.001	0.0182	0.0028	0	5.5556	0.002	0.2264	0	0.0022	0.0006	0.0039	0	0.0023	0.0004
ABHD1	0.1222	0.0462	0.0708	0.2638	1.9676	0.5657	0.0692	0.8402	0.0733	0.1883	0.2404	5.4662	0.1063	0.0225	0.6405	0.1273	2.7241
ABHD10	36.249	18.4046	12.6246	5.6064	19.6531	7.326	13.1236	9.274	13.4946	14.0686	17.3956	8.7038	7.9969	35.1389	14.9424	18.3057	12.2433
ABHD11	0.7487	2.0295	5.2924	12.9196	4.6319	27.1806	21.8821	4.5009	4.6558	27.795	3.4858	14.0409	5.5441	8.6976	8.8775	13.069	21.9041
ABHD12	8.3537	22.4869	14.0657	13.2685	32.1703	23.1223	15.6302	18.5664	7.723	27.6505	56.2637	17.2738	5.4868	10.3862	3.9853	75.8377	29.1896
ABHD12B	0	0.2516	0	0.0481	0	5.5426	0.1092	0	0.4417	0	0.0036	0.0565	0	0.3732	0	0.0205	0.0353
ABHD13	7.5645	4.1716	3.0097	1.7999	3.425	2.4099	2.8628	2.2679	5.8918	3.1512	5.2773	2.9371	5.0082	8.2241	3.1356	2.4718	2.1051
ABHD14A	1.8005	4.539	6.1255	18.8037	3.4214	6.9754	11.229	31.3356	3.6635	1.6216	6.5458	23.9096	5.6493	11.2065	3.1459	9.3212	22.6546
ABHD14B	17.8658	17.3294	27.971	32.3099	17.6217	10.4718	23.9331	52.5091	23.3752	12.0455	21.2472	47.0539	30.8241	55.4731	59.1586	17.1342	45.4441
ABHD15	1.6897	2.6187	2.7449	2.7025	8.2643	0.5981	4.347	1.668	1.396	3.3824	2.3115	5.0975	3.6436	2.774	0.3867	2.86	4.9594
ABHD16A	8.8823	15.3883	22.3488	35.7414	9.9976	25.3179	13.8794	26.1648	12.1876	14.7648	13.1346	24.8103	13.9897	16.5261	68.767	21.6505	30.5708
ABHD16B	0.1598	0.5686	0.7327	3.6696	0.4532	2.9646	2.1116	3.1708	0.5598	2.3598	1.057	2.6079	1.1657	1.031	1.865	3.9935	2.9909
ABHD2	7.3816	22.9533	20.8564	9.527	31.356	6.9072	21.025	8.1029	40.3549	36.1817	22.0376	48.8622	10.9043	16.8269	40.0539	20.3838	15.1912
ABHD3	21.1479	2.4137	1.4865	3.712	12.9649	5.0232	8.7844	19.2639	2.3696	9.6777	3.3832	2.508	9.8162	88.3441	17.5744	5.2746	3.1022
ABHD4	8.4524	26.2686	51.9572	39.5503	46.5837	35.271	11.3175	35.4826	19.6674	10.8821	42.733	22.9279	20.151	56.6588	7.9781	18.9304	13.9523
ABHD5	13.2684	42.3233	17.6529	5.4336	8.3272	7.3376	22.7576	2.5319	24.0502	16.7019	35.2046	6.0248	12.2819	50.5836	33.7775	11.2016	7.7544
ABHD6	9.3579	5.0777	5.081	5.5998	8.5729	4.3753	5.9556	10.4824	1.2691	1.6525	4.588	13.8895	13.1182	16.0019	2.9798	5.2915	9.0103
ABHD8	0.5922	3.0679	4.7392	8.578	1.3456	13.1745	2.9034	6.4959	1.3919	0.7413	2.4363	16.6032	6.7486	2.7813	2.9303	7.0485	8.699
ABI1	19.2127	31.2726	37.5034	41.806	26.7386	22.3364	41.3552	9.2496	56.3909	24.5304	40.7654	17.9685	31.5028	10.4342	25.3098	32.6086	27.7376
ABI2	16.0527	21.2536	20.7864	19.4506	23.7886	38.6552	25.8476	15.3418	41.3205	29.3019	34.6403	57.2858	5.9661	9.7336	6.2885	35.4959	36.1322
ABI3	7.8535	0.0584	0.4277	23.9062	0	1.4798	0	0	0.1371	0.0061	0.7588	0.6272	0.013	0.0096	0	0.7836	3.4828
ABI3BP	0.2872	2.8266	12.3197	60.0631	2.3587	0.1503	0.1289	0.3231	27.3564	0.0095	45.3489	14.0887	0.8779	0.1744	0.0994	19.9194	8.0264
ABL1	4.2592	18.5446	14.3678	19.8498	18.8903	23.6552	13.9023	7.5518	21.1078	22.8588	25.9498	21.5599	7.9731	25.529	20.2763	31.1783	18.4782
ABL2	2.4984	6.7118	12.694	24.3416	7.1702	2.681	16.4178	3.179	61.965	4.4855	17.0901	5.9657	23.3604	10.8074	4.2625	6.385	5.9113
ABLIM1	11.8138	3.2014	7.1795	125.486	38.5809	36.6603	59.1511	40.1915	47.8558	19.5049	7.5632	29.4601	50.5826	59.6524	0.0805	5.4124	12.777
ABLIM2	0.0208	0.0059	0.0174	0.1405	0.0851	3.1122	0.449	0.173	1.2355	2.8287	3.6014	1.1486	1.6354	2.2571	0.0002	0.0969	0.4146
ABLIM3	0	24.8161	8.2365	11.4412	1.6816	0.2818	21.745	7.8517	35.5006	4.8922	29.8163	2.8335	5.8773	0.2356	0.0134	50.4977	5.3418
ABO	0.0057	0	0	0	0.0019	0.0285	0.0331	0.0014	0.0014	0.0054	0	0	0	0	2.5652	0.0017	0
ABP1	0	0.0153	0	0.032	0.0177	0.262	0	0	0	0.038	0.0111	0.1133	0	0	0	0.0009	0.0117
ABR	6.1727	35.9178	20.3119	54.9962	29.2846	28.3262	47.0083	21.7362	16.8771	36.3357	25.7078	41.6323	9.8055	16.4335	0.4772	51.2372	76.0371
ABRA	0.0035	0.027	0.0357	0.0154	0.0147	0.0026	0.0108	0.0423	0.1381	0.0831	0.0498	0	0.019	0.0029	0.0115	0.009	0
ABRACL	132.655	26.1542	11.847	22.9289	14.7587	64.0516	43.3965	0.4227	38.3479	60.2567	27.345	9.4872	30.0107	4.0147	2.9814	17.4162	16.6182
ABT1	11.0159	7.4596	10.5723	21.463	7.923	25.4391	17.5074	26.6216	6.738	6.6894	6.1249	10.4682	16.075	16.1572	33.1079	13.2152	15.099
ABTB1	1.6658	9.7794	11.4469	14.5416	5.7908	4.8846	10.5596	10.6705	4.0218	5.294	6.1642	20.0678	8.378	13.0057	0.7627	15.7787	22.8903
ABTB2	0.0407	0.2925	1.7751	0.1528	5.7258	5.9513	1.9224	8.4482	7.5511	5.7022	0.6398	9.4179	1.0433	2.5843	0.2039	1.6351	6.5059
ACAA1	20.8908	25.4247	32.981	29.1076	17.182	16.7533	52.9167	133.539	19.7958	38.7461	24.7439	27.8105	75.1297	11.5491	53.0627	41.7034	64.3201
ACAA2	22.703	13.4553	8.1799	6.8462	14.7541	28.5647	10.7237	14.8531	26.784	17.4637	9.8068	18.1091	0.9301	16.5712	5.2229	12.54	20.9988
ACACA	17.5718	28.8217	16.254	35.7892	54.118	47.2491	34.7213	22.0103	15.521	19.3982	21.5291	31.6092	45.1748	61.545	32.0359	12.8798	19.1672
ACACB	0.3668	1.4035	0.8621	0.5593	3.0198	3.6685	0.8565	3.1406	1.0032	2.6159	1.4263	5.847	0.4295	2.9183	0.2953	1.2436	4.5765
ACAD10	4.044	10.3915	5.8269	6.0053	17.9857	13.1673	7.4658	10.9371	3.9589	8.9275	6.3243	23.3754	8.0365	9.6673	9.6277	13.849	18.8816
ACAD11	14.359	15.9796	17.0462	8.2348	12.8982	3.5087	10.0486	31.9989	6.0038	19.3454	17.2284	17.3222	19.8865	15.3804	6.2392	12.7582	11.3012
ACAD8	8.7752	9.3201	9.2551	14.2938	7.0864	29.3576	13.9581	8.2487	9.654	12.516	10.506	16.8462	10.5663	10.302	10.4918	13.2094	21.5512
ACAD9	7.2926	15.2613	15.5975	33.0417	11.5835	16.9748	32.6096	9.4124	16.294	35.422	18.6312	17.8791	18.5992	35.928	11.0603	26.7538	30.1923
ACADL	0	0	0	0	0.0161	0.0931	0.0235	0	0.0329	1.204	0.0415	0.0245	0.0007	0.1749	0	0	0
ACADM	166.111	22.9967	20.1277	4.0189	17.0954	8.5893	12.9199	21.2302	28.164	11.9154	18.3597	16.2821	18.5312	35.6727	48.6379	14.1734	19.9723
ACADS	0.7984	2.1744	4.45	6.7621	3.9079	5.0896	0.8896	16.1445	1.1516	1.5713	2.4267	5.7317	2.0245	5.1817	7.9016	3.8167	3.6519
ACADSB	17.6397	8.485	6.2846	1.59	10.8575	3.2793	3.1568	44.1731	8.7591	5.0735	8.0969	4.3247	3.103	2.6335	3.6282	5.1874	5.8217
ACADVL	84.4564	163.591	185.176	242.148	154.641	141.329	178.877	276.608	91.9212	195.948	93.7944	401.349	336.918	278.093	245.609	528.139	362.655
ACAN	0	0.066	0.2736	0.0157	0.0021	0.3993	0.1331	0	6.207	0.0178	2.6267	0.058	0.0004	0	0.0004	0.8048	0.0011
ACAP1	20.5044	0.7077	1.7661	1.0427	1.0512	8.1481	1.3348	3.1904	0.6806	0.5271	0.451	2.8189	2.8576	0.6982	4.4696	1.8304	1.6607
ACAP2	21.0781	22.3318	17.2138	3.3858	9.2772	5.1215	7.3726	3.039	11.7487	15.3053	15.8964	7.4658	8.6356	16.9456	12.9789	7.2489	32.4021
ACAP3	1.253	11.1874	11.5877	27.0948	3.3596	11.2826	14.859	37.6947	37.5577	42.1112	41.8102	24.1974	26.2344	13.7202	15.0532	46.306	36.1847
ACAT1	82.4873	53.8576	32.9785	17.7144	43.9406	20.8863	33.5594	31.1228	39.6224	21.1511	73.2364	43.9686	30.91	64.2167	89.4425	40.9401	74.2927
ACAT2	105.056	18.929	6.6434	20.8957	15.6781	42.8177	69.9344	60.3021	34.6412	33.0101	66.0945	6.0993	43.9772	48.6877	122.647	22.2304	9.2826
ACBD3	16.5734	29.962	20.6861	5.4511	21.929	5.3096	15.7063	10.9708	37.5289	18.5992	45.5917	15.0205	17.9645	18.5637	21.4991	19.3051	13.2946
ACBD4	3.132	2.5305	3.5263	3.7482	5.874	5.2615	1.9685	20.9412	0.8811	1.5158	2.5133	12.3269	2.4817	5.7149	5.8031	3.8097	11.7565
ACBD5	14.9525	8.2386	8.1736	3.3151	22.3324	2.9807	6.3662	5.6059	14.3613	19.8658	12.6031	10.7306	4.8482	20.942	4.5452	6.1836	11.4612
ACBD6	27.0894	58.8649	27.4832	43.9433	55.4461	65.6996	63.5649	17.777	50.5481	57.5939	63.375	30.1949	33.1604	60.3148	41.6224	47.04	52.5899
ACBD7	0.3371	0.2964	0.467	0.5087	0.5893	6.1727	0.0709	0.5071	1.1874	6.2617	0.3398	0.4163	0.0412	0.2231	1.3798	0.1857	0.6369
ACCS	10.3053	3.4584	4.1996	14.9144	13.9638	5.6321	3.302	0.2865	0.6576	5.558	7.9752	14.9715	4.2327	4.1442	15.1284	4.5922	19.6725
ACCSL	0.0031	0	0.0189	0	0.0032	0	0	0.0023	0	0.0022	0.0021	0.2955	0	0	0	0	0.0007
ACD	0.9314	3.7747	4.5838	16.6529	5.9965	22.0421	14.51	12.1461	2.2873	6.9448	2.156	11.7524	4.5918	10.588	10.7985	12.4871	17.3879
ACE	0	0.9087	1.4731	48.5432	0.3651	1.5054	0.2191	0.0307	0.2423	0.5554	0.559	4.8704	0	0	0.268	3.7278	10.3863
ACE2	0	0.0108	0.0007	0.0093	0.0236	0.0278	0.0432	0.1523	0.0085	0.0763	0	0.0478	0.5424	0.221	0.0361	0	0
ACER1	0.0014	0	0.0694	0	0.0014	0.0685	0	0.001	0.001	0.0313	0	0.0033	0.4995	0.0023	0	0.0158	0.0003
ACER2	1.4732	1.4381	1.4027	5.0149	3.8451	7.9164	13.7466	2.4345	1.9249	5.2362	1.0018	2.7203	2.6122	2.7567	3.3016	0.7552	1.6964
ACER3	9.1855	8.6101	15.6472	19.0842	34.0581	6.6779	63.087	4.6385	15.3124	16.0018	25.3106	6.585	23.884	31.5501	15.2826	5.5726	12.3475
ACHE	0.688	0.0406	0.0916	0.223	0.2281	1.227	0.0327	0.9227	2.6426	0.8676	0.1482	7.2767	0.2254	0	1.8512	0.3576	1.4742
ACIN1	31.2226	86.5275	62.2299	77.4798	62.7234	73.507	44.8767	113.664	60.8396	137.821	52.6539	77.2537	50.1048	67.6091	89.1093	111.675	112.064
ACLY	40.6652	82.601	67.8124	130.357	185.871	116.82	331.233	84.632	83.827	58.8168	131.126	81.1796	186.03	66.578	95.6564	117.97	136.929
ACMSD	0.1168	0.0429	0.05	0.0218	0.2223	0.1027	0.0146	0.1064	0.0602	0.1497	0.0868	0.0613	0.0227	0.0466	0.1447	0.0382	0.0322
ACN9	46.6885	8.1257	7.0627	7.4043	21.5138	46.9392	51.9048	8.7009	40.0506	0	18.9848	19.4512	13.7515	17.6708	43.9048	17.853	27.656
ACO1	3.0989	163.496	60.9359	29.8403	20.8081	25.8033	32.6909	11.2242	45.8392	10.9102	89.9105	16.3931	14.2771	17.3394	15.0396	57.3851	20.1104
ACO2	4.9301	16.0303	11.1548	37.6475	14.9554	32.8276	41.1465	10.3629	15.155	25.3259	19.8083	20.8221	10.8852	2.458	22.2122	46.6705	33.3506
ACOT1	0.5821	1.6398	2.1603	6.7529	2.0748	1.5783	7.0243	19.6273	1.6275	0.9767	4.8389	1.7746	2.067	2.6272	0	2.0196	2.3138
ACOT11	0.006	0.3135	0.9273	4.0901	1.1488	3.1174	6.8137	1.5956	5.6932	0.7213	0.3502	5.2079	2.2432	1.9346	1.4851	1.6776	5.0707
ACOT12	0.077	0.2027	0.0166	0	0.0805	0.3307	0	0.0013	0	0.0308	2.587	0.0014	0.0008	0.0005	0	0.0194	0.0456
ACOT13	31.758	44.7703	22.3705	12.9577	66.6105	51.403	40.6905	32.9579	32.9995	24.0756	31.2621	22.4447	41.5558	50.7297	82.4193	33.5785	35.752
ACOT2	1.679	15.0115	24.6732	20.981	26.49	4.699	11.8467	30.0342	13.7775	14.6015	22.1204	12.8492	6.2095	29.4033	0.0492	18.858	28.4372
ACOT4	0.4736	0.2074	0.3519	0.3822	1.7987	0.6698	0.1918	0.0059	0.2416	3.2601	0.0579	0.1335	0.219	0.4458	0	0.1336	0.0875
ACOT6	0.0469	0	0.0037	0.0044	0	0.3089	0.0364	0.161	0	0.1016	0.0056	0.0033	0	0	0	0.0039	0.0018
ACOT7	8.2097	36.1186	29.9199	60.0879	22.8596	134.571	229.098	22.6989	48.8299	26.9463	24.9992	61.439	96.2138	14.4539	38.4288	156.46	186.905
ACOT8	8.3727	12.7935	20.3713	36.9474	9.0544	57.2967	25.5697	32	7.2403	13.2833	11.0806	29.8471	23.6347	29.7299	28.5384	31.3411	36.5479
ACOT9	25.5694	28.3273	29.1367	22.7866	41.2974	13.4045	34.1298	15.9184	41.1555	16.5855	39.0605	11.2182	36.9263	58.8855	22.2066	29.2017	18.5029
ACOX1	8.4464	14.8333	18.3501	15.1025	15.424	7.8287	22.3206	46.728	18.603	19.2049	16.4924	27.0659	23.2098	11.4154	12.8948	11.02	17.9562
ACOX2	0.0058	13.2411	13.2868	6.062	18.4453	5.6681	0.6658	52.9267	3.2256	0.3522	8.767	6.4643	0.0703	0.0038	0.0028	17.0497	5.8121
ACOX3	2.5716	3.0536	3.9861	7.8235	2.6113	2.0508	4.0486	3.3394	4.5062	5.2016	4.7762	7.7469	3.3509	0.6413	1.4251	10.5594	6.4864
ACOXL	0.231	0.0159	0.014	0.0181	0.0004	17.1178	0.8611	0.0373	0.0015	0.6896	0.0005	0.0531	0.2475	0.0003	0.2604	0.0053	0.0006
ACP1	77.8492	52.4832	60.0473	23.921	117.067	63.4194	47.8824	120.182	64.1038	61.9246	55.114	45.7989	43.4957	140.944	79.9864	61.8541	56.7173
ACP2	1.2315	9.5728	13.4525	34.2817	8.4948	13.6058	12.7961	14.849	10.0521	8.011	10.2087	21.1542	5.8995	12.9536	4.7827	16.48	13.1099
ACP5	2.5441	1.5409	1.6839	0.5239	0	9.3859	16.3351	3.6067	0	0	0.8848	0.7875	18.821	0	0.528	0.6677	0.5957
ACP6	2.4095	4.946	7.542	5.4971	10.4314	7.9851	3.8735	21.2223	1.4733	23.2299	1.6027	26.2253	4.7813	11.3822	0.4399	5.6233	10.6056
ACPL2	0.3596	12.1137	4.4853	1.2368	7.5957	13.647	2.495	2.8014	5.146	5.5613	4.6468	15.6505	1.2375	2.1611	1.8063	8.4306	7.0673
ACPP	0.1918	0.3148	0.3211	0	0.4319	0.9581	0.2632	0	0	0.8332	14.579	1.8045	0.7232	2.4778	0.1946	0.2706	0.2284
ACPT	0.0557	0.0449	0.0397	0.067	0.1389	0.1152	0.0766	0.2463	0.0175	0.2917	0.0107	0.1323	0.038	0.1262	0.0646	0.0638	0.1211
ACR	0	0	0.0592	0.226	0	0	0	0.1636	0.0226	0.0184	0	0.0729	0	0	0	0	0.1434
ACRBP	0.3602	0.2423	0.204	4.2796	0.5115	4.3298	0.0837	0.4873	0.3431	0.4902	0.3677	2.01	0.12	0.4201	17.1798	0.2553	0.5768
ACRC	1.2089	0.7457	1.602	0.4711	0.6159	0.3087	0.5326	0.2215	0.7308	1.0206	0.4316	0.6362	0.5905	0.3519	0.6128	0.7891	1.3363
ACRV1	0.3509	0.1701	0.0947	0.1074	0.1512	0.2424	0.0862	0.1028	0.1434	0.4668	0.0501	0.2167	0.1123	0.2288	0.2173	0.0555	0.0374
ACSBG1	0.1482	0.0014	0.0008	0.0015	0.0996	3.4306	0.0014	0.6123	0.1706	0.4859	0.0006	0.0039	0.0662	0.3834	0.5296	0.0246	0.0781
ACSBG2	0.4545	0	0	0	0	0.0453	0	0.0991	0.0522	0.0223	0	0	0.0337	0.4783	0	0	0
ACSF2	5.3286	25.0596	63.7598	18.3621	13.7337	11.8416	18.9178	66.6828	4.6265	12.0175	8.5487	34.3911	58.0611	16.4596	6.5826	17.5096	33.1995
ACSF3	5.0848	7.0462	8.1633	13.7667	6.7595	9.1515	8.2667	9.9017	5.0515	15.3327	7.8164	11.521	7.0408	11.3934	8.1399	8.7756	13.3849
ACSL1	27.5542	10.9394	6.8502	4.3419	6.5822	1.5063	19.3045	8.5137	25.3336	4.6635	8.0063	5.5807	33.614	5.6169	9.6497	8.9599	6.4885
ACSL3	28.9306	44.4151	37.8961	30.1627	108.605	27.689	82.8183	266.206	83.0418	75.9436	83.3526	29.6088	116.31	72.8093	62.6219	22.7165	13.2159
ACSL4	38.1678	72.9816	27.5551	10.455	10.7332	6.8456	25.8226	104.511	55.0376	1.098	53.8094	7.6798	29.0179	21.9714	12.0858	18.3523	12.6105
ACSL5	26.7772	1.7143	0.8798	1.0852	0.2506	0.0091	0.1811	42.911	0.1224	0.0819	3.4318	0.3607	0.0306	19.4216	0.9555	0.574	0.171
ACSL6	0	0	0	0.0213	0.0406	1.6044	0.2137	4.2608	0.0302	0.0809	0	0.9157	0.2269	0	0.4699	0.0021	0.326
ACSM1	0.1708	0	0	0.2123	0	0.2003	0.5699	0.9545	0	0.0164	0	0	0.7249	0	1.0572	0	0
ACSM2A	0	0	0	0	0	0	0	9.8705	0	0	0	0	0	0	0	0.0055	0
ACSM2B	0	0	0	0.0826	0	0	0	24.1213	0	0	0	0	0.0006	0	0	0.0244	0
ACSM3	14.2423	0.3626	0.2125	20.8279	9.8743	4.5733	0.522	44.4923	0.1306	1.0365	0.1964	0.3059	0.3156	0.4381	399.258	0.2835	0.4196
ACSM4	0.0229	0	0.0202	0.0739	0.0187	0	0.0089	0.0837	0.0011	0.0161	0.005	0.1107	0.001	0.0265	0.0062	0.0028	0.0116
ACSM5	0	0	0	0.0658	0	0.0472	0	12.3785	0.1198	0.0008	0.0406	0.0612	0	0	0	0.0131	0.0624
ACSS1	8.1636	0.597	1.9599	3.3781	3.9582	1.9431	1.4841	12.1531	0.0931	1.4607	1.8211	0.9127	0.8666	0	0.1819	0.6962	1.3555
ACSS2	2.791	20.5083	17.1989	31.3489	9.4281	16.2441	83.3925	62.8363	11.6915	7.9655	37.5828	18.5016	50.0837	36.3049	218.22	19.206	21.6034
ACSS3	0.0003	1.1826	5.4997	0.0717	0.0373	9.7212	0.0139	37.8348	0.8557	7.9369	6.1582	0.0286	0.1092	0	0.0001	0.5004	0.0123
ACTA1	0	0.0674	0.0941	0.2173	0.0582	14.6809	0.0721	1.79	149.645	0.0998	0.0757	0.1795	0.0546	0.13	0	0.0303	0.1587
ACTA2	7.4516	395.479	541.104	3.2226	10.581	5.1108	12.9572	12.0053	505.605	4.1638	1480.26	42.9475	1.4055	1.167	0	762.754	87.2405
ACTB	512.812	1133.49	1141.43	2205.93	743.691	1649.76	3497.03	488.419	1891.53	1162.02	3171.11	991.407	561.574	182.248	413.631	4630.19	2626.89
ACTBL2	0	0.1245	0.0235	0.0075	0	0	0.0848	0	0	0.08	0.0188	0.3598	1.3864	0	0	0.1929	0.6886
ACTC1	0	0.0442	2.9161	0.3219	0.0849	15.1463	0.141	0.0069	5436.99	0	0.2522	0.0063	0.0546	5.1491	0.0381	1.3299	0
ACTG1	173.832	1164.7	1893.1	5649.81	932.463	3125.15	4872.7	545.194	1974.59	1020.95	3079.45	1188.43	519.975	98.3009	251.871	7772.74	6193.79
ACTG2	0	306.863	22.8746	0.0605	0.031	4.7739	0.5093	0.0223	0.912	2.5131	310.14	0.1497	0.1231	0.0506	0.0241	714.954	0.1447
ACTL10	0	0.0598	0.0242	0.4088	0	0.0943	0.5117	0	0.0346	0	0.1224	0.0359	0.1212	0	0	0.1511	0
ACTL6A	67.8093	35.8912	37.6601	30.3687	46.5547	52.3673	48.2881	22.9007	51.2897	112.892	32.7889	17.7441	33.5438	153.433	86.669	55.7911	75.1493
ACTL6B	0	0	0.0023	0	0.0633	3.3331	0	0.0103	0	0.031	0	4.2074	0.0019	0.0186	0.0656	0.0008	0.5326
ACTL7A	0	0	0	0	0.0305	0	0	0.3942	0	0	0	0.0696	0	0.0249	0.0237	0	0.0136
ACTL7B	0	0	0	0.0181	0	0	0	0.0623	0	0	0	0.0266	0.023	0	0	0.0106	0.0417
ACTL8	0.0434	0.0208	0.0366	0	0.1584	0.1905	0	0.0651	0	0.1782	0.0303	0	0	4.0794	0.3368	0.0566	0.0499
ACTL9	0	0	0	0	0	0	0	0	0	0	0	0	0	0	0.0239	0	0
ACTN1	6.7064	345.97	423.631	410.25	101.651	158.071	631.612	91.3839	362.209	99.0051	454	90.4737	234.998	30.0274	27.1154	578.896	218.141
ACTN2	0	0	0.0008	0.2073	0.0005	1.6505	0.0003	0.0058	86.8094	0	0.0846	0.3215	0.001	0	0.1908	0.0212	0.1106
ACTN3	0.0133	0.0682	0.0106	0.0889	0	23.8148	0.01	0.1124	0.0099	0.0062	0.012	0.0731	0	0.0224	0	0.0299	0.0214
ACTN4	15.321	176.181	406.882	280.356	321.917	154.393	514.526	138.119	376.996	288.82	476.021	188.005	309.571	69.9095	180.494	524.071	585.582
ACTR10	27.9405	56.8825	46.885	14.9205	35.5765	11.3012	34.1524	12.4118	73.9123	45.8094	68.3239	21.5706	40.6926	46.3346	21.5289	41.9175	30.8582
ACTR1A	22.6977	69.2427	83.306	99.0172	58.6673	47.6137	85.4263	30.2496	73.442	34.8165	74.0987	79.315	94.7175	53.6278	31.253	82.6705	78.7046
ACTR1B	9.0287	12.6254	26.5983	42.421	14.5349	34.878	31.8218	41.6845	9.902	25.6373	21.4609	21.5704	17.894	33.3079	24.5314	41.9831	36.3122
ACTR2	85.7983	67.3252	61.6148	14.2572	65.4513	12.1484	31.853	14.8001	86.9743	56.8486	67.3024	25.315	49.1301	24.2289	38.3776	69.3697	30.2613
ACTR3	350.71	263.227	227.412	45.537	142.875	29.7615	119.971	44.4075	272.358	131.104	252.471	47.4776	116.076	66.0428	130.085	170.07	76.1077
ACTR3B	6.3253	5.0906	5.1508	3.6333	8.1556	25.2824	4.5058	5.0768	5.5385	14.8963	3.2265	7.9265	3.376	17.7577	13.7921	6.6516	17.8532
ACTR3C	1.7738	0.1486	0.4612	0.1319	0.5129	0.5455	0.5949	0.7451	0.01	3.1238	0.0528	1.7513	1.3087	4.6207	8.2054	0.0297	0.1731
ACTR5	5.662	3.6175	2.7272	6.3525	7.0923	7.8065	6.4887	15.1863	3.0279	5.3095	2.9982	5.9686	7.1043	9.4875	12.3121	4.6343	8.3177
ACTR6	34.1252	12.6708	10.4436	3.7186	26.6529	8.9571	13.5906	5.0492	18.4459	16.3875	20.3667	18.8318	17.4223	31.4747	64.1831	6.3739	20.6819
ACTR8	15.7676	17.4193	21.5574	8.1233	8.9844	5.0518	11.3084	8.4627	17.4693	12.6505	19.6174	12.1964	11.6523	18.0458	6.4089	12.7638	13.7184
ACTRT1	0	0	0	0.0326	0	0.0236	0	0.0218	0	0	0	0	0	0	0	0	0
ACTRT2	0	0	0	0	0	0	0	0	0	0	0	0	0	0	0	0	0
ACTRT3	0.0401	1.113	1.4857	1.4525	1.0858	2.3081	1.0036	0.27	0.5634	1.3151	0.9347	0.6396	1.5878	1.8209	0.0654	0.7175	0.8817
ACVR1	0.0137	23.1815	20.5293	11.7117	16.304	5.3214	12.211	3.4631	32.5544	11.0459	39.2131	15.463	13.6196	2.4138	5.1585	25.7826	16.8411
ACVR1B	0.161	9.8405	7.276	15.5796	10.7989	12.3306	7.3319	9.4447	7.4844	16.7522	7.992	10.6118	7.3327	8.1162	4.8429	10.3899	10.4927
ACVR1C	0.0332	0.0645	0.0096	0.0004	0.0701	0.1822	0.0773	0.0413	0.3563	0.1227	0.2227	0.0367	0.2994	0.0003	0.0841	0.0518	0.0238
ACVR2A	1.1296	2.7376	3.4628	1.4232	3.2772	2.6767	3.0734	5.3955	16.0971	5.923	5.7844	2.8019	3.6606	3.044	0.7212	1.3628	1.4033
ACVR2B	0.4045	0.4551	0.583	1.3148	2.126	16.9411	1.6558	7.0479	1.083	1.3714	0.2989	3.4667	0.2762	1.8675	4.7826	0.4651	1.1887
ACVRL1	0	6.5858	4.2238	265.662	0.091	0.3657	0	0.0276	4.6228	0.0066	5.3354	0.5339	0	0.4083	0.569	4.7458	0.0464
ACY1	3.3201	10.6739	17.8743	18.4489	12.2367	50.6793	87.8014	73.6518	10.5845	10.2956	11.222	38.8642	49.1148	20.9181	56.4068	24.9181	60.2316
ACY3	0.0325	0	0	0	0.879	0	0.0519	4.6326	0	0	0	0.026	0	0	0.0029	0.0014	0.0107
ACYP1	31.9986	7.3647	9.2119	11.0054	12.958	13.1729	18.1204	7.4608	13.8362	27.3722	6.8825	17.4196	8.5679	47.318	25.3343	15.2253	39.482
ACYP2	2.848	2.5477	5.0337	2.1715	3.6876	1.2762	8.1309	3.1657	13.4656	3.5619	4.1821	2.7225	3.1533	4.3367	1.2468	3.9533	4.6851
ADA	36.9303	7.0756	11.3896	17.576	23.5737	22.0031	15.5828	6.0422	5.9477	3.3623	11.9831	13.5235	15.3557	15.7648	16.3007	7.6998	18.7159
ADAD1	0	0	0	0	0	0	0	0	0	0	0	0	0	0	0	0.0004	0
ADAD2	0	0	0	0.0442	0	0.8474	0.2907	0	0	0	0	0	0.2012	0	0	0	0
ADAL	12.3856	4.3175	4.3757	0.9465	5.0177	5.4156	4.3816	5.0339	9.8302	2.8153	6.8301	7.5819	3.1185	23.1162	17.1768	2.7441	4.8007
ADAM10	27.4748	79.8364	56.9236	42.4909	77.8616	20.5819	59.7079	37.0111	175.406	19.9875	137.887	33.9819	46.0913	67.3473	51.3219	53.7901	55.7721
ADAM11	0.1512	0.0795	0.1401	0.582	0.3614	1.9764	0.0715	0.1719	0.0212	1.1822	0.1892	1.3791	0.111	0.5323	0.0755	0.4869	2.202
ADAM12	0.019	4.4167	6.4335	0.1548	1.1511	0.0396	0.4087	0	19.051	0.0952	33.8137	5.6341	0.0593	2.3264	0.0002	6.863	21.8218
ADAM15	0.8132	12.8582	32.0841	253.36	17.3524	24.1075	80.384	12.3018	7.6474	40.8916	11.5076	55.6121	159.394	64.1887	30.2926	36.453	43.5935
ADAM17	3.3338	5.6825	3.3475	3.8141	13.9811	2.6606	6.7581	3.0391	18.2589	7.2752	6.194	10.0144	5.115	4.6803	4.9607	4.4733	5.9044
ADAM18	6.1514	0	0	0	0	0.0002	0	0	0	0.0938	0	0	0	0	0.0195	0.001	0
ADAM19	6.687	19.8606	27.5181	5.7027	4.2997	3.7075	24.2709	0.3154	94.0244	0.165	37.1944	58.255	9.5447	0	0.0428	30.8177	34.4231
ADAM2	0.0901	0	0	0.0004	0	0.0782	0	0.0511	0	0.8327	0	0	0	0	0	0.0005	0
ADAM20	0.0254	0	0.0286	0.0264	0.0374	0.0045	0	0.0537	0.0423	0	0.0049	0.0642	0	0	0.0153	0.0182	0.0958
ADAM21	0	0.1555	0.1334	0.0701	0.0987	0.1043	0.6668	0.0806	0.359	0.0008	0.5366	2.2119	0.6919	0.0635	0.0193	0.1178	1.2052
ADAM22	16.1219	0.0583	0.057	0.2325	0.3578	4.1858	0.0218	1.1378	0.1426	3.7157	0.0522	72.1482	0.0385	1.8193	0.164	0.0759	4.8521
ADAM23	10.0158	3.8112	1.3513	8.8683	3.1208	5.3977	1.5249	0.0111	14.5402	0.5048	1.4649	3.4118	0.9923	0.1184	0.0118	5.9867	2.5235
ADAM28	0.0787	0.1529	0.036	0	0.9348	0.9866	0	0.0867	0.0027	0.0011	0.2414	0.0589	0.0154	0	0.0307	0.061	0
ADAM29	0.0259	0.0002	0	0	0.0003	0.0329	0	0.0808	0	0.0438	0	0.0002	0.0672	0	0	0.0009	0
ADAM30	0	0	0	0	0	0	0	0	0	0	0	0.1571	0	0	0	0	0
ADAM32	0.3266	0.333	0.1195	0.2378	0.5694	0.0196	0.0155	0.1793	0.1252	1.1988	0.214	0.1906	0.2999	0.3009	0.0239	0.2151	0.301
ADAM33	0	6.4615	23.2137	0.0239	0.0266	2.4248	0	0	0.1646	0.0371	13.9479	0.9685	0	0	0.0137	0.8843	2.8254
ADAM7	0	0	0	0	0	0	0	0	0	0	0	0	0	0	0	0	0
ADAM8	1.7257	0.1505	0.1872	0.5145	0.6238	2.9451	7.394	0.351	0.0753	1.7428	0.2655	1.6797	13.3192	0.423	2.9834	0.5109	1.4371
ADAM9	19.5281	281.996	167.723	54.0155	134.05	4.4643	70.5522	43.736	221.847	30.7264	531.994	35.5777	120.201	80.2376	14.7074	190.332	101.442
ADAMDEC1	0.2301	0	0	0	0	0	0	0.0012	0	0	0.1629	0	0	0	0	0	0
ADAMTS1	0.1468	157.08	353.612	10.9505	0.1842	7.6097	62.1673	0.2685	71.4614	0.0804	124.902	24.3726	188.861	198.713	0.0067	228.854	116.758
ADAMTS10	0.1861	1.3313	1.3916	5.7262	6.0021	2.5749	0	0.6898	0.4066	0.0168	0.5014	5.9836	0	0.5304	0.0649	3.1524	0.9989
ADAMTS12	0.0346	25.7882	22.2618	0	3.3799	5.5926	9.6437	0.0001	62.508	0.0942	34.9318	0.5913	0.2435	0.0001	0.0001	25.9628	3.1433
ADAMTS13	0.3423	0.3113	0.5188	1.2827	0.5152	2.8105	1.2586	2.4827	0.1547	0.8458	0.3572	8.7703	1.1446	0.5048	0.1095	2.0739	6.4474
ADAMTS14	0.0156	1.5588	0.627	0	0.0074	1.3904	0.0808	0.0913	4.7084	0.0775	3.4976	34.5773	0.3361	0.0242	24.8911	0.1996	0.8717
ADAMTS15	0	2.8658	1.5282	0.0563	1.2842	1.0504	0.5354	0.001	1.555	0.0659	10.1203	0.4442	0.1805	0.0799	0	3.1616	0.7878
ADAMTS16	0.0033	0.0139	0.0452	0.0004	0.6469	2.4465	0	0.0387	0.1227	0.0549	0.0342	0.1675	0.0008	0.0128	0.0053	0.0603	0.0107
ADAMTS17	0.0978	0.0976	0.0172	0.128	0.0219	0.3698	0.5908	0.2195	0.1842	3.4202	0.0634	0.0006	0.3307	0.0179	0	0.0181	0
ADAMTS18	0.0004	0.006	0.0002	10.8351	0.0066	0.1419	0.0047	0.0049	0.0281	0.088	0	0.0055	0	0.0023	0	0.0008	0.0058
ADAMTS19	0	0.0138	0.0489	0.0003	0.0001	11.31	0.0052	0.0001	0.0005	44.2019	0.1856	0	0.1046	0	0	0.0994	0.0689
ADAMTS2	0	12.0119	44.2637	0.0059	0.0058	5.5189	0.0001	2.9311	24.9893	0.004	40.064	33.9576	0.0002	0.0001	0.0005	46.4144	0.0819
ADAMTS20	0.1599	0.0401	0.0052	0	0.0146	2.1645	0.0005	0	0.3018	0.3668	0.0001	0.0275	0.0001	0.0002	0.3004	0.0045	0
ADAMTS3	0.0394	0.3517	0.5204	0.1032	0.0001	0.8184	0.1095	0	0.0191	0.0093	0.4948	6.1012	0.0307	0	6.3072	0.4404	0.7658
ADAMTS4	0	0.4621	1.0311	3.6821	0.0091	6.3896	0.0955	0.7015	1.8506	0.017	0.8911	7.0144	0.2836	0.0519	0.2318	0.9272	1.6784
ADAMTS5	0	1.822	2.8178	0	0.0043	0.1231	0.0061	0	55.6949	0	6.5379	1.6904	0.0085	5.7129	0	0.3521	0.6672
ADAMTS6	6.2894	12.5303	16.0189	10.5788	0.4107	0.5245	6.1303	4.5521	12.8791	0.753	3.8558	2.5496	4.2137	1.3528	1.7826	16.0073	11.6425
ADAMTS7	0	2.9495	1.7086	37.9034	0.7868	18.9302	4.3814	0.0601	17.731	0.6488	5.4125	18.6722	0.2451	0.128	0.0836	9.014	12.884
ADAMTS8	0.0177	8.4547	0.0297	0.0192	0.0919	5.5313	0	0	0.0266	0.0131	10.0305	0.0141	0.0243	0.0013	0	0.3925	0.012
ADAMTS9	0.0369	0.6508	0.2723	2.1835	0.1736	0.1069	0.1344	0.0006	1.5153	0.4186	0.2925	75.1018	0.1732	0.0002	1.2313	0.3014	2.4627
ADAMTSL1	0.0004	10.6325	6.7941	8.0383	0.0578	0.9146	1.5082	0.0001	57.3219	0.0286	9.5819	36.0051	0.1916	0.0991	0.0001	21.4381	68.4097
ADAMTSL2	0.0009	0	0	0	0	0.4986	0.0077	1.1052	0.0863	0.0075	0.0506	0.6113	0	0	0	0.011	0.1895
ADAMTSL3	0.0077	0.0145	0.0001	0.0001	0.1369	0.2419	0.0118	0.0059	2.9296	0.6616	0.0808	0.0002	0.0052	0.0271	0.0091	0.0079	0.0109
ADAMTSL4	0.0225	1.8074	3.1421	1.1735	0.8214	2.1873	3.2239	6.4602	10.2662	0.1544	3.3162	8.4525	9.4494	2.0123	59.6702	6.3497	2.2595
ADAMTSL5	0.0603	3.3937	9.2586	0	1.1961	0.935	5.3405	2.0761	5.3231	2.397	3.2956	4.8557	5.398	2.8113	4.2159	9.2333	6.0276
ADAP1	8.6908	0.3023	1.321	0.6263	0.9328	5.3101	7.918	7.3863	0.4819	13.9011	1.2513	1.5892	2.1959	1.6867	0.2961	1.4151	2.6711
ADAP2	0.1021	0.7639	0.1081	0.4279	2.3693	0.5926	0.298	0.3597	0.0509	1.0025	2.1284	0.4757	2.3102	0.015	0.004	0.5362	0.3123
ADAR	146.953	89.7231	86.9049	55.7601	84.2935	83.8742	69.1071	50.7805	58.7502	77.9502	68.9719	83.734	86.371	112.728	69.0209	50.113	50.9517
ADARB1	7.048	12.2062	4.6245	11.1815	1.3948	2.9569	12.2172	3.7005	56.6663	8.2233	10.9341	2.7211	5.8691	45.6691	5.3929	29.3565	5.6874
ADARB2	0.4142	0.0001	0.0001	0.0007	0.0007	1.4929	0.0001	0	0.2888	0.0703	0.0003	0.2538	0.0398	0.0152	0.0704	0.0017	0.0059
ADAT1	12.1737	15.3667	11.8799	20.6677	31.6351	17.2509	24.9888	7.9937	14.9263	68.9026	16.061	41.9627	17.0678	45.1201	12.8767	16.575	35.6549
ADAT2	23.5836	2.3904	0.9232	2.5294	2.5445	2.4936	5.2088	3.6885	2.9661	2.7995	2.335	1.8444	7.0812	8.6291	20.4798	2.9574	4.0176
ADAT3	0	0.1677	0.2266	5.1059	0.0659	2.9836	1.2601	0.6893	0.1896	0	0.1418	0.806	0.2458	0.0844	0.3178	1.4358	1.5469
ADC	0.0291	4.2655	2.2199	1.0811	0.9686	0.4533	2.3406	2.6643	17.4993	0.2188	2.0252	11.4866	5.4426	0.0134	0.3075	6.2608	12.9611
ADCK1	0.8753	2.4855	2.2558	4.588	4.5888	10.4048	6.407	3.9008	2.1641	7.8073	2.2185	5.3292	2.7543	3.045	5.1107	2.9975	8.3403
ADCK2	3.5739	4.9383	7.3679	6.6575	7.5923	4.4475	10.9683	6.3143	1.3655	8.3611	3.7404	11.9079	5.3596	7.7306	7.1803	4.5375	12.9628
ADCK3	4.1831	2.6907	3.1528	4.0948	5.7363	21.4521	6.9215	49.373	3.3917	6.5611	1.9006	8.6381	1.2774	11.9265	24.7826	4.0984	7.9107
ADCK4	4.2522	4.8244	7.732	10.4035	14.8266	24.401	8.3507	5.8126	4.8192	5.0256	3.6764	16.6968	4.8496	9.022	6.248	8.9563	13.6695
ADCK5	0.787	1.696	2.1349	9.1195	1.3989	3.2353	14.1646	5.5725	1.9388	6.3213	1.6475	3.5493	4.7321	2.1787	4.1816	9.6228	8.3542
ADCY1	0.003	0.0516	0.0203	0.1636	0.6309	4.9174	2.7915	0.578	0.0564	20.9918	0.1026	1.9669	0.5676	0.0002	0.0012	0.1553	0.1263
ADCY10	0.0134	0.0041	0.009	0.0167	0.0509	0.0299	0.0113	0.0248	0.0102	0.0306	0.0168	0.0256	0.0064	0.2117	0.2924	0.0281	0.0155
ADCY2	0.0058	0.0002	0.0002	0.0003	0.0002	94.8988	0.0001	0	2.0643	0.0001	0.1031	0.0503	0.0182	0.0001	0.0003	0.0009	0.0001
ADCY3	14.4773	19.604	33.4351	53.5417	37.4836	35.3387	58.3931	0.5668	15.4406	25.8248	68.6569	28.9746	18.9446	50.3583	29.0434	41.2937	40.3636
ADCY4	0.0896	0.0493	2.3524	57.5167	0.0268	0.1998	0.2014	0.0378	0	0.1485	1.2232	0.0598	0.5217	0.0018	0.2725	0.023	0.08
ADCY5	0.0927	0.0985	0.1874	0.0205	0.7539	29.2356	0.023	0.0618	0.0959	1.6223	0.1802	4.4396	0.2767	0.0473	0.042	0.1536	0.1349
ADCY6	0.6347	11.7131	13.3118	23.8545	8.3677	12.3402	9.6527	8.3412	7.9214	10.8446	14.6147	30.1275	10.7983	10.0781	1.1697	21.4919	23.8622
ADCY7	3.822	5.0975	3.212	2.892	8.1019	2.0432	1.1591	2.055	14.4033	0.3946	5.7992	13.165	4.0993	4.3395	15.9554	12.6742	10.8122
ADCY8	0.0001	0.0011	0	0.0123	0.0149	2.2119	0.0001	0	0.0406	0.0002	0.1093	0.0003	0	0	0	0.0009	0.0056
ADCY9	0.0109	8.6986	12.7681	7.7395	3.7015	4.2334	7.4052	9.1716	10.7142	16.4165	18.3498	2.5964	1.5633	3.0901	0.3791	10.123	4.3096
ADCYAP1	0	0	0.0355	0	0	0.0179	0	0	0.0944	0	0	0	0	0	0	0.0068	0
ADCYAP1R1	0.0059	0	0	0	0.0271	9.5814	0	0	0.02	0.0042	0.0008	0.4126	0	0.0005	0.001	0.0036	0.0758
ADD1	26.7539	56.6362	41.8876	116.082	26.5042	59.6945	49.2539	30.3093	64.2177	37.1084	82.8858	60.7861	29.0454	10.2518	29.3752	98.8701	84.9446
ADD2	0.0002	0.1635	0	0.19	15.8803	32.5147	0.2154	0.0957	0.0454	0.0005	0.0816	4.8846	0.0002	0.0006	8.4937	0.0032	0.2378
ADD3	86.9695	113.969	82.8278	15.3171	26.421	32.4207	54.9667	26.0091	91.5922	6.0115	280.84	347.655	67.9998	36.5327	105.823	79.6251	83.7637
ADGB	0	0	0.0008	0.0002	0.0004	0.0149	0.0001	0.0002	0.0142	0.014	0	0.0014	0.0009	0	0.001	0.0017	0
ADH1A	0	0.0331	0.152	0	0.088	0.0758	0	0	0.0035	0	0.1056	0	0.1772	0	0	0	0
ADH1B	0	11.7075	0.0174	0	0	0.0078	0	0	0	0.0073	90.7483	0	0.0015	0	0.0018	0.2876	0.0005
ADH1C	0.0023	0.4186	0.0789	0	0.0023	0	0.0182	0	0.0179	0.0032	0.6826	0	0	0	0	0.2211	0
ADH4	0	0.3072	0.0634	0.0028	0.287	0	0	12.4029	0	0	0.0374	0	0	0	0.0531	0.0098	0.0054
ADH5	67.6901	186.298	146.943	34.8214	53.6454	120.915	190.257	116.963	132.27	53.3346	283.526	54.045	112.145	82.1799	101.991	96.1287	114.504
ADH6	0.1114	0.7873	0.4582	0.0804	0.4058	0.0999	0.1659	19.8687	0.5877	0.0191	0.4356	0.2941	0.7437	0	0.4078	0.1142	0.042
ADH7	0.0016	0.0015	0	0	0	0.0012	0	0.0012	0	0.0011	0	0	1.1514	0	0	0	0
ADHFE1	1.6607	6.8369	3.2003	1.8237	0.8143	4.3642	0.6743	3.5888	1.7754	2.3056	2.3058	3.2041	1.6665	0.5153	0.7282	5.1325	1.985
ADI1	10.8957	43.4438	40.1866	24.3345	26.6945	10.4559	33.8497	15.0454	43.3079	46.1327	48.4563	15.3628	20.1539	20.5004	11.6514	37.8254	64.406
ADIG	0	0	0	0	0.0053	0	0	0.0776	0	0	0	0.0247	0.0213	0	0	0	0.0011
ADIPOQ	0	0	0	0	0	0	0	0	0	0.0017	0	0	0	0	0	0.0009	0
ADIPOR1	45.3479	65.7794	116.729	73.886	75.717	72.9562	127.92	68.3532	82.2693	82.1294	67.4768	94.8033	203.292	147.351	125.114	57.7083	68.8337
ADIPOR2	27.128	19.1124	16.4289	11.9301	38.2744	11.1326	25.7901	29.9417	15.9271	54.8826	24.4265	13.9354	19.1218	48.8017	18.6016	12.4271	12.4992
ADK	40.9759	33.56	36.8393	12.3068	35.895	16.5697	110.536	32.9604	74.2387	92.5322	52.1428	19.0397	72.9365	64.1488	50.9594	45.8914	38.8052
ADM	1.1949	128.822	243.697	25.3093	33.4485	57.9509	32.1712	20.9473	11.4769	2.3178	573.804	69.3878	67.5015	9.5339	0.1805	222.69	35.2485
ADM2	0.0724	1.6891	4.4001	0.2373	0.4562	2.4091	1.2913	2.3715	0.4053	0.1891	0.4025	1.3201	0.1856	1.9373	0.6395	1.5379	0.4655
ADNP	18.4689	15.7058	8.6756	7.2258	25.5376	23.0724	13.5549	11.0604	19.5515	52.3955	14.0888	15.2026	11.7689	19.5889	10.5469	15.3662	10.1816
ADNP2	5.9125	2.8155	2.4574	5.1104	7.3152	15.3614	7.0612	5.6108	6.3716	5.4505	5.8965	6.078	4.0188	11.1528	6.4449	3.4716	3.1453
ADO	29.2987	8.4332	7.9077	5.0098	11.2983	11.5414	6.9664	5.098	12.0063	6.0804	6.9411	8.1951	7.2591	18.511	7.3991	5.037	4.9239
ADORA1	0.0019	0.6284	1.0272	0.1097	0.2949	2.6362	0.432	0	32.1394	0.3444	2.7288	1.0799	0.0638	0.2413	0	0.173	2.7179
ADORA2A	5.0571	0.2113	0.7137	29.7037	0.6221	14.3819	0.3954	3.9607	0.235	0.5393	0.7286	28.437	0.1179	0.0275	0.7871	0.623	7.9024
ADORA2B	0.1721	6.872	5.3021	6.756	6.768	5.658	48.0034	10.615	3.0565	0.8263	1.8115	14.2306	24.4147	1.3322	6.7559	3.5259	9.0737
ADORA3	0.5482	0.0205	0.0004	0.2461	0.0223	0.0171	0	0.0961	0	0.2588	0.0003	0	0	0	0.0222	0.0825	0.0228
ADPGK	64.713	32.9941	37.3447	37.4051	49.8358	22.499	35.8671	33.9987	27.5742	43.9702	34.2455	29.8058	34.319	83.7344	51.07	46.7315	43.7934
ADPRH	14.5532	0.1172	1.1364	1.8754	1.8263	1.5557	0.7758	0.0794	4.4236	0.483	0.6208	0.2615	0.1158	0.0263	0.2848	0.0941	0
ADPRHL1	0.0383	0.2748	0.4335	0.4055	4.8305	0.4185	0.6739	0.2377	2.0318	6.0049	0.319	0.5799	1.0536	3.9085	0.1594	0.4278	0.7456
ADPRHL2	14.9678	11.268	17.5783	37.573	6.9582	29.7439	38.9937	22.3979	17.9693	10.8219	14.7647	28.2165	28.36	18.6183	21.96	26.6553	40.4608
ADPRM	7.7281	7.2841	10.5028	4.482	11.7208	4.8137	3.7731	4.092	17.0241	2.7939	6.6381	5.7562	8.1102	20.0668	5.562	4.2976	5.1376
ADRA1A	0	0.0009	0	0	0	0.2511	0	0	0	0.0005	0	0.0525	0	0	0	0.0007	0
ADRA1B	0.0374	0.3678	0.6158	0.6771	3.3955	0.0188	0.6557	0.026	1.6264	0.0166	1.0734	0.8607	0.0811	0.043	0.0301	1.0085	1.7824
ADRA1D	0	0.3345	1.9223	0.4293	1.6749	0.4131	0.1891	0.0437	0.6365	0.0107	7.864	0.0818	0.0018	0.0315	0.024	0.9584	1.1623
ADRA2A	0	0.0188	0.0831	0.0106	0.0103	3.9167	0	0.0074	1.9886	0.0287	0.0135	0.0079	0	0.0083	0	0.0031	0.0066
ADRA2B	0	0	0	0	0	3.9363	0.0356	0	0.0614	0.0858	0.0564	0.0188	0	0	0	0	0.0026
ADRA2C	0	0	0.0651	0.0287	1.4785	10.6154	0.0804	13.9641	2.2149	3.9702	0.1632	2.2626	0.1808	0	0.2143	0.1084	0.1199
ADRB1	0.1368	0	0	0.3083	0.1414	0.0744	0.0206	0	0	0.1095	0	0	0.0094	0	0.0668	0.0086	0
ADRB2	0.0392	0.6742	0.6112	0.9464	0.0817	0.8712	11.7413	0.0147	6.3114	0.0146	0.4773	0.2503	35.3036	0.2331	0.016	1.7119	1.2345
ADRB3	0	0	0	0	0	0.0598	0	0	0	0	0	0	0	0	0	0	0
ADRBK1	20.7419	10.2387	15.4322	47.8009	10.9356	34.0497	27.7881	41.5182	15.0871	35.1792	12.487	24.3169	17.5818	34.8405	70.1678	29.438	39.2364
ADRBK2	19.7593	0.3024	0.7355	0.4458	4.0746	3.0652	6.7007	4.6722	2.4718	2.0744	0.983	7.5275	3.8724	0	2.0963	0.714	1.2947
ADRM1	11.628	42.4134	59.9345	177.511	42.7055	167.762	120.85	72.4862	46.9637	108.826	36.5477	71.1851	74.2465	47.4571	37.2543	123.363	141.095
ADSL	43.2204	46.676	57.1458	57.8937	54.0335	121.738	73.5564	55.252	75.9193	31.7937	37.3309	24.5406	34.819	66.6698	69.4777	74.0177	59.9505
ADSS	29.9893	21.2248	16.0279	15.0498	19.3262	18.8363	16.0565	5.96	17.3558	18.5946	26.563	7.458	12.9181	24.143	25.2136	18.6314	22.029
ADSSL1	0.1592	1.5353	1.6435	0.9041	4.218	4.5344	0.8584	23.5711	2.9802	6.7659	0.8525	11.1069	2.564	7.5533	2.9853	2.8904	8.2183
ADTRP	0.0215	0.3118	0.7395	2.9457	0.4049	0.1074	41.3268	0	0.5921	0.231	0.1224	0.172	23.3639	0.2068	5.1325	0.3747	0.5696
AEBP1	0.1101	8.2988	22.2605	13.7986	0.0382	6.2595	0.0281	0.4174	0.8312	0.3983	21.591	26.2842	0	0.0777	0.7114	3.2814	64.4115
AEBP2	11.5256	10.1901	6.4735	3.8365	20.001	9.2987	5.4188	4.352	8.3954	12.6094	8.6467	7.7263	9.2978	12.9108	4.6011	11.0932	11.3897
AEN	11.3866	18.4698	17.3949	20.8969	36.2509	70.6711	19.8474	29.7794	11.5421	13.69	10.3403	20.0085	15.0936	24.7375	16.2968	33.5248	31.9408
AES	127.671	173.499	211.852	408.149	98.8414	164.663	255.525	129.158	153.374	44.8252	189.984	277.146	190.298	138.34	252.089	260.351	363.67
AFAP1	0.067	29.8164	14.8887	16.9891	8.8837	2.08	9.6432	1.0714	17.3833	4.7797	11.6888	13.007	2.0053	3.5054	0.5146	51.3061	49.903
AFAP1L1	0.036	0.8418	0.5952	4.0937	1.0627	0.5666	4.4107	0.2978	14.3125	0.0533	1.5892	1.0216	2.3541	0.6988	0.039	2.2669	0.7109
AFAP1L2	1.2621	0.0534	0.091	1.2652	8.9154	2.9484	39.395	0.0005	0.8871	17.6129	6.4698	2.732	23.266	0.1053	0.0003	0.0894	0.4814
AFF1	12.3829	7.8236	5.25	12.0071	15.7649	10.9119	17.9162	8.0983	2.4977	7.201	9.4561	7.7176	6.7624	17.1503	9.6746	7.8196	2.9905
AFF2	0.052	0.0098	0.0001	0.0054	0.0291	1.3616	0.1142	0	0.5392	0.0367	0.0345	0	0.027	0	0.0042	0.0818	0.0001
AFF3	0.4607	13.0924	10.6984	0.0291	0.0095	0.1933	0.0068	0	0.5493	1.4307	2.5332	0.4224	0	0.0001	0.0002	11.8072	0.3922
AFF4	10.5602	26.5625	22.3945	13.4526	26.4957	7.8361	38.6807	9.4114	54.158	20.9669	39.9631	25.7006	23.162	18.5809	6.7934	19.6618	8.4803
AFG3L2	26.1181	18.2616	14.151	5.7398	15.3441	13.8311	18.9481	11.6048	29.5214	33.5765	22.3926	9.4982	13.8839	35.1347	27.8441	17.5499	18.357
AFM	0	0	0	0	0.0017	0	0	0.1334	0	0	0	0	0.0272	0	0	0.001	0
AFMID	17.9633	12.8543	19.3039	22.0344	29.2756	28.9071	15.3216	177.782	13.1071	16.4234	16.0997	18.7818	19.9396	17.1735	42.2271	24.5467	33.3638
AFP	0	0.3249	0.171	0	0.8485	4.7354	0.0582	7108.92	0.3988	0	0.2066	0	1.7092	0.0402	0.2145	0.6305	0.1886
AFTPH	32.2124	10.4955	11.4864	2.457	24.1722	3.1983	8.0972	10.9534	4.776	11.0179	6.3814	7.6888	13.1024	21.358	9.0765	4.9887	4.6557
AGA	12.7513	29.7055	65.7254	7.7852	19.9106	6.9201	10.4779	12.459	11.0926	8.2653	22.111	17.3791	10.8096	9.8722	5.2836	17.899	27.1439
AGAP1	0.0002	6.8803	5.7794	9.3145	9.0955	14.248	19.7693	16.7098	14.781	17.8957	10.751	9.3274	5.4183	6.1867	6.2876	11.0312	12.9928
AGAP10	1.5133	0.6634	0.7364	3.0943	2.6139	2.4479	1.6432	3.2032	1.5262	1.5813	0.7999	2.4327	1.4537	0.9776	2.5734	3.4298	3.5513
AGAP11	0.5748	2.297	20.6486	1.3333	0.0271	0.2153	289.423	0	16.1574	12.289	18.527	0	94.0579	0.5555	0.8142	4.5615	0
AGAP2	5.2335	0.0477	0.0275	0.0298	0.0793	1.4437	0.2727	0.4234	0.4029	1.0205	0.0487	13.2649	0.176	0.0454	0.1376	0.0873	4.3027
AGAP3	5.8562	22.3817	25.4966	150.605	14.3156	81.6045	59.2053	32.9402	28.3414	37.4547	17.0801	41.8108	45.6457	22.4786	28.0912	63.5619	83.8676
AGAP4	1.1939	1.0766	0.7365	2.8935	1.7222	2.5245	1.3318	4.3871	0.3371	1.1467	1.4665	2.6795	2.2896	2.0383	6.603	1.0603	3.0643
AGAP5	1.7742	0.7816	1.3484	2.122	1.8706	2.9652	0.952	4.4942	1.3292	1.5397	0.5843	3.2948	2.5668	2.4561	3.5332	1.5792	2.2629
AGAP6	5.8608	3.7163	3.5521	9.7402	5.5335	8.9045	4.6343	9.946	3.3119	7.4265	2.9024	9.773	5.9715	10.7584	26.9642	7.4395	14.0196
AGAP7	1.1428	0.5413	0.5972	1.7893	0.9795	5.5362	1.0545	3.5853	1.3794	2.8888	0.4078	7.4615	1.5679	1.8449	3.4394	0.8039	5.7652
AGAP8	3.1787	1.6118	1.828	3.0625	1.4989	3.6911	1.7174	6.3026	2.0544	3.4555	1.2332	7.1742	3.613	5.8638	7.0555	4.0362	6.1908
AGAP9	0.6819	1.0475	0.8504	1.6281	2.6966	1.8765	1.0628	1.4259	0.6852	0.7791	0.9402	3.0764	2.0813	2.1653	3.3567	2.697	2.3333
AGBL1	0.0002	0.0001	0	0.0001	0.0001	0.0003	0.0512	0.0001	0.1387	0.0016	0.0001	0.0196	0.11	0.0001	0.0001	0.0009	0.0026
AGBL2	7.4169	0.8458	0.6004	0.2207	4.4294	4.8141	0.8085	3.7855	1.043	2.726	0.9679	8.7727	0.8514	0.9923	1.0382	0.9469	4.0946
AGBL3	12.3588	0.4734	0.3269	1.2557	2.3411	0.9985	0.4854	1.9533	0.3297	0.9814	0.3735	0.5709	0.3418	1.2028	1.3002	0.564	0.7538
AGBL4	0.1909	0.0001	0	0.0001	0.0006	0.1742	0.0001	0.0098	0.0072	0.0009	0.036	0.2792	0.0002	0.0001	0.0253	0.0095	0.0402
AGBL5	8.3789	20.1229	14.4029	26.6171	22.497	38.8093	20.553	36.021	9.8758	13.6722	11.391	59.0479	15.3494	32.6976	27.0444	12.3429	34.6614
AGER	3.8632	1.7748	1.2947	3.5614	0.9396	3.1539	1.2008	3.9271	1.2588	2.251	0.4707	2.3579	1.012	0.8565	5.1715	3.0505	2.8005
AGFG1	97.6921	67.1842	68.9859	74.5641	209.857	92.9628	90.115	74.0554	94.3718	66.652	66.4526	43.315	65.292	153.869	43.8291	41.5889	33.9833
AGFG2	4.7094	3.0565	3.2551	32.4475	6.4175	7.6079	3.5278	75.8896	1.1905	3.2037	1.9937	11.8856	3.093	7.3598	3.0725	8.6167	21.7793
AGGF1	20.9208	16.7851	8.4891	6.0158	17.4962	5.995	9.9083	6.3448	14.0202	16.836	14.4704	11.8873	9.7001	24.9733	10.7288	6.309	8.4102
AGK	33.3317	16.9417	15.8025	13.8536	27.319	15.4028	16.7986	10.271	21.2847	22.218	23.7947	20.7124	14.5358	20.0964	48.3763	24.0391	34.7111
AGL	10.9451	3.3318	2.0406	0.5912	3.5596	1.6266	2.8407	2.1025	4.4795	2.4756	4.3002	2.5331	3.5562	4.6079	4.245	1.4634	1.0978
AGMAT	0.3426	0.4384	0.8399	0.2417	5.9557	2.4355	0.4025	30.0155	0.0352	2.1587	0.3279	0.3046	0.0549	8.7525	0	0.2005	0.4916
AGMO	0.0479	0.0303	0	0.1569	4.5702	0.327	0	0.2027	0.0598	0.0001	0.0439	0.3736	0.1039	0.0741	0.0002	0.0105	0.0732
AGPAT1	4.4062	49.0366	64.6222	91.1002	23.5905	134.9	69.2699	91.8685	30.927	11.8135	44.1553	134.118	31.289	31.8274	75.3943	73.2141	85.4668
AGPAT2	1.716	13.4233	28.3276	48.6953	19.9549	26.2229	33.4932	20.6741	7.3232	23.8458	15.9567	28.4105	22.0088	27.5914	15.6255	29.7601	35.9637
AGPAT3	12.3685	17.7385	23.104	36.5621	9.042	8.1356	12.0297	24.908	10.3567	16.8677	17.5586	32.5859	13.6976	9.1681	33.2327	29.869	36.8473
AGPAT4	2.0787	10.3067	4.0624	19.9387	3.0135	24.6066	10.7154	0.3615	4.7528	0.1479	5.65	16.2937	9.644	2.2053	17.6129	4.741	8.8008
AGPAT5	98.331	5.3734	5.4342	10.3571	21.3847	23.6065	14.6721	10.0633	37.6022	19.7069	9.605	7.9156	9.4094	23.5385	21.1692	5.313	7.6518
AGPAT6	30.4574	45.8298	47.9235	25.4608	57.6223	19.9434	41.508	27.3296	32.6883	20.1772	33.7127	31.5611	29.8808	56.1036	48.7631	29.6599	46.0631
AGPAT9	0.2101	7.0475	0.1889	0.3713	15.2847	0.117	8.741	1.1351	0.6948	2.464	1.4496	3.2816	0.2476	1.1778	7.0506	0.861	0.0203
AGPHD1	0.2334	2.1205	2.1429	1.7154	9.3575	1.1621	3.606	1.8474	2.8794	4.8288	2.2381	3.7209	1.6839	8.8314	2.6698	3.4929	2.2988
AGPS	13.7173	6.4421	5.4195	5.9963	12.5158	4.1993	5.1586	11.5692	18.0043	0.0455	5.3341	4.9828	5.5122	12.8967	10.3918	2.6948	8.4863
AGR2	0	0.5611	0	0	854.767	0.0007	6.8494	1.7167	0	868.896	0	0	1.0658	5.9161	0	0.0003	0
AGR3	0	0	0	0	0.1361	0.0013	0	0	0	107.16	0	0.0029	0	0	0	0.0001	0
AGRN	3.435	11.83	16.9212	36.6117	14.6637	23.2819	61.3713	39.0659	3.5476	32.7311	12.0757	17.0172	66.9577	7.2145	20.0184	63.7683	19.0354
AGRP	0	0	0.0872	0	0	0.0284	0	0.0518	0	0.0264	0	0.3554	0	0	0.0837	0.0578	0.0163
AGT	0	2.9463	1.1946	0	0.1439	0.0901	0	1543.69	3.8766	0.0128	1.9936	4.7796	0	0.3823	0	0.2452	0.2779
AGTPBP1	20.1859	1.8798	3.4796	1.6094	6.6925	8.5342	4.4945	4.6063	4.057	8.5108	5.8584	7.1978	2.5375	8.921	1.7595	1.9939	2.6628
AGTR1	0	0.2273	0.4851	0.0299	2.207	0.0018	0	1.5979	1.3065	0.1569	1.8903	0.3092	0	0	0	1.2579	0.1312
AGTR2	0.4624	0	0	0	0.014	0	0	0	0	0.0198	0	0	0	0	0	0	0
AGTRAP	1.3504	13.5749	22.3065	91.9205	15.7339	124.983	86.6126	19.5212	5.5852	10.5983	15.2471	27.8151	39.377	22.688	42.7548	39.9389	47.1061
AGXT	0	0	0	0	0	0.1174	0	79.7583	0.0661	0.0444	0	0	0	0	0	0	0
AGXT2	0.0053	0.0007	0	0	0.0008	0.0017	0.0001	0.0501	0	0.0016	0.0001	0.0006	0.0005	0.0008	0.0347	0.002	0
AGXT2L1	0	0	0	0	0	0.4872	0	0.5179	0	0.0147	0	0	0	2.4737	0	0.0011	0
AGXT2L2	13.5498	16.4526	18.4966	41.7697	11.2726	14.2794	6.4943	46.4828	7.5467	21.8198	9.7454	39.1796	26.3699	27.1005	18.9437	15.4205	33.1178
AHCTF1	12.6917	7.4763	8.8583	5.8469	19.7629	5.5171	15.6603	11.7456	7.4513	11.9891	6.992	9.4588	11.1579	24.7463	19.4954	7.6464	14.7179
AHCY	44.5542	46.9018	93.5659	91.0513	128.409	389.861	335.508	260.766	57.7079	67.3984	41.4224	80.3934	196.584	136.84	148.454	84.2103	140.36
AHCYL1	32.4646	64.704	59.2344	31.1737	75.8803	45.252	56.2164	38.1291	48.8138	54.5841	48.0672	47.3318	28.5559	77.7773	52.5689	57.3219	34.6142
AHCYL2	12.7068	7.2623	7.397	6.3649	12.8228	13.8489	12.2432	6.9075	6.181	15.1616	5.8579	17.4034	25.1764	13.8998	6.7305	6.1155	19.0674
AHDC1	0.1156	0.6903	0.7379	5.0247	0.4518	2.8144	3.8289	0.518	1.77	2.7906	1.2389	4.2896	2.1776	0.2026	1.422	7.5078	3.3157
AHI1	6.8227	14.0527	8.9745	5.0875	19.8739	3.1502	6.2649	2.2286	7.7389	15.3789	8.9951	9.7627	4.6803	16.4011	28.1672	6.7704	5.4874
AHNAK	6.5514	109.282	95.7059	28.7385	47.0344	1.6008	90.9258	12.0776	77.2222	53.283	116.29	38.6325	107.871	24.5669	17.74	58.0876	41.4325
AHNAK2	0.0351	4.1264	2.7022	8.0319	21.8835	0.4596	22.1037	0.0329	15.5877	8.4361	3.2204	30.6853	84.5638	7.2913	0.0183	1.171	19.9805
AHR	1.1936	5.2807	7.0938	2.0447	24.0009	1.0782	5.6645	5.5835	6.5308	7.5625	10.1679	0.0126	8.9635	6.9061	0	5.187	0.0053
AHRR	4.4369	10.5755	13.5345	4.6908	0.6965	0.2966	0.2357	0.1208	9.1192	1.1624	7.7061	0.9144	0.1325	3.2919	0.53	25.6875	0.7713
AHSA1	76.1264	80.7653	65.1068	67.691	160.939	90.891	162.719	63.0268	126.836	432.372	104.165	84.548	107.968	86.8456	81.132	148.575	332.488
AHSA2	65.8162	14.3503	9.8228	11.4053	32.9209	10.0842	8.7087	44.8037	6.5846	40.6094	8.498	48.3757	15.9789	38.4744	45.7464	17.332	36.2661
AHSG	0	0	0	0	0.2592	0.3523	0.6885	13270.5	0.0366	0.0064	0	0	0.6143	0.1374	0.0433	0.0175	0
AHSP	0	0	0	0	0	10.6358	0.2181	0	0	0	0	0	0	0	3.2924	0.0457	0
AICDA	9.6167	0	0	0	0.1005	0	0	0	0	0	0	0	0	0.0766	0	0.0011	0
AIDA	25.4045	41.9669	48.0353	12.3839	32.7816	26.6807	27.9394	17.9315	30.1119	14.8623	63.445	20.8876	31.4903	40.1862	36.4312	22.5502	13.0151
AIF1	2.1366	0	0	0	0	3.5026	0	1.0564	0	0	0	0	0	0	8.4142	0.0341	0
AIF1L	0	0.1047	0.0296	13.5001	0.8807	44.874	4.5783	6.4303	33.8336	52.4155	1.4036	0.4397	1.4932	14.6054	3.3242	0.1408	0.2782
AIFM1	43.2414	18.7387	13.957	9.6219	38.8282	21.1788	25.5106	19.1321	21.9961	54.4629	18.7014	14.6804	19.1102	42.7552	45.3097	18.6847	30.9716
AIFM2	4.3336	5.273	7.4001	4.3941	13.9672	2.7287	3.3543	21.344	6.8456	4.2163	5.875	6.4733	0.7385	8.7215	4.7319	3.6332	6.9091
AIFM3	0	0.1681	0.036	0.0509	0.591	0.926	0.209	6.1039	0	1.4478	0.0228	0.9006	0.5402	0	0.0057	0.034	1.1825
AIG1	9.851	42.1146	53.5094	35.3842	22.4846	71.9614	182.27	132.492	53.9159	22.2464	110.336	59.5299	59.2201	28.3371	192.144	58.1861	50.543
AIM1	33.6684	1.0654	0.9381	2.6063	0.2451	1.8791	24.7189	3.9638	1.2991	7.8789	2.6027	1.8579	27.1937	5.297	0.1296	0.3874	13.1176
AIM1L	0.0115	0.0011	0.2533	0	0.5297	10.983	3.075	4.3785	0	1.0326	0	1.1199	11.289	0.6603	2.5267	0.0067	0.0539
AIM2	27.539	0	0.1243	0.0023	0	0.2377	0.0819	0	0.0793	0	0	2.3228	0.1264	0.1023	0.0004	0.0004	0.8294
AIMP1	37.1539	30.4263	18.4329	2.5411	18.9317	5.1395	12.7234	11.8676	33.6629	33.7316	27.2708	6.2585	11.5275	19.3717	25.5425	14.4752	11.3315
AIMP2	12.0871	23.2956	36.7443	36.2637	50.9488	59.7535	53.2422	19.0191	46.855	47.4327	22.5154	25.1677	29.8907	69.6237	26.8009	32.394	68.5808
AIP	24.3824	27.3728	38.7716	79.4464	25.7292	32.6197	41.3413	61.1118	15.9373	34.0462	28.8568	58.3583	25.7814	68.1926	50.6429	71.6065	150.197
AIPL1	0	0	0	0	0.0009	0.2928	0	0	0	0	0.0297	0	0	0.0015	0	0.0008	0
AIRE	0.0289	0	0.0751	0.0194	0	0.0477	0	0	0.0952	0	0	0.0071	0	0.1086	0.0072	0.0528	0.004
AJAP1	0	0	0.6159	0	0.0003	1.6491	3.2531	0.0006	0	0.2171	0	1.3996	2.0276	0	0	0.0418	0.0001
AJUBA	8.6692	40.9581	65.6413	40.4604	80.0535	27.8245	72.2921	176.108	65.7575	20.7639	24.9013	15.1169	123.29	130.864	3.1275	33.3538	19.0644
AK1	1.2165	39.3628	41.7798	109.367	15.7108	28.0086	47.5212	16.3176	88.5466	19.0161	42.4149	46.3664	33.7365	61.0612	20.812	87.6154	95.4326
AK2	138.986	49.3869	62.3462	45.9738	54.1573	51.1756	139.26	76.6981	164.455	114.699	60.4914	44.8969	87.4727	181.812	197.869	108.63	152.962
AK3	37.9022	36.6714	25.3581	11.758	39.8375	6.0692	17.001	37.194	29.5041	23.8296	41.0582	24.4459	22.9264	23.5829	21.5146	16.3522	14.7752
AK4	52.9567	0.6315	9.8588	0.8672	13.2769	28.0425	49.7323	34.5817	25.2563	7.7144	19.3718	11.6377	29.3895	5.1975	28.1587	5.2639	3.2651
AK5	0.0239	43.0487	15.6941	3.0684	3.9985	2.5239	0.5534	0.0089	159.169	0.0173	78.6081	15.4279	0.1798	0.01	0.0097	26.0007	34.7265
AK7	0.2634	0.1327	0.0723	0.2841	2.8641	2.0316	0.0822	0.152	0.2649	7.208	0.1055	2.7833	0.2314	2.3691	0.2241	0.0874	1.6701
AK8	0.0225	0.0399	0.1048	0.1786	0.2875	0.3172	0.2093	0.0981	0.1262	0.5848	0.3157	1.0461	0.1898	0.238	0.0336	0.0732	0.6044
AKAP1	7.4661	3.028	4.013	14.4578	50.2725	118.151	32.9779	79.5337	10.6794	67.7045	2.0522	22.4525	18.6405	19.1466	25.9731	9.9716	21.5915
AKAP10	12.9458	14.5772	15.1381	6.1761	25.6523	6.7306	11.1755	8.4141	10.8321	10.5303	11.3364	12.2134	14.1287	30.9445	11.4315	8.9145	9.7069
AKAP11	26.719	14.2058	9.7066	2.398	9.5578	2.872	9.3033	3.3082	10.1639	12.8377	14.9407	7.8513	8.4401	10.153	14.0113	4.9453	4.1725
AKAP12	0.007	37.4697	19.3875	24.612	76.735	9.6788	10.6158	12.9737	10.7293	0.9434	77.5177	43.4911	0.1592	3.878	0.2292	36.3666	38.7921
AKAP13	11.6961	6.0618	6.7961	10.783	22.82	5.9079	8.6566	2.9837	16.8648	11.5402	5.5389	12.7487	6.9521	9.3439	0.0073	5.3068	4.4709
AKAP14	0.003	0	0.0012	0	0.0482	0.5379	0	0.0033	0	0.0042	0	0.1233	0	0	0.0012	0.0009	0.2146
AKAP17A	2.8746	2.4979	2.8556	7.6348	4.2007	4.3892	4.233	8.3592	3.7906	5.0939	2.432	9.2226	3.8945	1.825	3.8046	8.1195	15.5101
AKAP2	33.7648	37.2952	37.0326	32.7935	6.3799	12.6482	35.9668	4.6204	48.5149	0.2175	61.1572	9.4543	20.8515	0.0263	0	47.5007	35.8413
AKAP3	0.7908	0.3176	0.9287	0.1513	0.5756	0.4861	0.2332	0.0351	0.3211	1.2817	0.6346	0.1504	0.5322	0.1177	0.2117	0.2676	0.0848
AKAP4	0	0	0	0.0255	0	0	0	0	0	0	0	0	0	0.0183	0.0376	0	0
AKAP5	0.2986	0.4524	0.2218	0	0.2038	0	0.0243	0	0.4696	0.1483	0	0.2594	0	0	0	0.0467	0.1553
AKAP6	1.3788	0.4523	12.8946	0.009	2.4266	0.2069	2.6974	0.8787	23.6582	0.1973	2.5656	17.6546	1.8613	1.4107	0.2907	0.1617	2.0561
AKAP7	0.2719	0.9053	1.2634	0.2412	1.7861	2.7782	0.8088	1.3883	3.6346	1.398	1.7571	0.5762	0.333	1.6514	0.3662	0.749	0.5102
AKAP8	5.3557	5.9443	5.3108	10.4215	5.8863	10.8034	9.5879	7.9238	9.567	13.273	7.4319	6.4212	8.5788	9.0171	8.8001	7.9795	11.2151
AKAP8L	4.5882	8.5094	7.851	13.9202	8.6973	17.6814	12.5661	18.373	9.9211	17.4213	6.9694	14.8513	13.445	9.5413	23.1552	19.0025	21.1126
AKAP9	18.6348	8.9688	5.2757	4.6845	8.3229	3.4362	3.4076	8.0016	9.9062	22.8875	7.0149	10.9949	6.7192	11.0705	12.7962	5.2689	7.7803
AKD1	3.2751	1.5318	1.3834	0.6717	1.8216	1.235	0.5636	1.4176	3.3349	4.4067	2.4369	0.8306	0.715	5.7058	0.4306	1.0399	0.5965
AKIP1	12.3306	20.1326	29.9968	20.3127	30.9967	18.1916	28.0642	7.3561	30.1963	8.4456	25.9614	12.0294	18.3515	41.8124	23.9426	23.7443	32.7654
AKIRIN1	41.278	38.4938	26.8278	25.2182	35.2545	109.55	32.8437	53.0109	45.0585	15.7588	41.9862	22.3066	49.589	94.8931	51.2196	33.4163	40.852
AKIRIN2	9.4281	12.1518	7.7303	10.2148	12.4721	22.0129	15.5492	7.6426	26.157	16.6134	22.0488	11.3988	7.4159	7.5041	10.4195	17.9814	13.4746
AKNA	5.0028	2.9272	3.1876	6.7142	1.7683	11.1088	1.6547	2.4859	0.8484	3.2404	2.3848	0.5344	0.2108	1.0272	1.3437	3.653	6.5181
AKNAD1	0.0031	0.1308	0.0892	0.0854	0.1293	0.0009	0.2023	0.0014	0.7462	0.3146	0.6313	0.2858	0.94	0.0503	0.0191	0.0342	0.1111
AKR1A1	99.7028	73.1943	85.5159	143.033	67.3135	304.53	86.5284	109.409	45.6076	46.2114	63.6628	86.5367	62.4095	96.7649	158.835	89.9275	136.346
AKR1B1	74.0373	144.295	105.626	88.8951	792.856	151.969	181.679	46.3002	73.5007	0.1367	70.1653	81.7994	63.7396	228.35	0.8002	120.541	167.346
AKR1B10	0	2.705	0.1816	0	1789.99	0.0923	1.9522	2.9397	0.0438	1.3559	0.2019	0.0825	9.1878	2.0964	0	0.2277	0.0726
AKR1B15	0.0012	0.0034	0.017	0	9.7033	0.0163	0.0725	0.0259	0.0694	0.0301	0.0281	0.001	0.2629	0.0514	0.001	0.0019	0
AKR1C1	0.2977	43.6599	1.4942	0.6855	431.604	1.3182	31.6299	260.996	2.907	3.1558	46.299	1.4648	11.3921	1.7287	17.0355	2.4983	0.8111
AKR1C2	0.1051	8.8907	0.5134	0.355	1977.64	0.3896	21.1522	97.1392	0.9544	13.5128	6.7141	0.2998	64.537	4.3115	10.3178	0.3544	0.0649
AKR1C3	0.0678	5.6057	0.1149	10.7743	1960.83	4.2576	28.6215	246.113	7.5684	9.6657	14.9913	1.2245	54.7753	127.432	0.5711	0.1949	0.208
AKR1C4	0.0111	0	0.0305	0.0446	35.8658	0	0.1445	1.7989	0.0011	0.0561	0.1298	0	0.1991	0.2511	0.0292	0.0014	0
AKR1CL1	0.0023	0.0043	0	0.1753	0.749	0.0006	0	0.0013	0	0.0011	0	0.0006	0.0005	0.0014	0	0.0089	0
AKR1D1	0.0016	0.0012	0.0011	0.0407	0.0382	0.0281	0.0002	3.9059	0.0016	0.0007	0.0002	0.0142	0.0004	0.0029	0.0008	0.0044	0.0001
AKR1E2	0	0.5482	1.507	2.999	10.6929	1.3131	0.0009	0.0491	1.2136	8.2274	1.5043	5.6231	0.4368	0.0005	3.3104	0.8929	4.7526
AKR7A2	9.5123	24.9772	26.578	45.3441	13.5757	31.3571	45.1043	22.4274	14.4107	20.9191	17.2067	23.068	15.831	30.0216	30.7143	37.3479	29.9549
AKR7A3	0.0547	0.117	0.0834	0.4324	0.1017	0.6745	0.1114	0.5408	0.0183	0.2825	0.0914	0.4817	0.2079	0.1791	0.2884	0.4719	0.2747
AKR7L	0.067	0.0642	0.056	0.1004	0.1152	0.5811	0.0856	0.3476	0.1431	0.3049	0.0465	0.1466	0.1146	0.4954	0.4915	0.3743	0.2635
AKT1	17.4153	68.818	104.942	133.295	38.0967	49.8196	118.344	91.0267	93.1986	196.123	59.7288	103.922	66.6655	61.6776	57.4945	185.243	170.514
AKT1S1	2.6317	14.4141	21.6462	47.3454	18.7776	26.0599	39.2701	15.5888	19.4034	22.8963	20.6624	25.493	15.851	12.7009	11.6341	34.5991	43.5769
AKT2	32.3978	57.2518	66.8978	65.1998	89.4914	131.974	105.594	102.713	36.6165	58.6031	58.3888	78.592	83.9909	77.12	76.5877	100.969	85.3305
AKT3	0.2776	18.4222	26.3798	13.2685	19.4107	3.5498	13.2314	0.0196	24.3058	0.0959	36.3012	29.7905	1.6085	0.1748	0.0907	11.5243	10.2531
AKTIP	7.7972	8.4469	10.2756	6.1952	15.8301	5.5503	7.3588	15.0373	14.9245	17.538	10.9949	10.3451	5.8641	13.0515	3.0213	11.3152	10.8369
ALAD	2.803	6.0316	5.0248	9.4287	4.6567	6.0704	4.2171	25.2854	3.6259	12.4878	7.2125	9.0667	5.1349	6.2207	3.6727	11.1674	8.6469
ALAS1	30.5126	30.9182	17.8375	44.1027	27.3642	49.057	28.9646	18.3617	25.4309	14.0807	33.103	16.8734	30.7999	22.7625	14.9903	25.5313	30.1042
ALAS2	0.1731	0.0079	0.0784	0.0035	0.0235	0.2828	0.0025	0.4222	0.0024	0.0131	0.0022	0.008	0.0622	0.0168	48.1117	0.0015	0.0022
ALB	0.0557	0	0	0	0.356	0.1359	0	11352.7	0.0986	0	0	0.095	0.001	0.4527	0	0.0005	0.0064
ALCAM	39.1957	140.24	93.2166	34.4363	92.2827	8.7401	60.2724	14.1071	93.0443	46.077	119.951	79.5946	31.0497	16.1581	0.0258	86.6185	56.3087
ALDH16A1	0.6843	1.0297	2.0171	13.1158	2.8085	9.8941	5.7449	3.3349	1.5119	4.9825	1.0252	3.799	4.5337	3.6321	4.3499	4.9777	7.7361
ALDH18A1	48.7183	65.5561	57.2101	32.4872	44.1581	39.0084	36.7791	70.7835	52.1757	50.0182	46.9098	38.1829	30.6831	67.3319	36.402	63.2195	44.9001
ALDH1A1	0	3.74	263.701	48.5191	3137.25	0.33	0.1603	26.5937	295.487	0.0462	3.9462	0.0154	0.1175	0.0002	0.5997	0.0012	0.0287
ALDH1A2	0.2752	0.6412	0.5972	13.4478	0.0009	0.3436	0.3369	2.5184	0.4195	10.5251	1.1966	2.2699	1.4718	3.4184	227.085	0.0017	0.0266
ALDH1A3	0.5645	10.5221	0.7365	1.3084	4.7187	1.0685	263.279	0.0279	0.3191	7.5752	2.0642	1.2657	44.1074	1.59	0	2.5147	3.0356
ALDH1B1	9.362	22.1153	18.6914	6.1547	19.365	25.2056	22.4529	24.7313	56.778	6.4098	9.6132	9.1423	5.5771	10.4306	13.5254	16.6175	11.114
ALDH1L1	5.7434	0	0.0596	0	0.2212	0.7549	0.4449	5.4384	0.0003	0.1068	0.0097	0.2195	0.1626	0.0113	0.0068	0.0045	0.0035
ALDH1L2	0.2634	53.3794	68.9574	0.7908	11.3636	1.7407	13.4066	2.1257	27.2598	0.1408	46.7002	3.2593	0.4748	0.3885	2.84	13.2842	1.3314
ALDH2	0.6129	48.9849	28.9426	35.5618	80.9522	16.1184	0.0205	61.1544	1.2337	0.1594	18.0247	36.5742	31.2278	4.0626	23.1182	26.7981	49.4695
ALDH3A1	0	1.0763	0.0028	0.3026	686.464	0.3633	5.128	0.1587	0	1.1144	0.699	0.3013	3.7463	1.914	0	0	0.5829
ALDH3A2	18.8166	6.1923	9.3055	8.7755	106.826	16.5853	53.7753	41.4529	13.0431	27.6858	8.8672	11.1759	34.4425	26.5207	0.1616	3.8242	14.9944
ALDH3B1	0.0038	12.1699	22.6335	0.5807	47.1229	0.4369	5.59	2.5703	16.2608	1.8409	18.7499	6.0975	0.082	23.0046	0.1286	14.8262	10.0073
ALDH3B2	0	0	0.0559	0	0	0	0.2756	0	0.0778	1.5553	0.0474	0	0.7918	0.0283	0	0.0006	0
ALDH4A1	2.0869	4.1653	10.343	12.9454	4.8921	21.3336	22.116	130.94	2.9924	7.3376	3.7037	12.1038	49.4872	5.6153	10.9592	13.5828	13.5136
ALDH5A1	3.4321	0.3564	0.5108	0.437	4.5608	0.9488	0.3515	8.0627	1.4289	10.8518	0.1576	5.8294	0.2598	5.2876	3.2192	0.459	2.8186
ALDH6A1	8.1035	10.8644	7.8068	3.8855	4.6429	8.7991	3.9581	13.9632	5.8901	13.505	9.3514	10.0569	4.2831	11.0457	7.9502	4.5639	8.1386
ALDH7A1	0.2058	47.0098	55.7649	26.0616	41.3146	78.3504	107.374	33.5064	66.6633	51.6063	40.0258	17.0734	63.5557	74.2135	0	52.6585	45.2011
ALDH8A1	0.5911	0.1402	0.0697	1.4749	0.069	0.0025	0.1915	0.3784	0.188	0.1832	0.17	0.2402	0.939	0.044	0.168	0.1835	0.1847
ALDH9A1	61.8025	74.1749	37.7469	10.5147	24.3737	42.7065	43.1437	11.1673	104.445	24.9622	117.197	21.1152	29.6069	79.1153	25.6577	33.6113	26.2217
ALDOA	225.379	344.695	449.483	897.971	402.985	1040.63	2075.39	1286.51	498.711	731.758	647.525	553.005	518.432	194.399	1600.68	1501.16	507.165
ALDOB	0.0786	0.0069	0.0041	0.0227	0.0451	0.0037	0	0.5236	0.0242	0.0017	0.0065	0.0629	0.0141	0.0173	0.0159	0.0332	0.0047
ALDOC	44.758	23.0278	27.5314	9.6204	4.9658	64.2917	108.027	52.1584	11.1424	4.2294	62.5092	31.2446	13.9917	6.615	193.904	48.8215	5.869
ALG1	6.497	18.1258	30.0272	25.5371	15.7648	25.7452	20.1811	28.9786	9.9227	8.4056	14.9028	12.384	17.1305	29.0477	8.8726	22.4044	16.3439
ALG10	12.6792	2.8438	5.2612	5.2066	6.4814	5.5552	7.4131	2.2887	3.7721	9.4072	3.1228	2.4237	4.2238	16.9188	9.4152	1.5392	1.7154
ALG10B	13.9868	1.6022	3.9201	4.922	5.4266	3.4568	6.1065	2.7066	5.0216	3.851	3.3944	2.2683	3.2538	21.8607	0.9196	2.2013	2.2252
ALG11	5.5766	6.1372	5.1095	1.4852	3.622	1.7055	3.2765	3.7536	5.7594	4.7755	7.5053	2.9785	4.2188	4.1053	3.1929	3.1423	1.9968
ALG12	0.8408	3.8751	3.1746	15.9312	3.3189	11.9461	11.27	6.9698	4.2419	4.1857	6.5865	8.3158	4.2439	2.7508	2.1278	10.4261	9.241
ALG13	38.7057	28.3341	33.7887	32.1781	60.3975	57.3067	25.1422	27.5218	36.3464	58.6173	34.2728	43.9433	19.9383	75.0611	50.964	33.397	54.9838
ALG14	7.2099	16.0685	18.6843	16.6559	17.7447	6.9967	12.3984	11.8042	20.8328	4.3036	17.7117	6.6149	11.4054	16.8136	5.0148	17.8075	14.3147
ALG1L	0.3679	1.4298	3.4235	0.0062	2.7173	4.9005	0.0232	2.2304	0.314	31.1569	0.2963	1.2458	3.0927	1.121	0.6589	0.0834	0.2959
ALG1L2	0.0382	0.012	0.2122	0.1555	0.1617	0.3789	0.0611	0.0217	0.0805	0.0487	0.0795	0.0679	0.0202	0.0451	0.1194	0.1052	0.0384
ALG2	28.1919	30.9261	35.0019	27.6734	40.4723	17.4291	28.1882	30.7141	30.5672	39.269	36.7474	22.0738	30.7894	39.5485	25.4395	23.0902	22.8666
ALG3	6.4016	18.5453	29.5245	67.7925	37.6746	97.8575	43.2975	36.7867	15.5303	39.6177	17.4144	30.4228	24.084	77.7419	56.93	40.4121	48.7914
ALG5	14.593	27.5652	32.4896	11.141	26.7002	9.9345	22.5899	14.6885	25.4882	33.9284	29.1683	13.3035	25.5303	32.6044	24.791	17.503	17.7514
ALG6	19.5408	9.3582	3.5134	5.4113	6.267	10.8741	4.097	2.1329	4.046	12.2539	6.5898	2.9669	6.8188	16.6991	11.8578	4.2845	2.6663
ALG8	34.1501	35.98	38.8323	19.5421	66.4264	48.4352	28.2156	27.1153	39.4378	53.93	26.3814	30.957	25.2545	147.736	58.5707	19.0788	28.9412
ALG9	18.7756	20.1823	20.9314	21.5591	14.8631	16.1536	17.9078	16.5635	21.3744	8.2312	22.3587	14.528	11.8857	27.145	21.1179	11.1033	11.5007
ALK	0.0618	0.0299	0.0113	0.1057	0.0023	0.0255	0.0045	0.0002	0.0845	0.0174	0.0041	4.7038	0.0437	0.0006	0	0.0878	0.234
ALKBH1	12.4947	7.0623	7.6398	6.6788	12.3948	8.8563	7.5814	6.2917	8.426	11.0612	7.13	6.5676	6.9762	22.9314	9.7573	6.5458	8.2155
ALKBH2	7.8776	6.4198	10.0315	3.5907	22.0761	12.7974	15.9549	9.5175	13.8583	16.8474	9.4068	12.7043	9.7095	19.5157	15.0602	11.2332	34.4334
ALKBH3	23.3973	19.1978	22.0034	14.1209	30.0098	6.1132	23.5675	10.6863	25.919	9.5326	30.2154	14.0678	20.3341	4.2292	14.5044	17.4383	19.1054
ALKBH4	1.0099	2.5811	3.8528	5.5997	1.5018	8.0049	4.7458	1.9248	3.0655	5.0037	2.2369	12.1487	2.4001	2.0339	3.0048	10.1416	16.9701
ALKBH5	44.0161	30.4451	49.9411	34.2837	50.4914	40.1741	54.6778	46.3723	53.1215	30.7978	38.3104	35.685	23.0066	37.8326	30.3471	35.3193	29.7289
ALKBH6	11.074	10.5087	10.8677	19.7392	15.6761	24.0066	22.0364	12.7797	8.028	26.7739	11.1242	23.8643	23.1493	9.0754	19.4078	22.4805	20.7166
ALKBH7	1.3309	3.3566	9.3305	32.5817	2.506	47.1143	7.9307	10.9054	2.0981	1.0266	3.2612	17.3551	5.7199	2.2564	10.0274	10.5187	20.7167
ALKBH8	7.901	4.2201	3.3682	1.3697	3.6645	2.8473	3.4118	0.9117	6.1171	2.7809	5.3387	3.9343	1.959	5.0283	3.0051	2.4935	2.0016
ALLC	0.0216	0.0047	0	0	0.0259	0.0019	0.0006	0.0161	0	0.0012	0	0.2867	0	0	0.0014	0.0015	0.0073
ALMS1	6.7843	4.0701	4.0038	1.7838	6.0769	5.8273	2.9696	4.4628	4.5694	17.8621	3.4546	6.6171	4.7568	11.3423	3.8762	2.4731	3.4589
ALOX12	0.6781	0.0899	0.1603	0.9091	0.155	1.2386	0.3407	0.3444	0.0775	0.3897	0.1335	0.2924	0.4686	0.3182	0.7642	0.1803	0.1747
ALOX12B	0.0195	0	0	0	0.6616	0.4772	0.0848	0.1198	0.0438	0.1566	0	0.3841	0.1983	0.2939	0.0101	0.0023	0.236
ALOX15	0.2823	0	0	0	0.0632	1.047	0.3631	0.3975	0	7.0485	0	0.0026	0.1547	0.0027	0.0053	0.0078	0.0082
ALOX15B	0	0	0	0	0	0.6278	57.8732	0	0.1042	0.0053	0	0	32.8837	0.0031	0	0.0023	0
ALOX5	0.2504	0	0	0.1053	0.1344	3.3367	0.0007	0.0137	0.0004	1.3035	0.0007	0.1308	0.0222	0.4925	3.6156	0.0022	0.1068
ALOX5AP	123.36	3.2531	0.2171	0.7959	1.6123	0	0.1277	0.1935	4.1809	0.0814	0.152	3.8089	0.6306	0.2657	0	0.3816	0.895
ALOXE3	0	0.0121	0.0107	0.0017	0.3487	0.1745	6.0267	0.0035	0.0012	0.7798	0	0.1336	1.1598	0.4118	0.0026	0.1629	0.2655
ALPI	0	0	0	0	0.048	0	0	0.023	0	0	0	0	0	0.2159	0	0.0031	0
ALPK1	17.4471	6.6159	7.2647	1.0102	6.2582	0.0866	3.6874	0.5325	3.4218	2.7809	6.0117	5.4293	3.1158	2.7014	1.0234	2.1836	2.6955
ALPK2	13.8814	40.0263	47.3333	0	7.7873	0.0264	0.0002	1.5614	36.2299	0.0009	20.1013	1.8623	0.0053	0.0475	0.0442	17.3246	5.3052
ALPK3	0	0.0193	0.0114	11.6407	0.127	2.8076	0.0251	0.0538	17.2609	0.2026	0.0274	0.6737	0.1764	0.1078	0.039	0.1645	0.1258
ALPL	0.1027	1.0192	0.1282	0.585	0.0894	245.102	0.0202	0.056	69.9085	0	0.8207	0.6312	0	0	0.4288	1.7612	0.5053
ALPP	0	0	0.0291	0	0.036	0.0912	0.0282	0	0	0.0891	0	0	0	0.3378	0	0	0
ALPPL2	0	0	0	0	0.0821	2.8431	0.012	0.0236	0.0073	0.0106	0	0.0378	0	0.0201	0	0	0
ALS2	5.5083	10.1689	14.6964	7.4184	12.2302	7.9283	10.2233	8.4456	15.6288	9.1594	11.3026	7.8447	12.1947	6.7343	5.8023	8.7762	9.3023
ALS2CL	0.0087	0.3512	1.7322	4.877	1.4725	3.9002	41.2635	0.0042	2.2031	4.5287	2.1204	1.08	42.1896	6.8142	0.0949	3.1376	0.0884
ALS2CR11	0.0277	2.0745	0.2205	0.0145	0.0076	0.0105	0.0878	0.0052	0.2807	0.0099	0.6201	0.0383	0.0441	0.003	0.0112	0.1047	0.0119
ALS2CR12	0.1767	0.9487	0.6754	0.0387	0.406	0.2266	0.0592	0.7642	1.6627	0.2866	0.3459	0.21	0.1233	0.2825	0.3452	0.2967	0.2342
ALS2CR8	7.6716	3.7431	3.7785	2.1248	4.3748	1.8771	2.6496	2.9985	3.2277	4.559	5.0467	6.9422	3.5264	2.6589	2.6332	1.7975	4.8425
ALX1	0	0	0	1.8278	2.6482	0.2596	0	0	0.0448	0	0	1.206	0	55.6422	0.0943	0.0096	0.0135
ALX3	0	0	2.2115	0	0	0.0243	0	0	0	0	0	0.0752	0	0	0	0	0
ALX4	0.0007	0.0125	0.707	0.007	0.8124	0.0061	0.0092	0.0246	0.0096	0.0236	0.0049	0.0788	0.0226	0.0148	0.3784	0.0058	0.0092
ALYREF	25.7366	37.9792	41.0189	59.901	69.9616	56.9052	52.6934	35.1989	48.3794	102.947	29.5116	46.4391	29.3622	55.9235	74.4309	87.1998	190.065
AMACR	7.4874	4.4167	7.0341	5.0185	11.0775	7.5713	6.7129	6.8106	6.2821	7.7418	8.1364	5.3272	19.6861	17.0514	1.8858	6.0634	9.5436
AMBN	0.005	0	0	0	0	0	0	0	0	0	0	0	0	0	0	0.0015	0
AMBP	0	0.3665	0.0993	0.0703	4.8898	2.5039	0.0246	2219.05	0.0088	0.3187	0.0829	0.0696	0.0042	0.1643	0	0.0043	0.1321
AMBRA1	2.6868	9.853	7.753	16.5191	9.8199	18.4879	11.8857	12.6225	10.7821	17.295	6.8651	16.5665	8.2894	12.1693	7.2847	10.4903	12.6884
AMD1	47.1696	36.1193	27.9547	7.0996	54.7119	35.1463	49.7231	39.3279	55.755	37.0535	47.1544	9.626	28.4643	68.7934	31.2491	19.8176	17.0402
AMDHD1	0.0337	0.021	0.0556	0.2897	4.8312	0.1381	0.401	18.4127	0.1996	0.6363	0.008	0.2535	0.3933	2.1288	0	0.0071	0.0868
AMDHD2	0.881	4.0488	5.0924	30.6955	2.2873	30.964	7.3132	18.5144	2.0247	7.3726	5.2703	16.0111	8.8706	5.2744	7.491	16.1987	23.2151
AMELX	0	0.0002	0	0	0	0.0003	0	0	0	0	0	0	0	0	0	0.0016	0
AMELY	0	0	0	0	0.0897	0.0804	0	0	0	0	0	0	0	0	0	0	0
AMFR	7.3572	48.0441	66.335	49.2361	64.6443	11.1372	40.4956	48.6998	34.9323	24.5321	46.6449	65.9634	31.9604	21.923	49.5197	42.4782	48.7639
AMH	0.0976	0	0.4139	2.4421	1.1034	5.9261	0.0756	0.0478	0.4704	3.2464	0	9.1975	0.1129	1.335	1.9552	0.4359	12.987
AMHR2	0	0	0	0	0.06	0.2053	0	0.3984	0	0.0035	0	1.021	0.0038	0.0447	10.7022	0.0015	0.0272
AMICA1	0.384	0	0	0	0	0.1282	0.024	1.2591	0.0049	0.0017	0	0	0.0217	0	0.0074	0.0042	0.0142
AMIGO1	0.015	0.7835	1.5408	0.6391	0.4317	1.1701	0.0685	0.4937	0.1203	1.9533	0.3742	1.4648	0.0934	0.9833	0.3203	1.0779	0.7762
AMIGO2	0.1508	9.3987	90.6004	2.9545	356.503	1.1441	40.3243	0	40.5962	11.5412	6.7495	1.1901	32.3597	9.8784	0.1887	14.7036	1.0093
AMIGO3	0.168	0.6255	0.5422	3.7704	0.4349	6.9409	1.0641	1.0151	0.8934	0.9747	0.3066	13.859	0.2235	1.3012	1.3534	2.3538	0.8759
AMMECR1	4.1425	6.3135	4.8797	5.0484	6.6641	16.7556	37.5715	1.0337	35.6288	21.2633	11.0683	2.0976	5.3881	11.0343	15.3893	9.291	2.0581
AMMECR1L	4.4017	7.3259	8.0383	7.6023	11.1865	6.2974	12.2039	5.039	11.1368	9.0534	8.7859	9.2167	7.1053	5.2146	3.9989	8.1738	7.9727
AMN	0.0192	0.0636	0.0152	0.0939	0.3754	0.2618	0.0163	11.7244	0.0026	0.0484	0.0048	0.0615	0.0991	0.0314	0.0125	0.1054	0.0344
AMN1	12.4152	6.7796	5.2571	7.3356	26.6421	7.5381	4.9268	15.8652	8.1303	5.579	6.4543	9.181	5.3465	10.2732	14.8842	4.1314	6.8935
AMOT	0.7857	4.4455	0.4725	0.7292	0.0534	1.541	0.035	0.2073	0.2946	1.8782	4.5923	10.4216	0.6132	0	0	3.7433	3.058
AMOTL1	0.004	21.5956	11.3259	7.5207	6.5084	5.6955	67.0562	0.0219	20.0693	8.2082	20.4307	14.7945	38.4456	5.0397	1.2491	11.5908	7.7963
AMOTL2	0	38.7723	68.9705	81.9264	18.6181	12.4916	37.3995	7.6277	77.7936	31.2525	55.9721	15.2049	26.2806	22.6135	0	128.902	156.127
AMPD1	0.2467	0	0	0.0017	0	0	0	0	0.0264	0.595	0	0	0	0	0.0272	0.003	0
AMPD2	2.8338	14.8288	18.3167	35.0025	13.7893	22.5798	17.5315	54.8704	7.1971	17.8197	13.585	43.1752	11.2136	8.6276	33.6086	60.353	37.2303
AMPD3	11.6199	10.1688	5.4514	1.5837	3.1411	2.8472	3.7345	1.2585	1.8219	0.9322	10.2666	2.6099	7.0883	1.0835	12.1162	7.6064	1.5741
AMPH	0.159	9.5259	0.8361	2.9016	0.0002	4.2793	0.0279	0	0.3006	1.367	1.3091	0.0098	0.0085	0.0001	0.1557	2.9556	0.0584
AMT	2.1884	5.1824	7.5236	9.7843	1.6945	51.1754	3.0371	39.0657	1.2344	3.1304	3.4295	30.3905	9.2354	1.6854	4.2854	5.2436	35.1497
AMTN	0	0	0	0.6816	0.0081	0	0	0	0	1.2866	0	0	0.0293	0.1119	0	0	0
AMY1A	0.229	0	0.0574	0	0.0237	0.048	0	0.1236	0.1025	0.017	0	0.0665	0.469	0.0546	0.037	0.0326	0.037
AMY1B	0.0349	0	0.0004	0	0.0237	0.0208	0	0.0089	0	0.0016	0	0.0046	0.0126	0.0006	0.037	0	0
AMY1C	0.1887	0	0	0	0	0.0037	0	0.0109	0.116	0	0	0.0139	0.1966	0.0051	0	0.0459	0
AMY2A	0.2794	0.0093	0.0005	0	0.0079	0.0001	0.0117	0.0023	0	0	0	0.0031	0.1996	0.0597	0.0053	0.0166	0.0019
AMY2B	4.9134	0.3114	0.6261	0.2556	0.7219	0.896	0.4924	0.9582	0.9019	0.303	0.2358	0.2099	4.1852	1.1834	0.5133	0.6785	0.5916
AMZ1	0.318	0.3659	1.8619	0.0869	0.1024	0.6215	0.1913	0.1998	0.4101	6.3018	0.1266	0.3653	0.0598	0.043	0.0702	1.1602	0.133
AMZ2	64.4455	50.7539	49.5523	20.3495	90.3594	30.5418	60.9428	36.9581	63.0718	86.5889	46.5011	59.2807	47.9168	67.8514	30.3247	43.4721	68.5101
ANAPC1	27.9078	13.0253	15.9351	11.5711	34.8808	29.8119	20.4828	26.1804	13.0003	24.4865	11.2238	11.7251	18.5136	30.4752	35.2485	10.2534	11.8043
ANAPC10	29.7484	10.5033	9.1635	5.8405	13.6258	10.0775	10.9098	8.8766	19.4894	12.394	13.4243	7.6646	9.4104	17.4506	30.1144	8.9636	10.5587
ANAPC11	43.1808	117.67	134.668	526.009	173.007	629.723	210.488	135.565	131.855	153.504	126.401	243.383	150.886	90.7707	217.169	307.953	927.719
ANAPC13	67.6613	79.9057	62.8507	19.8825	46.4014	20.3282	36.6314	15.4372	76.5948	86.1856	57.2848	35.8707	19.3328	65.1446	40.2821	37.5224	44.4642
ANAPC15	37.6957	25.3366	28.7248	36.1825	24.4346	42.6556	66.5177	9.9279	117.826	103.496	56.3235	15.6068	26.5119	38.2435	24.5005	57.0343	73.1334
ANAPC16	114.484	40.3766	41.7936	24.1334	80.1596	40.4966	46.8528	49.3744	38.5172	54.4538	44.321	54.0768	42.8672	100.776	96.747	25.4126	37.9198
ANAPC2	1.8513	5.0794	6.8441	33.0085	7.4986	17.8744	10.29	9.7658	3.9925	20.9152	4.217	15.4932	10.8625	13.5377	8.7748	18.5677	22.2049
ANAPC4	30.3637	13.0164	9.3472	2.7258	10.0271	5.6815	6.7089	5.6721	12.0517	15.3109	8.3076	4.9095	7.9012	11.362	17.8252	8.3499	5.7431
ANAPC5	97.555	70.1918	79.6368	92.1547	101.553	77.4795	78.2994	71.3123	79.0851	122.035	83.2656	58.4151	72.2563	122.622	152.956	90.153	72.3062
ANAPC7	33.5947	30.2167	20.7038	29.0586	59.1426	44.2231	32.2128	17.2639	35.3288	56.4375	26.1253	18.0796	28.2145	74.9024	73.8006	33.5001	45.0801
ANG	0.3611	2.6055	4.3245	6.7366	21.6377	3.2123	3.011	276.332	0.73	4.0703	3.3978	3.7905	2.5136	5.362	0.0524	2.8107	2.5955
ANGEL1	11.5906	6.9964	8.3586	16.6816	11.4474	18.9772	10.8371	12.5675	4.3503	25.4924	5.1495	19.7029	12.2019	16.235	14.7355	7.5728	12.6841
ANGEL2	19.0186	15.0623	12.0853	7.87	20.4838	11.0145	10.6607	5.5793	15.0123	7.8129	12.6975	18.4675	10.0785	22.4024	16.5844	8.8081	11.4396
ANGPT1	0.1123	20.5679	27.3815	0.0322	0.8524	0.1221	0.0001	0	5.7263	0.0064	39.2394	1.4727	0	0.0231	19.2535	5.3659	0.623
ANGPT2	0.0459	0.0484	0.0281	8.9107	0	0.0061	0.0292	0.0644	0.0251	0.0253	1.3636	0.051	0.0371	0	0	0	0.3321
ANGPT4	0.0239	0.0016	0.0021	0.0017	0.0165	0.273	0.0142	0	0.0024	0.018	0.0011	0.0034	0.022	0.0422	0.0195	0.0033	0.0079
ANGPTL1	0.0086	0.1574	0.1982	0.1004	0.1845	0.0345	0	2.271	3.8585	0.0118	1.1466	0.0464	0.0555	0.1343	0.0406	0.032	0.0165
ANGPTL2	0	54.6684	19.9302	8.011	0.0669	5.8314	0.0006	23.3112	5.4737	0	68.5235	5.6371	0.0487	0	0	16.5255	9.024
ANGPTL3	0.0286	0	0	0	0.1075	0.0081	0	1.2356	0.0104	0	0	0.0001	0	0	0.0272	0	0
ANGPTL4	0.041	0.6577	1.7383	9.8252	14.3738	3.7905	367.757	20.3082	2.3528	0.6282	3.2763	163.269	57.1235	0.244	0.3449	10.6306	43.7855
ANGPTL5	0	0	0.0036	0.0578	0.0076	0	0.0021	0	0	0	0.2174	0.0015	0.0115	0.0015	0	0.008	0.0054
ANGPTL6	3.63	0.0933	0.1764	0.3046	0.0281	0.1713	0.2314	1.3586	0.0481	0.0833	0.0822	0.3639	0.0243	0.1845	0.4535	0.1695	0.1178
ANGPTL7	0	0.0092	0	0.1085	0.0439	0.0348	0	0.0536	0.2498	0.0271	0.2444	0.0213	0.0677	0.0325	0.0024	0.0018	0.0697
ANHX	0	0	0	0	0	0	0	0	0	0	0	0	0	0.0017	0	0.0032	0
ANK1	0.3651	0.1817	0.7376	0.0478	0.4645	1.0707	0.3004	0.051	35.4434	0.4363	0.0773	0.6645	0.0074	0.1024	7.7542	0.1601	1.0407
ANK2	1.8845	1.1313	1.5123	0.0001	3.6969	7.8546	0.4502	0.9164	4.8664	0.2628	6.0881	8.2394	0.4751	0.0011	0.0006	0.5606	0.8171
ANK3	0.3364	0.7738	0.1109	0.7526	3.088	10.6932	3.1374	0.0002	2.7864	18.3375	0.2866	10.7639	4.6115	4.1659	1.7784	0.3396	6.2342
ANKAR	1.4183	0.9425	1.6062	0.8672	1.4017	0.5746	0.3246	1.9924	0.8616	1.5681	0.9386	1.5055	0.7499	1.6766	0.2429	0.6854	1.1163
ANKDD1A	1.0245	2.1093	1.7522	1.792	2.0819	2.71	2.1214	0.3465	1.6374	0.484	5.3214	12.1446	0.6314	0.2388	1.0308	4.6179	7.6266
ANKDD1B	0.5568	0.0075	0.1209	0.0284	0.1166	0.0508	0.1066	0.1934	0.0341	0.0832	0.0664	0.1174	0.7874	0.0056	0.067	0.0884	0.0467
ANKFN1	0.272	0.0003	0.0656	0.1064	0.385	0.0128	0.0002	0.0001	0.0808	0.2153	0.1921	0.0389	0.1011	0.3837	0.0003	0.0597	0.0655
ANKFY1	5.3451	16.9806	13.9811	19.5081	30.1062	18.8338	15.9716	6.6792	14.0667	19.6225	13.7895	21.7104	8.3684	6.6555	7.7783	20.9342	20.9888
ANKH	5.9174	5.8373	17.8658	8.531	8.1215	3.7695	63.238	23.7325	8.621	5.5805	5.8045	27.5452	5.3326	31.3961	2.357	10.2827	25.5005
ANKHD1	39.9941	27.9314	15.8971	32.0157	52.7025	42.0845	21.4538	34.5687	21.3689	64.4301	24.0125	26.7884	28.0362	62.8292	70.5458	21.7719	19.5456
ANKIB1	34.4078	24.9022	26.0882	11.0606	27.6684	13.5717	17.9716	14.1128	17.3572	29.3914	28.5974	35.0535	23.8557	27.6938	11.6694	13.4187	19.3371
ANKK1	0.0155	0.0028	0.0025	0.0502	0.0482	0.0364	1.5752	0.0934	0	0.0134	0.002	0.2075	0.7799	0	0.0126	0.0049	0.0385
ANKLE1	0.6154	0.1626	0.0973	1.479	0.2711	6.3667	0.129	0.7898	0.1217	0.1645	0.0946	1.2361	0.1772	0.1152	1.6575	0.611	1.8967
ANKLE2	20.6352	27.9856	45.1612	47.9867	66.8937	21.6858	56.9398	27.8169	27.9993	64.7713	36.5437	46.0912	80.7917	62.9337	37.1444	59.1507	49.297
ANKMY1	2.0021	1.8683	2.4122	4.6647	8.9327	3.3565	2.8955	13.8998	1.4021	14.129	1.4715	9.8686	2.9077	8.5417	9.9223	3.8661	12.2589
ANKMY2	0.0617	13.6376	12.2839	3.6229	11.1933	3.4715	6.9503	6.2715	9.6356	4.8759	17.1443	13.7223	4.8498	19.3259	30.2039	11.2268	10.9092
ANKRA2	40.0472	17.9275	15.273	4.8606	13.1154	4.8567	4.4974	15.1635	7.3678	9.5134	6.6475	12.4234	8.1195	15.6529	13.0479	8.0645	10.6117
ANKRD1	0.0406	0.205	1.6669	354.415	4.6452	0.0031	0.1277	17.3594	1129.4	10.2317	6.9617	2.7156	0.0363	1.1477	0	5.1589	31.3295
ANKRD10	84.4826	37.3425	25.2419	25.2386	23.6139	433.652	12.0887	45.9359	726.471	16.9666	158.636	236.005	16.3138	779.23	375.595	19.1675	34.3344
ANKRD11	7.1003	24.1655	25.0537	31.7054	28.0533	23.8739	54.9022	24.5918	65.9487	71.2277	45.6913	23.867	12.1028	14.0519	10.4693	57.0209	42.7398
ANKRD12	7.8577	4.8808	2.572	1.5287	4.1439	1.4853	5.3414	3.2663	6.4565	5.874	7.922	2.7179	2.9417	3.4697	6.5701	4.8093	1.2134
ANKRD13A	53.3063	124.809	136.061	31.6028	10.6953	13.1496	36.4714	33.1922	120.624	15.1201	197.093	21.5047	47.2042	25.8441	27.8642	208.378	36.4414
ANKRD13B	0.5074	1.151	1.1148	17.4762	1.8384	11.7119	6.314	1.3244	2.0221	2.6908	0.7566	14.873	3.3558	2.6727	3.1165	3.3822	11.8235
ANKRD13C	9.6565	9.1813	6.1677	3.3364	4.7671	3.233	3.6191	3.4062	9.211	5.2321	11.2315	4.6563	4.4976	7.8895	3.7428	5.5647	3.82
ANKRD13D	3.5869	7.2676	9.4958	30.7968	6.6093	17.5944	19.2375	19.8416	4.8362	23.4678	6.2234	28.5606	21.8437	10.5858	16.4573	25.5884	35.1443
ANKRD16	3.8096	3.1492	2.7498	6.398	7.412	10.1227	5.425	8.4134	2.1398	5.5036	2.0858	8.7	3.8738	3.6543	13.1134	3.6747	7.8253
ANKRD17	14.5535	32.1149	23.7753	21.6672	24.1636	27.6701	24.4656	23.5998	28.6703	22.8284	26.7289	23.8475	26.9409	21.9854	42.5518	17.3986	15.6405
ANKRD18A	0.0479	0.0232	0.0469	0.499	20.1121	6.8487	1.7322	5.5912	2.3674	11.2943	0.0626	0.1813	1.9975	5.6197	0.0444	0.4634	0.1052
ANKRD18B	0.0205	3.8319	0.4742	0.9247	5.4061	0.6623	0.2741	0.0036	5.1683	5.5862	0.15	1.839	0.6027	10.2948	0.5396	4.2834	1.6227
ANKRD2	0	0.0061	0.1463	0.9851	0.4533	0.0025	0.7305	0.0048	2.812	0.633	0.1853	0.104	0.152	0.1962	0	0.488	0.603
ANKRD20A1	0.4433	0.0018	0.0203	0.0289	0.2792	0.0283	0.0103	0.0004	0	0.0019	0.0043	0.0467	0.0151	0.0639	0.2442	0.0419	0.0107
ANKRD20A2	0.3185	0.0018	0.0025	0.0247	0.082	0.0516	0.0194	0.0068	0	0.0156	0.0103	0.0054	0.0183	0.0346	0.2435	0.014	0.0065
ANKRD20A3	1.2155	0	0.0002	0.0188	0.1594	0.0872	0.0076	0.0503	0	0.0123	0.0716	0.0196	0.0776	0.0119	0.4879	0.0289	0.0006
ANKRD20A4	0.4403	0.0013	0.0026	0.106	0.1353	0.0393	0.0323	0.0003	0.007	0.0135	0.0159	0.0654	0.008	0.1038	0.3878	0.0133	0.0786
ANKRD22	0.285	0	0	0	0.1621	0.4406	1.9546	0	0	1.0198	0	0.1029	2.9767	0.2439	0	0.0085	0.1082
ANKRD23	0.8458	0.4837	0.8783	1.3063	1.5288	2.7302	0.2376	2.5574	0.5368	8.5898	0.3714	3.7658	1.0747	1.322	5.9929	1.4519	3.4757
ANKRD24	0.1264	0.0466	0.0995	0.0549	0.0423	4.3527	0.0226	0.1113	0.1177	0.2886	0.0402	0.5556	0.0965	0.0614	0.0766	0.1418	0.524
ANKRD26	2.4019	1.8992	0.8012	0.3548	1.7364	1.2418	0.7494	0.7388	1.2168	3.4365	1.1874	1.5748	0.7857	1.8328	2.2275	0.905	0.717
ANKRD27	23.738	13.7599	14.6854	8.3314	29.4783	18.2248	18.5567	11.4332	10.4346	27.3225	16.9168	10.2655	16.09	15.5448	39.0561	11.3216	12.2441
ANKRD28	58.485	64.0382	50.5853	25.9151	38.6817	27.0581	21.5589	11.833	89.8669	35.3538	49.0966	15.0416	8.9709	36.2413	34.9838	36.554	59.7019
ANKRD29	7.5084	0.0329	2.5309	0.1037	12.2406	1.9537	4.3119	0.0375	0.3739	0.4142	1.0894	5.8465	4.9153	18.7476	0.0094	0.2054	6.5715
ANKRD30A	0.837	0	0	0.0004	2.5684	0	0	0	0	0	0	0.0069	0	0	0	0.0007	0
ANKRD30B	0	0	0.035	0	0	0	0	0	0.0454	0.0157	0.0694	0	0	0.0005	0	0.0004	0
ANKRD30BL	3.7935	1.3046	3.1384	3.694	3.2568	4.426	0.7585	1.0896	0.8308	6.783	0.8799	3.9281	1.5498	0.8524	0.6929	0.0662	0.0162
ANKRD31	0.1395	0.1118	0.0421	0.0007	0.2544	0.0291	0.0618	0.0093	0.0258	0.3753	0.0295	0.1117	0.2606	0.3049	0.0492	0.0219	0.0313
ANKRD32	13.257	2.0385	2.3605	0.8957	8.2883	3.3136	4.2883	0.8906	3.2858	5.5384	1.9737	2.6765	1.9798	139.093	6.7566	3.3576	4.5763
ANKRD33	0	0.0474	0	0.3499	0	0.3318	0	0.0249	0	0.0085	0	0.9813	0	0	0.0095	0.0632	0
ANKRD33B	0.598	0.9168	0.7169	1.1285	0.9799	1.8052	0.2333	0	0.514	0.1207	1.5034	0.2458	0.4131	0.2151	0.0636	1.3496	1.1742
ANKRD34A	0.7428	0.3442	0.9383	0.3194	0.2168	0.1131	0.6756	0.1635	1.0857	0.9158	1.181	3.2637	0.2786	1.6895	0.46	1.1795	1.913
ANKRD34B	0	0	0	0.0028	0.1078	0.9468	0.0073	0.0072	0.0946	2.2241	0	0.0022	0.0067	0	0	0.0033	0
ANKRD34C	0.007	0	0	0	0.0267	0.0207	0	0	0.0987	0.0017	0	0	0	0	0	0.0022	0
ANKRD35	0	1.2214	0.7465	0.0639	0	0.8082	0.4038	0	0.5303	0.3497	0.4356	0	0.7035	0	0.0016	1.4235	0.0553
ANKRD36	11.2217	3.6355	3.1374	5.364	6.6037	3.1244	2.2633	4.3744	1.7513	8.2482	2.6962	5.2232	3.7129	8.852	10.1861	3.323	3.983
ANKRD36B	7.8244	2.6009	2.4571	2.1411	5.1774	1.0028	1.5643	2.52	1.2739	6.7046	1.9383	3.6006	4.1955	5.5116	4.4917	2.2215	1.8973
ANKRD36C	5.1819	1.4838	1.059	0.6393	3.5311	0.2931	0.8666	1.4298	0.9892	3.051	1.2997	2.22	1.8904	1.7511	3.1859	0.8275	0.556
ANKRD37	33.8054	1.9353	8.3825	3.3355	2.7658	3.0802	8.5908	24.7351	4.3274	0.4837	2.2308	9.7199	5.7122	4.5146	35.1336	5.224	7.9334
ANKRD39	3.2919	2.1019	4.173	12.7242	2.5351	13.624	9.9282	15.422	3.1823	7.6617	3.2163	6.1828	4.34	4.2903	18.9732	11.1322	9.4642
ANKRD40	9.6015	18.4163	15.5769	15.0102	32.8325	16.6969	19.3497	16.459	32.0562	23.1904	31.9544	21.4604	10.5361	25.5029	11.6197	14.7663	24.2851
ANKRD42	1.4929	4.6723	5.2173	1.6248	6.335	1.2284	3.1851	1.0204	2.4059	4.5612	3.9944	7.2196	5.0057	15.4952	5.7042	4.095	10.3728
ANKRD44	60.8591	7.1001	6.458	3.4297	4.064	1.4643	3.7301	0.038	115.542	64.0997	9.5188	14.0749	0.189	11.951	0.0214	9.4963	8.9932
ANKRD45	0.0528	0.0551	0.001	0.0923	0.1172	0.8304	0.045	0.0542	0.0592	0.069	0.1826	1.3845	0.1014	0.0543	0.631	0.0215	1.3624
ANKRD46	8.4585	4.4866	6.5417	5.1032	6.9962	6.9511	5.4834	10.5206	4.3598	8.7905	3.507	4.9827	9.2222	13.5751	8.8051	3.5455	3.5394
ANKRD49	26.5408	7.1068	6.219	4.3996	7.8359	4.7612	4.2809	5.8137	6.4051	8.9164	6.6267	5.3392	8.3499	32.0731	19.8933	4.8847	3.6263
ANKRD5	0	0.4702	0.589	0.3658	9.5877	1.3623	3.3811	1.6341	0.0511	4.2848	0.8338	2.5503	4.3755	4.7086	0.0565	0.23	1.8277
ANKRD50	0.0086	11.1198	8.9024	13.0383	6.867	5.9063	6.1725	1.739	11.7747	20.1916	11.0002	13.7183	10.4499	4.2159	3.7923	5.8326	11.7255
ANKRD52	1.8741	9.8242	13.2846	20.3553	22.7339	12.1676	17.7867	7.8728	16.7145	20.0253	8.2611	21.3481	10.1445	7.505	9.0058	31.5203	19.7638
ANKRD53	0	0.3535	0.2162	1.0076	0	0.2012	0.1297	0	0.2852	0	0.2923	0.1288	0.0209	0.0638	0.0112	0.8497	0.4814
ANKRD54	2.0962	4.6437	10.666	26.761	8.9332	11.1659	18.727	19.3687	5.7551	8.6787	6.7509	19.8143	14.0883	13.7673	13.7293	23.1948	19.3329
ANKRD55	0.1059	0.0269	0.02	1.3841	0.1891	0.0002	0.0006	0.3598	0.0301	0.0206	0.0127	0.1296	0.0006	0.1398	1.17	0.0465	0.0084
ANKRD6	0.7475	0.2204	0.5116	2.0498	1.6435	3.6205	7.6528	0.6774	0.4825	1.6833	0.5075	5.7492	4.3126	0.088	0.1438	0.1153	1.8998
ANKRD60	0	0	0	0	0	0.0056	0	0	0	0.0078	0	0.0058	0	0	0	0.0034	0.0016
ANKRD61	0.4607	0.3595	0.3835	0.3629	1.2587	0.493	0.2087	1.0039	0.2646	2.1963	0.5816	0.9906	0.2511	1.7628	2.1638	0.6123	0.6577
ANKRD62	0.001	0	0	0.0011	0	0	0	0	0	0.0075	0	0.0164	0	0.087	0	0.0012	0
ANKRD63	0	0	0	0	0	0.1202	0.0267	0	0	0	0	0	0	0	0	0	0.006
ANKRD65	0.025	0.1017	0.2757	0.3084	0	1.9354	2.6784	7.7854	0.232	0.0378	0.2831	0.2026	2.7937	0	0	0.1512	0.099
ANKRD7	0.2338	0.1848	0	0	0.2114	0	0.1282	0	0.1101	0.1074	0.3505	1.0663	0.0908	0	0.0011	0.108	0.3352
ANKRD9	0.1373	2.244	4.3092	19.683	3.5025	32.8052	6.9039	13.8982	1.1577	6.6413	2.027	15.5756	5.7881	6.1859	11.6992	12.6987	18.9196
ANKS1A	0.6212	2.1048	1.733	4.295	2.1946	6.0305	4.6524	3.7556	5.9949	5.3647	1.7347	7.1279	2.9957	1.7958	3.8775	4.4737	4.7058
ANKS1B	0.1664	0.2288	0.1296	0.0372	0.9669	2.0915	0.0483	0.0003	0.0835	0.6412	0.0428	1.0876	0.0444	0.0822	0.018	0.1778	0.9686
ANKS3	2.7843	8.4953	11.0396	10.5928	12.2867	11.1052	10.8661	9.0024	4.4951	7.8108	7.0953	19.2515	9.3118	8.9139	12.3426	17.9799	40.9803
ANKS4B	0	0.0085	0	0	1.205	0.0615	0.0013	5.3918	0	0	0	0	0.0014	0	0	0.0061	0
ANKS6	1.7052	5.3843	5.1249	11.3258	9.0603	23.0075	9.1315	5.9231	7.1198	8.7645	5.2384	7.979	7.7193	8.1113	26.677	15.0846	20.8466
ANKUB1	0.0197	0.0514	0.0269	0.0064	0.0932	0.0226	0.0777	0.0205	0.09	0.0791	0.0295	0.0592	0.4877	0.1735	0.0119	0.029	0.0434
ANKZF1	32.6651	10.4837	13.0721	14.0369	13.0859	17.9531	21.0126	67.1178	3.4973	23.775	6.7729	14.3733	20.5208	13.4048	43.6407	18.2905	13.1575
ANLN	10.4212	15.719	39.6889	13.3385	78.3245	10.8715	94.5398	7.0161	51.2483	39.8452	18.296	5.4248	6.968	38.4102	26.618	48.1066	20.3776
ANO1	0	5.1318	0	0.0921	0.1069	2.7686	99.717	0.0005	0.0844	0.6661	2.1683	0	4.9797	0	0.217	7.3273	0.0002
ANO10	19.2207	57.6619	39.1936	21.0413	14.0961	32.0388	34.6289	7.5805	40.7267	16.3216	95.4688	15.3403	24.4786	11.7201	30.6585	28.6185	19.1424
ANO2	0	0.1297	0.0089	8.4931	0.0006	0.8153	0.1603	0.1532	4.5583	0.1382	0.0141	0.1179	0.1741	1.3274	0.0001	0.0291	0
ANO3	3.9504	0.0121	3.4493	0.0002	0	0.0086	0	0.2053	0.0002	0.0041	1.5844	5.1224	0.0088	0.0008	0.0005	0.0124	0.1157
ANO4	0.0014	3.6551	5.5305	0.0945	0.1091	1.0908	1.9977	0.0456	2.6543	0.1822	6.7742	2.6813	8.772	0.0002	0.0005	2.7806	9.3177
ANO5	5.9346	0	0	0.0775	8.1315	1.6871	0	0.0472	0.0003	0.0494	0.0473	2.4185	0.0039	0	0.0188	0.0035	0.124
ANO6	19.5009	25.3416	39.6841	11.5371	42.9975	9.6082	21.5037	16.5075	28.2546	13.2743	38.0802	20.8688	31.7393	18.7949	10.7992	14.1136	14.9715
ANO7	0.2145	0.1217	0.2332	0.3366	0.5755	2.4809	0.8906	2.74	0.2608	4.2206	0.259	1.532	0.1312	0.1438	0.4464	2.2003	0.6539
ANO7L1	0.0292	0.3013	1.3152	1.8605	0.0308	0	0.8728	0.0885	0	0.0224	0.89	4.9768	4.9505	0.0251	2.2443	3.8211	4.5688
ANO8	0.0675	0.6992	0.6437	1.885	0.7582	6.4254	1.2104	2.3154	0.6792	2.2536	0.5445	5.5878	1.1102	3.168	2.3874	3.3115	5.2443
ANO9	4.4448	0.0087	0.0231	5.9509	0.2714	13.0847	12.065	12.6246	0.0067	6.8463	0.0596	0.1452	23.2385	0.0792	11.3039	0.0732	0.0983
ANP32A	75.058	37.0397	35.5061	18.8508	94.6654	49.4114	44.2223	28.4873	41.6739	74.5325	32.8643	29.2896	25.8043	72.1635	58.0832	43.4896	56.6246
ANP32B	35.4275	27.286	19.3011	4.0182	42.5491	4.3489	18.4483	16.2606	29.0061	143.082	26.565	10.1961	9.1589	30.1719	60.7338	19.6307	16.4703
ANP32D	0.1989	0.015	0	0	0.0228	0.0215	0.2096	0	0.0018	0	0	0	0	0.0172	0	0	0
ANP32E	62.5394	11.8822	7.5761	2.473	16.859	13.8899	7.4936	3.4955	23.42	21.0752	12.8105	4.6059	3.6288	24.1223	19.4963	12.2527	6.2575
ANPEP	0	25.3643	60.4696	105.659	2.9139	1.5632	0.785	71.7487	7.7043	0.056	35.275	19.9677	0.4482	0.0703	1.2002	27.6228	32.3302
ANTXR1	0.1132	56.121	43.8872	2.3833	73.5944	9.7939	21.6909	2.8032	321.182	10.432	60.8546	74.5551	7.46	20.5366	0.1347	27.9083	84.5847
ANTXR2	4.7315	60.6976	31.6117	5.7318	2.288	0.9499	46.5984	3.567	83.3971	0.0758	64.2473	40.93	31.6978	0.0007	33.2229	47.9752	70.0093
ANTXRL	0.0225	0	0.0021	0	0.0565	0	0	0	0	0.0006	0.0006	0.0145	0	0.1369	0.0344	0.0761	0.0007
ANXA1	20.4453	280.671	534.572	189.329	799.353	0.4477	395.794	0.0029	449.675	9.3008	431.23	76.9125	565.4	301.739	305.733	313.694	315.961
ANXA10	0.0494	0.4965	0.0553	0.0084	0.8207	0.0009	0.0011	0	0.2413	0.0011	0.0425	1.5805	0.1054	0.4549	0	0.3364	0.1684
ANXA11	57.5293	106.017	131.778	52.1481	57.1223	34.1914	51.7521	17.9504	49.7595	21.6342	116.696	51.4425	44.4733	35.0722	85.3081	78.9044	41.4553
ANXA13	0.0007	0	0.0239	0	14.6061	0	0.0024	2.4049	0.0221	0.0014	0.0004	0.0607	0.0593	0	0	0.0066	0
ANXA2	19.5296	633.494	855.827	538.193	889.882	36.9272	1818.46	125.367	1171.48	130.506	565.544	223.152	1665.52	296.109	100.984	1009.17	654.386
ANXA2R	0.3289	0.6361	0	3.2804	0	0.0193	0	0.2287	0.0682	0	0	0.4159	0.0432	0.8534	0.6116	1.0471	0.6732
ANXA3	9.5198	6.7314	8.5159	28.9255	73.0506	6.031	224.213	3.9299	0.8351	38.5107	5.3892	1.9059	224.888	113.493	6.2276	2.8436	9.8765
ANXA4	31.061	48.4375	61.4519	53.3954	138.058	8.7557	218.966	71.7841	24.0271	49.7867	77.8082	38.4499	131.324	10.7428	3.786	64.8492	110.026
ANXA5	86.6852	997.369	555.005	260.67	165.96	137.879	291.2	98.9555	694.231	118.571	1116.42	91.6903	179.862	187.478	43.129	830.448	266.739
ANXA6	156.025	257.358	303.369	118.645	15.1946	39.2945	41.0152	65.4826	281.864	11.257	334.258	50.2932	21.2768	18.9605	12.1616	220.864	64.9066
ANXA7	56.6406	72.5543	76.5882	45.4386	95.3244	28.3875	95.7995	34.1306	112.863	84.3781	112.975	54.73	76.2579	53.0202	79.6391	64.9847	73.818
ANXA8	0	0.1495	0.2289	0	3.4583	0.0659	153.859	0.0005	0.0221	3.553	0.0528	0.0111	363.016	6.7528	0	0.3822	0.1796
ANXA8L1	0	0.0221	0.0518	0	4.1853	0.0245	181	0.0006	0.0042	3.1816	0.0448	0	216.546	5.0016	0	0.3882	0.0478
ANXA8L2	0	0.0007	0.0966	0	6.4275	0.0133	208.501	0.0005	0.0221	4.4392	0.0266	0.0151	290.475	10.4224	0	0.2251	0.057
ANXA9	0.2828	0.4802	0.2699	0.2989	1.644	2.6927	1.4015	8.8312	0.2647	20.1908	0.3528	0.6466	1.1172	2.1061	0.7049	0.2861	0.3052
AOAH	0.378	0.0002	0.0003	0.0005	0.0011	0.156	0.0006	0.0001	0.001	0.0015	0	0.0813	0.3579	0.4799	0	0.0012	0
AOC2	0.2664	0.1825	0.2266	0.3716	1.6766	3.2105	0.5033	3.1276	0.1987	0.3496	0.087	0.4103	0.984	0.3573	0.2624	0.3012	0.2294
AOC3	0.3904	0.0992	0.0341	0.1129	0.7409	1.7016	0.121	32.5848	0.3404	0.2289	1.916	0.0796	0.1688	0.1342	0.2126	0.1031	0.0247
AOX1	0.0008	3.7744	8.703	0.0004	1.5473	4.6253	55.6209	10.4082	30.5777	1.5547	21.5444	0.3117	4.5515	4.7879	0.2191	12.3015	1.9663
AP1AR	28.541	7.2152	4.2169	2.8669	11.3417	3.6258	4.9391	9.6796	6.6381	14.9291	4.4109	4.4405	6.4258	10.9224	5.5492	2.7472	7.9838
AP1B1	8.3413	26.4432	23.4564	117.247	13.1274	53.1971	77.4996	14.981	32.508	49.2583	28.4591	34.478	26.3532	17.0804	22.2664	41.2966	45.2434
AP1G1	31.1322	47.0369	45.2462	35.7825	46.3211	28.251	56.0637	31.898	71.1307	66.39	59.5491	24.2005	36.474	31.8452	31.0866	33.1258	18.2542
AP1G2	20.8664	5.3875	15.3674	31.2358	45.5811	81.1081	79.3668	334.457	1.6728	102.583	5.4048	107.203	103.787	50.5062	57.0675	11.0399	60.1872
AP1M1	10.3981	17.7097	23.7747	55.9415	16.6025	15.7038	40.3512	18.386	26.6978	13.7479	40.0323	48.5692	13.7142	13.8205	22.0446	49.2115	73.0293
AP1M2	0	0	0.0196	0	7.4513	108.905	89.5307	5.3351	0.7367	91.831	0.085	0.0206	68.5833	8.6819	0.2303	0.0927	0.1864
AP1S1	33.7047	100.672	96.1079	45.5189	62.9761	35.2714	159.828	34.4287	31.3054	142.93	73.4931	193.264	169.38	62.1006	60.7666	118.579	427.406
AP1S2	69.365	23.5971	14.8932	6.5957	5.3621	50.7084	3.7341	3.5118	23.389	12.2993	38.5809	14.7865	2.6386	16.9821	6.8009	22.2514	10.898
AP1S3	6.2566	2.0906	2.9161	0.6602	18.9413	4.5434	41.4027	3.8298	1.3792	14.429	2.2013	3.5884	21.6951	16.2593	0.3238	3.2978	9.8751
AP2A1	2.2238	29.2018	43.8591	66.7086	18.9176	65.1908	47.6174	27.4029	21.3507	28.3956	31.4247	32.4766	28.7591	13.5626	37.2936	75.1666	42.5037
AP2A2	10.6641	24.2864	26.4708	67.4008	32.1058	38.7097	64.7473	41.5922	27.3472	11.0857	27.9302	40.1032	23.8727	13.3557	18.1033	31.4493	31.2574
AP2B1	40.7708	118.546	76.0743	63.0453	147.291	55.6382	117.644	35.2787	88.1878	29.4798	120.103	95.5147	79.6683	79.1561	81.6074	63.2976	69.3486
AP2M1	70.0846	376.095	481.054	444.309	169.24	306.484	302.178	103.441	300.833	433.619	403.966	336.995	303.979	323.571	354.411	694.772	609.283
AP2S1	19.4845	82.6303	162.799	269.066	70.4864	136.974	227.421	30.5756	92.3645	73.2128	116.009	110.76	113.837	62.3673	99.3855	180.37	387.004
AP3B1	37.2283	33.9067	34.4064	19.1616	54.9817	31.9577	28.8193	19.6066	66.1306	25.2874	47.4604	19.5058	40.4714	30.22	31.9314	27.448	17.8429
AP3B2	0.0139	0.2562	0.3933	0	0.4984	10.3834	5.6796	0	0.0434	2.1663	0.0467	11.8948	0.2777	0.1507	0.2412	0.0814	0.4816
AP3D1	6.9922	24.554	23.5097	74.0491	16.4614	107.588	54.0165	26.4696	33.2512	25.9001	31.0588	41.4626	17.6484	8.333	23.5794	57.1146	60.7023
AP3M1	53.7551	36.6645	29.9633	19.8157	40.8391	17.3074	18.5466	14.5095	37.4057	23.004	32.959	19.1924	26.7964	76.0598	64.1119	17.9352	14.3009
AP3M2	31.9045	15.6577	17.8806	11.5429	21.3627	10.0709	13.91	5.4774	11.3563	11.7845	15.8491	19.9322	17.0649	33.6878	21.549	17.2945	19.5204
AP3S1	120.69	67.6708	35.1034	10.6604	26.5882	17.2324	36.9465	14.8964	56.3099	37.3993	79.4166	12.9434	37.7527	11.3992	24.4979	41.8614	14.1832
AP3S2	8.5527	26.6413	10.6067	3.3179	20.5792	8.1035	12.4254	6.0865	41.9055	42.5269	36.0738	10.996	8.5806	21.5219	8.7099	8.7132	6.6771
AP4B1	29.7644	8.0797	7.4336	10.4095	6.6906	6.5947	8.0899	2.9556	15.0729	59.2507	9.4383	5.4455	6.2239	12.7544	18.9797	10.0654	8.4631
AP4E1	4.3135	2.0988	2.1394	0.6073	5.1303	0.8507	2.7393	1.2106	5.8122	6.8605	3.9408	1.3949	2.6294	5.781	1.8712	2.0005	1.2349
AP4M1	4.0945	13.6684	9.1171	21.0937	8.2647	10.9169	11.9102	3.3978	11.9557	14.7746	12.5856	17.4058	8.0348	6.9189	7.8159	14.4039	27.2419
AP4S1	1.8599	4.0953	1.9922	1.1032	3.9165	1.5363	2.6775	2.2926	4.775	6.4604	3.6974	1.1312	1.4839	2.8433	1.2287	2.0534	1.6334
AP5B1	0.9626	1.3337	2.3525	3.3501	2.8295	2.4579	2.4178	1.2305	0.6167	2.5864	0.6808	2.9745	2.9709	5.2585	4.1924	2.0855	2.2846
AP5M1	31.6074	16.6642	18.6137	7.0032	17.3058	12.2613	14.1787	7.059	23.2892	19.6279	21.5176	11.8688	15.8558	21.0688	13.4319	8.9984	9.3333
AP5S1	0.5408	5.4656	4.5929	13.9991	6.3075	2.2684	9.1722	5.3316	4.3677	4.0044	7.5058	5.3578	2.6172	2.3829	3.334	9.8061	9.0583
AP5Z1	0.8384	6.2599	7.8545	33.9456	2.8911	14.1287	7.513	7.8087	2.9948	7.1574	6.3092	14.187	15.2142	4.6887	5.5928	19.5937	16.5064
APAF1	15.267	8.9581	4.2241	3.7448	6.9394	2.8293	5.3734	2.9599	10.108	3.0304	7.3626	4.3567	2.8311	6.4081	6.185	6.4515	2.4224
APBA1	0.3498	2.5675	2.0308	2.3509	0.6487	0.316	0.6683	0.0227	0.4533	0.7437	2.4436	2.2547	0.3235	0	0.0002	3.0525	2.3613
APBA2	0.0004	13.7458	7.194	4.7912	6.2489	13.4693	0.1009	0.832	1.6824	1.0885	9.409	16.2763	4.7148	0	20.5871	17.7486	14.5792
APBA3	1.121	2.2385	3.9058	24.8739	3.2616	23.1466	3.5528	9.6153	0.945	1.376	1.4039	9.345	6.7405	4.2457	8.4295	10.8361	6.9381
APBB1	0.1519	20.1589	19.7176	39.9906	8.6475	21.6689	4.8114	1.3854	7.852	0.0269	17.018	36.3197	2.7916	0.039	0.1631	29.4205	23.9741
APBB1IP	5.1547	0.0249	4.0488	0	0.7147	0.0222	0.0002	0.0004	0.0002	0.0392	1.2881	0	0.0097	0.3254	0	0.0316	0.0001
APBB2	5.3127	25.9757	32.4409	47.1243	16.5528	38.6829	47.6728	5.645	103.22	54.5166	19.1497	26.5899	28.0289	4.4344	0.1474	30.4799	37.0908
APBB3	8.7253	7.2964	8.2065	15.6306	7.3926	16.9143	3.8136	0.9121	5.6981	10.606	6.7877	21.2767	7.3834	20.1213	21.8505	18.3321	27.537
APC	7.0079	13.3905	12.5334	4.2115	7.0943	3.3682	8.4453	2.1173	15.1069	7.7553	12.8771	5.4546	5.7141	8.869	7.4836	4.7666	3.0527
APC2	0.0148	0.1197	0.0482	0.1236	0.3289	0.7923	0.0534	0.0817	0.0159	0.0743	0.0382	7.8437	0.004	0.2664	0.0878	0.3424	1.2544
APCDD1	0.0011	0.0146	8.5997	1.0731	0	2.7991	1.9402	2.0416	0.481	1.76	8.4386	0.0009	5.6611	0	0	1.1936	0.0069
APCDD1L	0.0099	4.7503	0.9	0.0242	0.0041	0.5947	1.0809	0.0084	0.2761	0.0158	0.0844	0.1434	0.4518	0.0016	0.0032	11.9092	0.7478
APCS	0	0	0	0	0	0	0.0407	0	0	0	0	0	0	0	0	0	0
APEH	27.7972	54.3262	70.8823	51.1661	43.7959	187.077	136.884	88.3452	33.9148	51.988	30.0193	111.096	115.267	92.6412	84.3412	60.3435	83.8966
APEX1	84.3501	113.98	115.327	228.642	199.849	435.598	152.909	182.483	190.484	246.887	100.867	89.9869	109.421	268.742	116.629	140.485	200.049
APEX2	7.0423	7.8941	8.6326	36.2298	18.6552	22.7206	24.3786	8.368	7.7811	14.3472	5.861	10.5149	16.5168	43.6276	22.0624	12.0038	17.8195
APH1A	45.3494	57.095	92.4726	213.732	57.5995	117.528	91.4613	70.769	64.8787	128.52	65.1378	119.003	99.3757	136.23	62.9234	56.6998	123.455
APH1B	2.4144	9.3197	13.72	9.1176	12.3267	7.6651	3.6473	0.3755	10.7356	5.8911	14.3254	7.0481	2.6686	0.0154	2.2736	5.1823	5.8068
API5	55.6928	31.6714	23.0946	9.7175	31.5008	21.6288	39.5534	6.485	37.8835	30.0207	40.0328	12.1381	30.4468	38.1526	33.2938	28.7413	60.3637
APIP	12.9564	6.8987	6.5942	2.2134	12.3538	4.6284	4.0173	3.5812	3.8919	8.612	10.9555	5.0658	1.1956	8.9585	14.7958	8.3584	13.2531
APITD1	7.9619	6.8822	6.1969	6.596	11.9159	6.9212	15.331	1.7169	6.5711	13.2803	7.6184	8.6769	2.8462	16.0995	9.4464	8.6496	16.3201
APLF	0.4983	1.7785	1.6591	0.4779	1.0378	0.8058	0.7066	0.347	1.2645	0.4897	0.8042	1.2721	1.3784	0.0402	0.2694	1.004	0.7998
APLN	0.1634	0.1831	0.062	237.523	0.0767	2.5043	0.457	0.1553	0.4651	0.0325	1.3802	0.5624	0.4274	0.0125	0.0098	0.9144	0.7474
APLNR	0.0237	0	0	0.0112	0.0327	0.6494	0	0	0.1236	0	0	1.6434	0.0072	0	0.6984	0.0231	0.0212
APLP1	0.5993	4.0243	2.7268	8.2873	28.8238	13.11	3.0085	2.0975	2.7849	3.0243	2.2022	74.8537	0.3667	0.1897	4.2187	25.5887	43.2104
APLP2	12.8978	128.702	206.51	344.29	87.1476	154.703	260.111	329.366	192.71	141.134	236.598	175.742	219.92	45.7066	51.2486	153.218	336.366
APMAP	13.383	48.2169	40.5483	38.7759	59.6584	20.4665	44.8847	97.9214	40.7811	36.5566	40.0221	46.8248	29.4671	16.6884	9.6441	59.8438	77.6119
APOA1	0.0475	0	0.0831	0.0583	0.0189	0.7519	0.1211	1497.25	0.1979	0	0.072	0.1157	0.0085	0	0.0395	0.6817	0.1421
APOA1BP	5.1131	14.0189	20.6088	129.017	51.6123	47.6511	70.1414	19.1944	19.1644	28.2909	23.76	73.7104	45.2351	45.7552	21.1222	36.5532	70.1173
APOA2	0	0	0	0	0	0	0	10008.2	0	0	0	0	0.1132	0.4092	0.2583	0	0
APOA4	0	0	0	0	0	0	0	5.9114	0	0	0	0	0	0	0	0.0094	0
APOA5	0	0	0	0	0	0.1778	0	38.0264	0	0	0	0.1678	0	0	0	0	0
APOB	0	0.0025	0.02	0.0439	0.0027	0.0896	0	655.642	0.0286	0.0037	0.0006	0.0021	0.009	0.0105	0.0102	0.0005	0.0006
APOBEC1	0	0	0	0.0023	0	0	0.0016	0	0	0	0	0	0	0	0	0.0021	0.0005
APOBEC2	0.1844	0.0493	0.016	0.0273	0.0538	0.0349	0.0857	0.4391	12.679	0.026	0	0.0822	0.0262	0	0.2679	0	0
APOBEC3A	0.1176	0.0001	0.0002	0	0.0001	0.004	0.0028	0.0003	0.0003	0.0219	0.0001	0	0.1828	0	0.0009	0.0213	0
APOBEC3B	5.988	5.3029	6.6829	9.0224	6.1136	43.6339	12.4606	2.2938	13.3484	3.1368	5.0226	0.0037	0.6272	5.5166	8.1504	17.7114	0
APOBEC3C	15.8959	13.8692	10.3752	3.9114	7.3454	10.5697	77.8572	9.1338	10.6967	0.0978	23.7223	8.2281	11.9244	0.3572	17.8818	20.0605	8.016
APOBEC3D	9.264	1.8283	1.2395	1.7016	1.1588	3.8719	4.8604	1.533	1.1606	0.0087	3.7524	1.3217	1.542	0.1106	5.0434	1.7304	0.7292
APOBEC3F	1.2362	2.9065	4.219	4.7601	1.8876	2.672	6.5825	1.4294	1.2457	0.0991	3.0297	3.2607	2.744	0.6381	0.5942	2.8655	2.3759
APOBEC3G	77.1942	5.5946	4.5504	2.6925	0.1484	1.0518	35.4646	3.1968	2.1634	0.0012	8.1487	0.9644	2.5674	0	3.7871	3.6795	0.0107
APOBEC3H	3.7999	0.0836	0.2081	0.0508	0.1691	0.4382	0.0729	0.0614	0	0.351	0.0925	0.2085	0.0547	0.0373	0.0045	0.015	0.1034
APOBEC4	0.1999	0.0095	0.0017	0	0	0.1262	0	0	0.0037	0	0.0001	0	0	0.0236	0	0.0045	0
APOBR	0.0204	0	0.017	0.0108	0.0125	0	0.0272	0.0095	0	0.1357	0	0	0.0243	0.0511	1.111	0.0032	0.0027
APOC1	1.6655	1.8362	1.2524	6.1574	50.0074	61.4742	7.6917	399.134	13.6859	1.0075	4.0832	1.4425	1.4671	0	79.3769	1.2612	2.5038
APOC2	0	0.0159	0.0185	0	0.0197	0.045	0	8.6216	0	0	0	0.0267	0	0.0019	0	0.0053	0.0038
APOC3	0	0	0	0	0	0.0992	0	545.183	0	0	0	0	0	0	0	0.0413	0.0826
APOC4	0.0091	0	0.01	0.0036	0	0.0051	0	0	0	0	0	0.0284	0	0	0	0	0.0133
APOD	0.0465	0.451	8.2689	2.1366	2.0489	0	0.7826	0.0581	0.5859	8.3552	0.8081	0.0577	0.0265	0.002	0.0489	0.206	0.0368
APOE	0.1753	3.9072	1.5999	4.6127	4.3707	899.363	15.387	1122.66	5.9566	0.8623	7.2338	79.8411	119.664	0.1147	21.9311	1.7363	40.419
APOF	0.0485	0.0233	0	0	0.0507	0.0416	0	16.0659	0	0.0547	0	0.0387	0	0.0149	0.0594	0	0.0056
APOH	0	0.0626	0.0593	0	21.0813	0	0.0006	3046.18	0.0006	0.0012	0	0.0549	0.0006	0.0608	0.0007	0.0008	0.0093
APOL1	10.6921	1.6931	0.9506	4.752	1.6652	0.0019	0.2259	73.4569	1.8983	0.0511	23.577	2.6312	2.6749	0.4526	2.0036	1.0127	0.7172
APOL2	11.0939	10.5622	14.6297	11.6984	5.5725	4.979	8.1341	48.8626	11.8879	2.4081	21.6971	14.532	5.1998	4.3557	2.9614	9.9843	7.0282
APOL3	17.7656	1.925	2.9402	7.8725	0.0989	0.0746	1.0444	2.8894	1.3231	0.001	12.6281	1.0074	0.2353	0.08	0.3334	0.8134	0.6898
APOL4	0.1653	0.1621	0.1065	0.1472	0	0.071	0	2.7947	5.7573	0	0.2481	7.4754	0.0085	0	7.7931	0.0584	0.0713
APOL5	0	0.0278	0	0.0134	0	0.0024	0.0229	0	0.6111	0.022	0	0.0383	0.0176	0.0027	0	0.1073	0.0211
APOL6	6.8359	12.4779	15.1379	0.5036	2.1929	0.0689	4.118	5.6195	6.1528	0.002	14.6166	3.3918	2.5249	7.2376	0.186	1.6768	1.44
APOLD1	1.1355	1.134	3.8656	1.2923	0.327	0.063	0.2444	0.051	0.881	1.0018	1.48	1.1961	0.241	1.1113	0.3161	1.3773	0.5886
APOM	2.0051	1.6017	2.1847	1.9181	1.7535	8.2287	3.2609	670.883	3.8513	1.9255	2.4701	4.0014	1.528	4.6773	5.1186	3.4391	5.2357
APOO	22.9489	7.9148	4.2082	4.0945	17.8176	12.4049	9.4252	4.1432	6.751	7.05	7.3605	5.9943	6.863	22.4144	22.5288	7.4108	13.7456
APOOL	3.4779	2.4123	2.1841	0.4858	5.3945	0.5316	1.7769	1.8567	3.1461	2.7681	2.5072	2.6874	1.9197	11.5559	2.458	2.1679	1.4611
APOPT1	11.6794	9.9411	12.7895	7.3643	10.1188	3.8773	11.0323	7.669	11.9163	16.0519	13.7968	11.6087	10.8184	12.187	6.1772	13.0047	16.1488
APP	21.265	479.023	536.142	1054.1	300.114	403.563	1461.11	221.061	464.057	187.684	714.314	523.788	765.374	121.119	0.0463	476.84	772.672
APPBP2	11.1292	22.8865	14.5971	3.931	11.2715	1.7236	8.8278	9.5933	17.987	115.687	27.0181	10.8995	7.6552	12.7914	8.5599	10.4658	7.6909
APPL1	31.6584	11.709	12.8211	4.1893	12.7314	6.266	16.8479	7.2131	18.7343	13.5958	18.6096	11.1333	8.9298	24.1025	2.6132	7.2411	5.9156
APPL2	10.3296	22.4619	31.2172	6.8613	21.9885	6.6791	9.7547	7.2381	26.5597	34.1463	34.5747	20.2401	9.705	12.2054	5.5973	41.2419	43.7051
APRT	10.3088	36.7412	54.7471	110.147	54.122	173.617	102.129	118.146	21.3142	62.422	23.2425	89.8072	97.9417	44.3005	131.727	111.352	140.444
APTX	28.7801	23.5891	24.5078	13.9953	26.0624	19.5125	39.0776	13.5767	36.7872	23.6001	25.6015	23.3689	32.7519	33.0523	29.3471	25.0087	30.2579
AQP1	0	0.1277	1.1152	6.9451	0.2633	0.3911	0.0121	0	4.3771	0.0467	7.3429	1.6767	0.1016	0.6482	4.5039	0.3023	1.2833
AQP10	0	0	0	0.0382	0	0	0	0.1228	0	0	0	0.4422	1.0911	0	11.8308	0.037	0.016
AQP11	0.6659	0.977	0.8016	0.4873	1.3889	1.1798	0.1243	6.4966	0.2868	0.9149	0.8245	4.5974	0.1204	0.5082	0.7996	0.736	1.4111
AQP12A	0	0	0	0.0018	0	0.0075	0	0.0317	0	0	0	0	0	0	0	0.0017	0.0025
AQP12B	0	0	0	0.0097	0	0.0011	0	0.0765	0	0	0	0	0	0	0	0.0022	0.0026
AQP2	0	0	0	0	0	0	0	0	0	0	0	0.0115	0	0.0242	0	0	0
AQP3	3.0046	5.1301	0.3502	1.086	10.5921	5.1007	25.3801	7.2303	17.2023	22.1494	1.5586	2.0244	124.643	144.139	13.4056	8.1916	0.4601
AQP4	0	0	0	0	0.0998	1.6789	0.0895	0.5203	0	0.0015	0	0.0252	0	0	0	0	0
AQP5	0	0	0	1.6997	0	2.1752	0	0	0.1639	0.0074	0	0.184	0	0.2745	0	0.0098	0.0695
AQP6	0	0	0.0031	0.0196	0.0155	0.0477	0.033	0.1207	0.0082	0.064	0	0.0649	0.3126	0.0186	0.006	0.0196	0.0673
AQP7	0.0778	0.0235	0	0.0022	0.4949	0.0063	0	2.9891	0.003	0.1329	0.0579	0.0319	0	0.634	0.2223	0.0314	0.0284
AQP8	0.0028	0	0.0564	0	0.0698	0	0	0.8853	0.0041	0.0773	0	0.0265	0.0478	0	0	0.0034	0.0255
AQP9	1.7398	0.0004	0.0034	0	0.0321	0	0.0866	0.0459	0.03	0	0.002	0.0597	2.2709	0.0639	0	0	0.0001
AQR	20.6476	15.3716	13.3653	13.6651	25.5913	23.1134	13.8561	6.965	27.3417	17.8194	16.8757	12.1831	12.5542	29.361	27.2466	11.1964	9.8838
AR	0.0075	7.6608	7.5213	5.4037	6.5043	4.917	0	0.0003	15.2602	7.2132	7.3187	0.0002	0.1626	0.0002	0.0003	1.0912	0
ARAF	9.3971	16.7116	19.0762	45.8579	32.1183	24.1562	28.8556	19.1588	16.3268	26.1615	23.553	23.1954	10.1856	78.2379	33.1481	35.9871	40.374
ARAP1	10.2042	31.7148	29.6237	20.5452	16.9674	15.3399	34.3326	36.1283	18.972	12.5239	27.3775	35.1127	19.802	7.4754	20.6991	50.8575	31.1929
ARAP2	7.5238	0.0425	0.0042	0.0211	0.3327	0.1295	2.0603	0.089	0.0278	2.2434	0.0426	0.0099	3.6187	4.2664	0	0.1923	0
ARAP3	0	1.6757	2.1799	39.7412	2.205	8.873	4.1753	0.088	0.1922	0.2235	1.5918	11.4823	0.6468	1.9568	3.9962	4.3886	4.3603
ARC	0	0	0.0163	0.062	0.191	2.6479	0.0582	0.0577	0.1815	0.3744	0	0.2012	0.0134	0.0434	0.1259	0.0364	0.5116
ARCN1	72.2338	160.199	126.107	106.13	57.5341	87.0178	112.893	72.8487	179.443	114.462	182.867	74.7572	60.3796	67.8381	114.442	109.827	81.3287
AREG	0.1448	0.7736	0.1118	0.1186	19.9368	0	147.27	1.9827	1.0145	56.5845	0.1349	0	94.3768	0.7668	0.8461	0.0379	0
AREGB	0.0341	0.6147	0.1248	0	34.8039	0.0029	667.804	2.734	1.0035	114.696	0.0748	0	344.883	2.2752	4.0294	0.0512	0
ARF1	63.7043	214.801	293.398	672.669	152.578	280.763	412.828	183.386	263.457	121.56	293.438	238.275	175.028	95.2011	322.565	720.709	572.822
ARF3	69.2799	126.154	129.27	116.488	131.884	174.189	167.557	32.1671	76.8817	199.652	112.07	105.797	133.558	161.019	60.3757	158.159	187.658
ARF4	82.0699	325.085	498.839	156	102.495	93.8935	142.491	98.2335	295.129	83.6945	347.039	142.321	124.444	173.96	72.8217	246.325	136.1
ARF5	48.0783	107.823	147.97	306.785	82.4251	371.51	266.823	86.9939	122.142	155.711	112.344	212.354	199.627	93.8316	103.749	184.71	425.11
ARF6	19.7414	18.885	24.383	30.7692	24.7505	24.6951	92.396	16.7682	42.3846	41.597	45.7348	15.5526	36.1392	39.2266	12.5265	45.7262	79.0314
ARFGAP1	6.4516	24.0564	27.6824	68.9504	19.3367	59.5821	24.134	92.0995	20.0014	32.5764	22.2429	59.7386	24.8088	15.1245	46.6949	116.817	49.8243
ARFGAP2	20.5712	26.5337	25.7897	65.5477	16.4951	45.1577	70.4958	23.8167	44.2857	97.1448	34.6314	25.0417	35.8125	69.5216	69.4515	38.4399	40.4091
ARFGAP3	17.4842	40.6005	47.126	14.7532	20.8204	5.9359	18.1556	31.9169	44.9307	5.1404	44.9853	9.7181	16.2606	15.2351	17.5375	37.3383	10.3722
ARFGEF1	12.8435	6.8247	7.2093	3.8647	10.1632	9.6248	9.6677	3.7107	11.7742	15.4008	15.2206	7.6619	8.8144	6.1082	5.981	7.1015	6.5971
ARFGEF2	11.3123	10.3135	11.5875	5.4372	13.5709	5.1238	7.3133	24.8098	6.9993	15.6585	9.2485	6.9844	9.194	20.0559	5.6824	6.6408	4.4811
ARFIP1	15.2199	20.6481	16.1251	3.4903	12.9494	8.1912	12.7031	4.4996	17.2904	17.0104	20.5244	9.3163	14.362	11.5571	6.2692	9.3037	11.833
ARFIP2	12.8664	37.5399	48.9708	39.7218	43.1872	32.0052	60.2357	30.1391	22.7664	27.8817	43.4286	73.6765	49.4306	55.8469	43.5653	61.9911	95.8214
ARFRP1	4.2548	9.5482	11.8757	20.4612	4.8113	7.1618	20.1973	19.2782	8.7275	11.9167	13.2133	16.516	12.4822	11.4241	14.8895	23.2447	36.8503
ARG1	0.0301	0.006	0.0133	0	0.0163	0.0171	0.0027	6.5339	0.0141	0.0139	0.0084	0.138	0.2748	0	0.0488	0.0129	0.0045
ARG2	4.6001	1.8533	4.5155	13.5033	1.7321	36.0965	8.1059	36.8313	0.0935	1.8443	1.5264	1.9746	2.2804	26.5668	55.4502	0.7953	2.2502
ARGFX	0	0	0	0	0	0.0391	0	0	0	0	0	0	0	0.0388	0.0019	0.0007	0
ARGLU1	181.655	51.858	20.5282	20.2852	24.1202	26.0623	15.841	35.3015	38.3598	52.5714	35.7811	25.8622	36.3248	37.2665	34.7401	33.3319	64.7705
ARHGAP1	2.0696	20.9014	16.9735	19.2144	16.2096	18.89	17.7839	16.8842	11.0894	21.7326	21.6714	28.1801	12.2973	6.9765	6.689	51.6143	23.6355
ARHGAP10	3.9677	14.8231	10.0497	15.9894	3.2378	2.504	12.1228	0.257	22.932	8.6667	12.6285	6.6656	6.5893	2.8228	0.051	18.7435	10.6477
ARHGAP11A	20.2862	5.329	5.7146	3.0161	21.5255	4.8411	7.9019	1.8184	12.4648	21.4162	5.8475	1.4895	1.1994	29.8326	22.0345	7.6702	3.7801
ARHGAP11B	26.3201	4.6569	3.7907	11.7941	20.3679	10.6056	10.6008	9.3322	6.7957	18.8582	3.4861	3.7559	3.0575	30.5926	26.3815	11.5836	5.7727
ARHGAP12	11.3993	13.0195	8.5473	2.8518	19.5537	6.5877	8.5756	8.594	21.2677	14.5978	13.314	6.0161	7.5685	6.0747	8.1096	6.456	6.2712
ARHGAP15	57.7909	0.0002	0.0001	0	0.0009	0	0	0.0004	0.0322	0.1384	0.4451	0.5459	0.159	0.0693	0.7413	0.0041	0
ARHGAP17	27.2866	26.1987	14.974	34.2869	18.9868	16.5016	5.3613	8.217	16.1201	15.5889	31.6697	14.8608	2.8916	8.3515	4.7506	35.9904	21.1539
ARHGAP19	21.3946	4.4146	2.7901	3.2803	5.6694	7.76	6.8415	2.3316	6.3884	6.6881	3.2029	2.9568	1.6775	5.5603	23.1339	4.1771	2.9589
ARHGAP20	0.0005	1.9037	1.3254	0.2202	0.0155	0.0351	0.0002	0	0.0449	0.0017	10.142	7.5928	0.0045	0.0126	0	0.964	0.6672
ARHGAP21	32.8962	47.3343	44.0623	13.7384	37.4285	6.3924	55.0066	11.0403	28.6434	16.0823	43.4507	13.5058	27.6978	40.1224	39.3605	17.7616	15.8536
ARHGAP22	0.3924	4.8325	4.117	5.0253	1.1281	2.2415	7.2172	0.0255	8.1259	0.3811	5.9568	1.68	3.7724	0	7.8821	20.0757	9.7476
ARHGAP23	0.0974	6.7473	8.6031	14.3478	2.3537	8.2653	8.5465	0.1141	16.8697	0.3514	19.2702	6.8178	2.7175	6.2551	0.1141	31.3057	14.1436
ARHGAP24	1.8175	9.4073	14.0499	31.2312	6.3408	0.1756	1.7137	0.0247	43.0927	3.1855	11.4811	2.0077	0.7539	0.2578	4.6381	8.8245	1.1243
ARHGAP25	0.0262	0.3907	0.0175	0.4185	0.9693	1.1122	30.2583	0	0.2946	0.0016	1.233	0.0166	8.7817	0.6322	2.2115	0.2962	0.0001
ARHGAP26	19.6222	0.9877	4.4265	7.3002	21.6893	12.991	4.8088	6.4244	10.93	26.7891	5.4592	24.1948	2.0101	3.1378	0.0837	0.6955	9.8974
ARHGAP27	2.4745	0.5982	1.6369	17.3842	3.5229	7.8957	13.932	10.9257	1.0188	5.8539	0.3737	4.7669	19.3781	4.152	2.9527	0.5979	1.4301
ARHGAP28	0	18.6534	6.0044	2.469	0.1023	3.5372	0.5963	0.0001	21.4334	0.114	1.8198	8.4026	0.5954	2.0128	2.1955	1.2577	0.7666
ARHGAP29	0	14.4796	21.5394	27.9143	10.5586	0.3545	31.5478	6.4831	18.9322	4.2899	21.1157	5.5681	22.4788	3.4989	0.0051	11.8769	14.2962
ARHGAP30	23.5609	0.1123	0.0331	0.1818	0.2657	0.4353	0.1437	0.1924	0.3403	1.0976	0.1742	0.5664	0.2683	0.2575	0.1774	0.2657	0.2428
ARHGAP31	10.2555	8.1327	12.6723	19.0301	0.8759	0.7461	4.9408	0.0504	8.0453	0.466	6.7995	23.2439	2.0701	0.0201	0.0164	7.1171	5.7969
ARHGAP32	0.0072	4.9063	3.0427	2.3789	6.5486	9.0953	10.1903	4.4318	7.2371	6.7869	2.682	7.9651	7.7911	1.1394	0.0059	3.3064	4.5204
ARHGAP33	0.2541	0.6589	0.7028	5.4751	0.4682	3.8863	1.7806	2.9667	0.9027	5.2414	0.2784	4.7459	0.1216	1.6089	5.386	9.0926	5.632
ARHGAP35	3.1489	13.3826	15.5431	9.0471	23.7829	12.8761	12.2897	11.8445	14.0614	22.883	13.5625	15.2208	6.9951	7.1118	4.7395	10.4974	17.5773
ARHGAP36	0	0	0	0	0	0.247	0.0009	0	0	3.4126	0	15.4041	0	0	0	0.0007	0.1508
ARHGAP39	0.0082	0.5018	0.5012	2.4572	1.5172	3.8842	3.1444	1.5238	1.7644	3.5463	0.2924	3.2828	1.4653	1.215	0.864	2.2044	5.5377
ARHGAP4	3.5759	0.0926	0.2916	13.3227	0.8213	14.7076	0.4924	0.6156	1.6344	4.0198	0.587	4.7585	0.1907	0.392	15.8457	0.5578	1.3383
ARHGAP40	0.0972	0	0.0381	0.0724	0.0008	1.0312	2.2197	1.9113	0	0.0356	0	0.0989	1.6727	0.0016	0.0363	0.0002	0.0156
ARHGAP42	0.9492	2.9987	0.3872	0.7102	6.1855	6.3205	1.3134	0.796	4.9733	2.6034	3.2957	0.0531	1.7458	2.0998	0.6002	1.2384	0.0101
ARHGAP44	0.1416	1.0658	0.3421	0.0733	2.4195	5.674	0.1105	0.5895	0.1029	4.3175	0.3358	0.0654	1.3774	0.24	0.0888	0.8626	0.2045
ARHGAP5	20.9304	21.1947	22.8869	2.226	27.7664	5.5958	15.9713	20.7375	22.9113	23.3192	23.2385	19.1386	20.7308	29.5492	5.7963	6.515	6.7615
ARHGAP6	0.0622	2.0551	0.4966	0.4069	0.0062	0.1933	0	0.0004	6.1589	0.0447	3.7471	1.2439	0.0381	0.3368	43.2289	1.0071	0.1449
ARHGAP8	0.0912	0.0078	0.2384	0.0023	2.3642	24.0873	19.504	0.4575	0.2901	11.3153	0.0532	0.7714	14.2406	0.0825	1.358	0.3547	0.0708
ARHGAP9	17.8011	0.3966	0.3527	0.4688	0.4056	4.5325	0.019	0.4815	3.5693	0.0846	0.0989	0.0927	0	0.2765	13.5837	0.3648	0.4654
ARHGDIA	7.859	36.042	43.2006	141.248	21.9677	24.4368	177.947	26.4377	69.0843	35.805	96.3089	91.8932	26.3155	13.4635	18.8596	177.77	280.963
ARHGDIB	564.848	4.6342	13.0246	802.644	2.0142	0.7932	169.026	0.2762	11.1998	1.6229	23.7663	49.1797	45.2595	0.9312	13.1205	18.5575	265.795
ARHGDIG	0	0.198	0.2079	2.7605	0.8579	2.2592	0.065	0.5327	0.0635	5.0889	0.0981	4.5851	0.1281	0.0022	1.362	0.2045	3.7899
ARHGEF1	3.7669	8.5273	9.0724	18.9446	13.141	9.2057	37.3291	16.2302	7.5174	10.848	9.2747	24.2441	17.185	5.1315	15.6465	27.2336	51.2269
ARHGEF10	0.0804	11.5863	9.5456	19.9739	10.9188	19.3782	16.6403	0.4049	16.3918	10.0922	11.3904	6.4836	9.6294	5.0995	5.1832	22.7689	19.7838
ARHGEF10L	0.3322	3.3808	3.4918	2.305	2.331	22.7775	1.0646	67.5929	7.9509	8.7957	7.4748	9.4019	2.8411	2.9305	0.0002	8.3374	10.6109
ARHGEF11	2.3398	8.9257	8.5407	11.3488	11.7744	12.9821	11.5595	13.7462	9.5227	11.9439	7.6356	14.2419	5.2614	12.4342	7.0079	11.9639	14.0726
ARHGEF12	12.0321	33.8952	17.0075	8.9842	16.7832	3.1555	9.2652	8.4969	36.2565	11.809	37.7085	15.5118	12.0424	12.1296	6.9887	15.7772	9.1604
ARHGEF15	0	0	0	97.0394	0	0.7038	0.007	0	0.0069	0	0	0.0804	0	0	0.0025	0.0029	0.0021
ARHGEF16	0	0	0.0682	0.5385	1.0097	11.9623	5.4266	31.4563	0.1212	7.5527	0.0859	0.53	5.4535	6.7696	0.5507	0.2687	0.1557
ARHGEF17	2.1101	16.2353	24.0443	56.0022	4.2598	7.4056	7.2412	19.5313	11.853	8.3549	21.7415	33.5329	3.3224	6.8743	0.5174	62.9301	29.8036
ARHGEF18	2.6414	4.0922	5.2447	5.8853	4.3322	7.0309	6.008	3.9114	6.314	2.5552	4.1609	7.3034	6.3967	2.7127	2.3941	6.4333	7.4699
ARHGEF19	0.3304	4.0531	5.037	5.9014	3.0475	33.0752	2.8615	1.3919	0.9929	6.6916	1.6349	6.1547	4.0299	10.0411	18.5719	11.9542	8.1607
ARHGEF2	16.8415	68.9746	80.3188	37.9895	36.3725	25.4164	51.173	17.6392	147.477	11.053	59.3154	31.9256	14.0003	49.9099	47.1777	82.1142	39.763
ARHGEF25	0.8692	12.6159	9.7562	2.5185	3.8783	7.5664	0.3883	8.5911	1.2235	3.5617	10.089	36.0813	0.1339	0	10.2748	12.0997	37.2523
ARHGEF26	0.1882	0.3697	0.0635	0.2875	2.6066	2.1632	0.8503	0.5036	1.8626	6.3768	0.3194	1.1171	0.798	0.1264	0.0415	1.4539	0.8614
ARHGEF28	0.6458	4.1491	2.9181	20.7726	14.6775	0.3433	7.8864	8.4208	5.0806	3.5652	1.4319	0.8052	14.9323	1.401	0.0003	2.4937	2.9356
ARHGEF3	21.6385	3.0862	1.5786	4.5553	6.931	2.9543	26.2748	7.3621	10.4693	6.3463	1.4519	14.9005	11.8296	7.5705	0.0358	1.5587	7.4558
ARHGEF33	0.1004	0.2181	0.1667	0.0991	0.2603	0.1234	0.0403	0.0782	0.1374	0.0266	0.0928	0.5231	0.1529	0.0268	0.0173	0.2539	0.1872
ARHGEF35	0.4765	0.1445	0.9369	0.0231	0.5611	0.8335	7.5491	0.0372	0.1389	8.4308	0.7864	0.0101	3.9267	3.6258	0.2072	0.0489	0.0383
ARHGEF37	0.3822	0.28	0.4635	2.5937	0.9215	0.2537	3.3911	0.2028	0.284	0.8542	0.2408	2.0481	14.5233	0.2315	0.0242	0.2789	0.7034
ARHGEF38	0.0139	0.0078	0.0018	0.0018	0.0086	0.0008	0.0034	0.0003	0.006	0.4575	0.0165	0.0056	0.0022	0.0069	0.0199	0.0036	0.0018
ARHGEF39	6.5334	0.9313	1.4355	2.7276	11.0153	13.5652	7.0225	4.2629	1.1607	7.6989	0.5982	2.5526	0.5841	25.3572	12.8875	2.175	3.6595
ARHGEF4	0.107	0.5773	3.8734	0.0629	1.2352	7.6416	25.2981	0.0436	1.2312	4.5862	0.0493	2.0257	34.1101	11.2116	0.0009	3.3982	1.5519
ARHGEF40	0.0579	18.1392	19.4914	17.3353	5.3241	56.0769	5.3459	47.5948	7.8048	1.2214	8.9881	32.0737	7.3893	7.6067	1.9703	30.766	39.7473
ARHGEF5	0.9659	0.0517	2.3455	0.4011	0.5411	5.1993	19.0178	0.3744	0.1734	5.2056	1.3446	0.0209	9.8819	4.6338	0.2783	0.0533	0.0221
ARHGEF6	12.0087	3.3361	2.733	2.6153	0.1985	2.4762	0.0953	0.0093	42.7326	0.1845	17.238	9.4462	0.209	0.0067	7.9844	1.3414	2.0636
ARHGEF7	13.2278	20.6291	15.273	51.0683	11.6405	19.8741	25.3228	13.2506	30.1276	17.8707	19.6591	24.9888	9.8669	9.8457	11.09	26.2042	19.382
ARHGEF9	7.902	3.6148	8.2699	2.2603	6.441	18.3055	8.7304	0.2487	5.9796	5.0228	5.0265	5.6205	8.7082	0.0159	0.04	3.6912	3.5741
ARID1A	2.3487	9.0545	4.7678	18.3272	11.5456	34.1434	10.0827	5.7589	7.7307	20.5274	6.4928	22.9618	2.8444	2.7974	13.4429	24.1566	17.5919
ARID1B	3.7336	7.0252	7.189	16.6758	7.0674	19.8648	13.4601	9.58	8.3921	7.6039	7.3592	11.0739	5.923	4.6889	8.0381	11.4306	8.5009
ARID2	12.2396	8.7643	8.0186	8.4747	21.5334	18.9801	9.8104	9.0421	11.0951	18.1675	7.8377	11.5477	7.4338	28.1188	16.8831	3.6587	4.3599
ARID3A	2.9689	7.5265	8.9829	9.2701	2.0426	48.7857	10.6412	103.044	1.164	4.1475	7.2821	9.7161	3.5301	4.5814	41.7689	26.3509	10.3128
ARID3B	7.4951	0.6752	0.6498	3.737	1.1134	45.1052	2.2204	6.9158	0.3376	1.3009	0.2443	3.3216	1.658	2.5774	7.4065	2.5826	1.493
ARID3C	0	0.0284	0.0297	0.0393	0.0115	0.0725	0.023	0	0.0723	0.0431	0.0038	0.182	0.0408	0.0896	0.0137	0.0635	0.0728
ARID4A	11.1305	5.8282	4.1654	1.7269	4.7393	1.4902	1.8598	3.2618	4.2632	14.2925	6.5664	3.7101	2.5213	5.619	4.2192	2.2074	3.6618
ARID4B	16.898	8.3654	4.5735	5.2027	10.1776	2.7332	25.7711	3.8336	35.2266	17.6423	22.6997	8.5075	6.2603	11.6163	8.1617	9.0971	6.9162
ARID5A	3.3874	2.0337	5.8926	13.9592	0.6179	2.156	1.861	4.1509	2.5463	0.7564	3.0464	1.7052	1.2594	0.5209	2.1936	4.6682	2.7921
ARID5B	0.8728	68.3201	43.0832	4.1365	0.8769	0.143	3.1117	8.1926	14.1652	5.3974	68.0588	8.1491	3.1353	6.7915	0.2075	27.3787	8.808
ARIH1	16.1208	25.9542	19.7813	13.3265	43.3832	18.3894	34.7968	14.0607	33.3529	25.3695	22.6516	27.7028	17.4507	45.6577	28.8143	13.5901	32.991
ARIH2	23.6223	35.1454	36.6771	33.0065	42.4454	42.816	53.6542	38.6802	53.3293	44.3347	39.5384	47.6388	31.2949	88.0956	51.3751	42.6978	52.332
ARL1	50.5382	99.3064	73.7591	17.1034	77.7054	16.5239	37.7004	35.0306	58.6208	58.0613	80.8974	35.6421	44.6672	43.9198	62.8791	83.6558	44.2165
ARL10	1.7879	2.4078	2.1045	3.2346	0.0885	1.7364	1.6874	0.0611	2.4881	0.1249	1.6422	9.4105	1.1012	0.0574	0.0819	4.0938	12.7068
ARL11	0.61	0.0064	0	0.0436	0	0.2848	0.0306	0.1063	0	0.6273	0	0.0054	0.3232	0	0.1931	0.0064	0
ARL13A	0.0644	0.1539	0.0284	0.0428	0.0942	0.0198	0.0624	0.0236	0.0238	0.1127	0.015	0.028	0.0384	0.1061	0.0306	0.0537	0.0174
ARL13B	5.8634	3.3172	2.922	2.712	8.4334	1.8415	6.6522	1.0102	4.3773	6.0826	6.0149	4.1658	2.5416	9.7194	3.846	2.4872	5.5295
ARL14	0	0	0	0	0.311	0	0.1314	0	0	0.7837	0	0	1.4543	0.7347	0	0.0885	0
ARL14EP	49.6088	23.039	18.3654	4.2063	22.8421	10.1548	10.5057	4.3047	24.5556	22.1754	21.326	13.2836	15.8791	22.6954	14.7326	12.0542	5.3365
ARL15	6.2985	8.2844	13.7648	10.7689	11.329	10.4784	16.464	1.9389	10.403	7.3037	15.9967	5.7414	18.9759	7.598	39.2753	6.6479	7.9886
ARL16	11.3959	24.6021	25.0549	29.2917	22.973	34.2694	30.1652	18.9624	20.3682	14.2539	20.1369	65.6171	35.7539	36.6291	19.5028	57.2938	106.972
ARL17A	13.6835	3.9299	3.6848	4.7278	9.0218	13.2777	3.8782	5.6956	3.6734	7.5675	3.4425	2.9976	3.0852	9.2555	15.9626	3.5123	2.7555
ARL17B	4.6834	1.4615	3.0864	3.8785	4.9776	6.5314	2.8768	10.8648	4.3477	1.9516	3.2012	3.2945	3.4775	8.0072	6.5041	2.941	1.386
ARL2	9.694	30.0238	63.9749	193.689	56.5585	343.402	57.4539	48.8807	28.3139	30.6277	52.8959	65.7246	42.2546	69.5592	93.0179	90.723	173.385
ARL2BP	22.7372	50.3545	51.7827	63.5327	59.6527	11.9305	62.8858	26.9557	68.3131	17.987	94.1312	29.127	31.4531	28.864	32.53	29.7035	45.6898
ARL3	24.3341	38.1594	21.8073	11.948	34.5831	21.2178	23.4662	8.9326	47.92	60.1386	56.0341	22.7819	15.852	19.199	13.5128	40.5149	34.2711
ARL4A	0.2071	15.0498	3.8521	17.4033	30.1118	8.8849	21.3998	2.9978	46.5706	15.2662	6.7155	2.1611	5.0605	20.5625	97.6389	8.499	3.8988
ARL4C	0.4586	7.6076	0.9752	2.7912	32.3493	4.3691	43.8996	0.078	3.4576	1.8083	12.1009	20.3916	34.0088	0	0	5.7519	18.1602
ARL4D	0.0769	7.1416	15.3044	3.0413	9.3527	5.8494	30.6682	22.6068	49.0067	0.6003	7.5341	6.47	24.5763	10.4262	0.2305	23.8888	21.1206
ARL5A	20.9073	9.8532	6.2745	8.6009	15.4139	7.7198	6.4589	14.1304	13.7672	10.0143	10.671	5.7825	7.7289	6.8137	24.8998	7.1665	3.8186
ARL5B	16.5749	11.2928	3.8598	2.1349	7.9211	5.4456	2.2885	10.48	10.5536	5.5313	4.8648	5.9852	3.6215	9.0624	8.6314	3.675	3.6551
ARL5C	0.0282	0.0134	0.0118	0	0	0.379	0	0	0.0025	0	0.029	0.2245	0.0023	0.0119	0.0083	0.1101	0.0349
ARL6	4.8098	3.0326	2.4726	1.9449	4.2981	1.7836	2.8418	0.8513	2.5499	1.4393	2.8386	7.3564	3.9071	4.4304	0.4274	1.9992	2.1076
ARL6IP1	173.185	72.2371	147.145	105.742	186.739	88.2613	104.638	94.366	183.297	218.238	64.2851	72.8866	61.5048	147.784	124.649	61.5626	65.5258
ARL6IP4	35.549	107.885	90.9813	109.208	77.7988	51.6567	136.774	99.2532	95.3571	92.7929	88.1555	110.409	64.4416	60.8084	70.4414	171.6	252.563
ARL6IP5	151.092	94.5943	65.6207	78.9084	41.9101	14.1988	53.3647	9.7478	130.847	34.2304	135.888	43.5928	60.6876	45.0876	11.5331	46.4336	46.2856
ARL6IP6	67.8369	14.3227	13.0005	22.8742	28.3611	41.3974	16.3773	24.817	37.9386	39.0514	30.1148	14.0032	14.4698	44.4183	57.9776	10.9355	18.634
ARL8A	24.4202	33.8535	30.7748	36.5362	30.4723	25.8048	23.07	9.9683	27.2065	21.005	19.9543	58.3613	38.4718	27.6312	37.4886	20.6439	46.5586
ARL8B	28.0829	24.0633	16.6395	11.7079	40.2159	7.9505	31.6139	8.2493	39.7289	31.7503	50.4279	12.3519	29.089	17.1567	24.1434	21.1785	15.9459
ARL9	0.01	0.7701	0.2045	0.4271	0.0592	0.3535	0.5331	0.0073	0.1473	0.0056	0.5122	0.027	0.2775	0.0281	0.1403	0.4595	0.0095
ARMC1	30.0981	19.5565	22.3209	20.6599	22.4301	25.8985	34.4341	8.028	18.4604	18.86	18.8156	8.3714	13.6521	37.3119	19.4883	14.1101	12.9109
ARMC10	25.1295	20.9776	12.8914	7.4633	24.491	8.7909	13.9683	3.723	11.7383	26.2761	15.0358	23.8293	12.9186	22.9624	27.6124	8.7608	23.7941
ARMC12	0.1805	0.1922	0.2941	1.7498	0.4917	2.4381	0.3712	0.7384	0.2062	0.2523	0.0326	2.5768	0.8223	0.3961	0.2639	0.5993	1.383
ARMC2	0.6176	2.5701	2.2693	1.7117	3.1319	2.0943	1.6431	1.3309	2.9693	1.353	4.7133	3.0198	1.7602	3.0905	1.48	3.0748	2.0345
ARMC3	0	0	0	0	0.2145	0.0749	0.0378	0	0	0.0999	0	0.3742	0.2316	0	0.2426	0.0071	0
ARMC4	0.0108	2.0724	8.3689	0.4691	0.0002	0.6764	0.0119	0	0.0722	0.1281	0.1301	0	0	0.3839	0	0.7429	0
ARMC5	0.6159	1.5645	1.4264	9.4705	1.6411	5.0836	4.1159	6.0717	1.9265	2.8834	0.9239	4.2236	2.3928	1.9625	3.3274	4.4742	5.4172
ARMC6	7.7212	11.4967	12.8121	27.9849	9.3189	46.5709	31.1488	13.4758	13.9886	17.4271	9.0805	11.1526	18.879	19.7082	29.2266	29.6538	26.0814
ARMC7	0.8765	2.8053	2.9688	8.43	5.0898	6.5216	5.3535	2.8637	2.8693	3.7602	3.2135	8.9761	1.6295	1.8274	4.85	4.2745	7.9684
ARMC8	33.399	22.8681	26.7469	27.3791	28.4646	29.6984	27.3516	27.0616	46.0083	36.5247	23.8753	22.9133	34.5667	78.0576	38.4834	24.8104	26.5675
ARMC9	3.184	25.4131	35.5368	9.6842	6.0754	16.448	16.6091	4.8075	9.5016	21.3163	39.1199	45.8195	9.2341	5.0939	2.164	24.6221	18.2699
ARMCX1	0	18.9311	11.706	5.1025	0.5426	8.0929	6.091	0	39.4365	10.9662	28.439	5.4472	8.1688	0	0.2592	8.929	7.0084
ARMCX2	0.1537	42.5833	42.8574	20.1317	0.0971	24.2561	3.8689	0.0501	50.3314	5.2862	35.3375	23.6262	12.1772	0.0124	0	41.2108	25.7427
ARMCX3	20.1694	48.0636	31.5004	14.0341	13.0737	4.9683	8.8469	10.5919	44.2925	36.8639	50.2304	16.7868	10.9271	11.5038	10.2769	32.0897	17.5896
ARMCX5	8.4031	14.8515	13.1555	5.4282	19.8866	6.9154	9.7816	7.0792	19.9201	17.1065	10.3054	9.1379	9.0668	23.3834	6.9403	11.8325	10.2121
ARMCX6	30.3919	52.4702	52.6652	104.909	40.9284	41.3377	21.9397	13.0888	52.0618	66.6137	50.6304	39.4233	40.7761	62.6519	18.8904	60.7341	54.7814
ARMS2	0	0.0138	0.0488	0.1013	0.0603	0.0113	0.146	0	0.1922	0.0531	0	0.0462	0.0394	0.1486	0	0	0.0287
ARNT	10.317	20.9352	18.5033	17.8981	13.7729	13.6438	17.6026	14.0288	17.6592	36.183	30.912	18.0722	11.0781	23.4071	26.2696	20.7575	11.6347
ARNT2	0.066	18.5673	13.9233	0.1724	14.7637	5.8473	0.2808	0.6169	29.8182	8.8013	33.6118	13.0151	0.0394	0.4189	0.0002	10.9953	12.0556
ARNTL	20.6911	6.6523	3.9992	3.08	12.9592	3.3952	10.6973	2.1274	10.0172	6.8261	6.0158	5.0815	12.4371	19.1644	0.224	5.8959	4.8353
ARNTL2	39.5911	15.4388	4.9291	3.2965	9.1295	2.4156	9.9975	2.2419	7.0145	6.6468	8.6994	9.3882	7.469	8.1958	0.0213	8.2154	5.3272
ARPC1A	9.9141	108.782	89.1732	97.4769	50.0908	78.5905	138.923	20.9738	57.2257	80.9494	77.5793	99.3347	53.9222	18.2519	19.6177	140.534	193.285
ARPC1B	163.884	121.361	114.233	360.204	74.1519	63.8547	332.805	46.6095	80.3141	182.469	155.973	246.997	162.775	25.3386	117.763	244.815	460.338
ARPC2	485.069	324.621	387.484	274.201	138.138	114.928	716.434	163.814	526.614	212.708	512.471	173.564	618.758	136.915	120.189	382.446	243.747
ARPC3	26.5478	11.5352	7.1353	18.8747	23.031	14.87	36.3506	5.1854	28.9037	53.9114	27.7413	10.2308	15.0501	8.2419	12.9403	106.948	18.9604
ARPC4	94.8935	113.592	156.148	184.771	74.9116	111.685	219.225	32.5957	205.684	124.952	190.261	103.937	110.295	83.9709	66.0799	151.804	198.212
ARPC5	263.795	127.943	153.356	44.0652	70.0203	15.3818	89.6066	20.1969	95.082	78.1921	182.398	49.1572	79.0611	107.633	53.5418	92.6006	80.3338
ARPC5L	51.544	29.6229	22.2834	32.7048	21.308	23.0572	54.5987	13.3168	30.9555	77.4046	27.0132	23.2309	43.3396	62.3936	34.0244	34.4958	49.9142
ARPP19	95.2115	33.7369	23.6494	23.7171	64.4718	49.563	53.7818	27.2597	49.0532	77.0699	46.7584	25.3839	42.737	106.815	38.1264	20.1591	21.4104
ARPP21	0	0.0002	0	0.0002	0.0128	0.0096	0	0	37.0157	0.2208	0	0.7436	0	0.0169	0	0.0006	1.1436
ARR3	0.1135	0.1424	0.2651	0.1861	0.1244	0.1016	0.1674	0.2129	0.0239	0.0917	0.0714	0.3627	0.1113	0.1147	0.123	0.0512	0.1931
ARRB1	3.2095	18.996	6.2707	48.4863	9.5426	6.4807	4.3342	21.0104	7.9115	15.0555	11.9218	7.5597	0.9277	3.9363	16.1031	7.3689	5.495
ARRB2	9.3944	4.6159	4.9192	12.7953	36.4369	47.2004	10.139	32.9736	4.8803	13.0127	2.3067	13.6858	4.1467	15.121	3.6104	6.6244	18.5221
ARRDC1	3.1344	6.9428	13.0873	44.3417	11.604	38.4127	107.073	29.733	5.8984	125.284	5.4291	29.968	92.3946	58.1416	19.1173	28.3906	37.1221
ARRDC2	1.3745	1.0322	2.3056	7.0736	5.519	2.9147	2.5042	2.3597	2.3088	5.3763	1.6706	3.1354	1.7633	10.3219	6.4207	3.0856	4.0011
ARRDC3	7.5068	18.5741	22.6707	5.3803	18.2043	1.9743	5.5687	3.6675	20.2005	18.2143	20.6564	18.67	4.1468	33.681	27.9328	13.7688	19.89
ARRDC4	0.4539	5.1445	46.3464	0.9969	1.1248	2.4119	8.3504	3.0893	5.1677	5.9711	18.2884	9.2796	15.5567	0.0006	6.2611	3.8771	2.337
ARRDC5	0.006	0.0028	0	0.1116	0	0	0	0.0088	0.0022	0.0032	0.0176	0.0048	0.0021	0.094	0.0204	0.0245	0.0007
ARSA	0.3332	6.9033	6.8233	28.0204	4.0785	5.2817	13.1849	9.9349	2.4133	1.2221	5.4574	37.4135	9.7593	1.0153	1.4983	13.7773	23.0505
ARSB	2.2969	14.0373	23.5662	18.9965	11.6771	6.021	6.834	41.2818	22.197	3.0778	21.2035	16.4636	3.8536	9.6316	1.6537	18.7175	11.7534
ARSD	0.0015	5.3813	6.7302	11.0852	9.7874	1.1675	4.7039	3.4511	4.8986	10.5496	3.8905	14.3472	5.4193	2.1986	0.1115	3.426	15.6961
ARSE	0.1911	7.5451	4.1187	4.3081	56.6363	1.3931	0.0016	59.2435	0.4065	0.0158	0.61	0.0719	0.1394	0	0.0178	1.6846	0.7073
ARSF	0.0031	0.0005	0	0	0	0.0167	0	0.0011	0.0004	0.0004	0	0.0167	0.0835	0	0.0008	0.0009	0.0006
ARSG	4.1988	1.3464	2.3639	3.9497	0.5548	3.6234	0.2136	12.9644	4.2733	12.338	2.8792	0.6061	0.5545	13.34	0.5786	2.46	0.7118
ARSH	0.0645	0	0	0	0	0	0	0	0	0.0331	0	0	0.0297	0	0	0.0008	0
ARSI	0	7.1963	3.5003	0.0395	1.6012	4.2196	15.1523	3.7334	0.1553	0.0006	7.5656	0.2575	2.4248	0.0007	0	10.3446	0.1844
ARSJ	0.0023	29.5501	19.6797	14.5257	8.2939	1.1426	12.3208	0.0003	8.575	6.6876	42.101	13.2104	10.3679	1.2802	0	53.4099	38.0138
ARSK	3.4596	9.0777	7.68	1.6643	6.0165	5.1184	5.7781	3.3495	4.0695	2.2986	20.8608	3.5503	3.3999	6.8971	3.8118	10.1881	4.0289
ART1	0.032	0	0.0016	0	0.0337	0.0265	0	0.0042	0.0042	0.0327	0.0026	0.0137	0.0026	0	0.0524	0.0023	0.0004
ART3	0.0011	0.3725	0.2336	0.0042	0.0019	0.5416	0.4152	0.0013	0.1654	0.0018	0.376	0.0009	0.1608	0.004	0.0496	0.2122	0.0157
ART4	0.0059	0	0	36.5041	0.0133	0.0029	0	8.9752	0	0.1482	0	0.1717	0	0.0086	0.0112	0	0.0034
ART5	0	0.1067	0.0952	0.0432	0	3.438	0.0304	0.2368	0	0	0	0.8409	0	0.0478	0.3237	0.0273	0.5563
ARTN	0.0197	0.0093	0.2746	0.0208	0.0405	8.6721	34.8041	0.0673	0.0154	1.3327	0.1062	0.3369	19.316	0.5276	0.0171	0.348	0.5959
ARV1	26.6272	18.5997	18.6279	7.6643	23.0005	9.1161	18.0698	6.7695	20.3056	14.8382	22.9566	18.2231	18.075	42.1627	59.3744	15.691	20.5448
ARVCF	0.1769	3.653	1.4094	55.5096	0.9996	20.2608	3.5043	14.4379	2.4609	6.1083	1.2395	21.3074	5.1214	0.3442	38.9655	9.3306	19.5022
ARX	0.0031	0	0	0	0.3095	0	0	0.0045	0.2742	0.2997	0	0.0108	0	0	0.0025	0.0009	0
AS3MT	0.2541	3.3563	2.3182	0.5398	3.8107	4.13	1.2054	4.8331	1.1361	0.4627	4.4746	7.4881	0.6474	0.0537	0.3056	2.6855	6.31
ASAH1	90.8923	59.4114	53.3115	5.8906	73.2938	25.1298	38.4364	103.718	106.607	40.362	49.777	94.7296	73.2053	66.8607	64.2983	25.0472	68.3464
ASAH2	1.5424	1.0405	1.5917	0.4774	4.2945	1.1639	1.5834	5.7819	3.047	1.8841	3.3696	2.5127	2.1204	2.7386	4.321	1.7168	2.5192
ASAH2B	3.3369	2.249	3.5711	1.5974	5.8244	3.1327	2.9268	2.7297	6.7319	3.6715	4.5593	4.8472	5.9368	7.3244	8.6387	2.2816	3.9574
ASAP1	3.8417	30.88	19.182	27.2328	40.6072	7.4167	21.0888	10.7516	34.991	25.0263	55.2727	54.0792	16.8861	13.617	3.1099	41.3446	110.711
ASAP2	0.407	14.0764	9.8485	16.4141	13.0968	5.9138	41.3895	8.2131	59.3896	25.4096	10.1849	19.8762	16.0996	7.1802	4.689	17.4303	28.188
ASAP3	0	10.7797	11.0025	10.2084	3.2454	37.3747	8.1583	21.4776	14.6917	4.8516	6.4551	19.7721	11.707	3.379	12.4138	11.2193	12.2834
ASB1	4.1724	12.9957	14.3054	8.4609	12.436	13.2641	20.4019	21.3459	17.1164	10.7247	7.6456	15.1116	5.3601	6.1086	11.639	28.6924	25.829
ASB10	0	0	0	0	0	0.0217	0	0	0	0	0	0	0	0.0026	0	0.0028	0
ASB11	0.0031	0.001	0	0.0225	0.0011	0.0008	0.0015	0.0008	0	0.0272	0.0014	0.0322	0	0	0	0	0
ASB12	0	0	0.01	0.1669	0	0.1877	0	0	0	0	0	0.1804	0	0	0.1475	0.0083	0
ASB13	0	1.975	3.626	6.4948	6.905	9.2877	12.3892	7.4587	2.0481	9.6661	3.6174	12.5243	5.0867	9.0697	9.5989	4.0384	6.9274
ASB14	0.4647	0.0898	0.071	0.0695	0.1894	0.0933	0.0677	0.0529	0.1551	0.0712	0.0119	0.1316	0.0935	0.1579	0.0808	0.0206	0.0413
ASB15	0.0145	0.0612	0	0	0	0	0	0.0004	0	0.0022	0	0.0115	0.0427	0	0	0.0007	0.0065
ASB16	0.066	0.0646	0.2911	0.0421	0.1668	0.174	0.1225	0.1376	0.1284	0.2497	0.0337	0.3038	0.1145	0.2902	0.2494	0.304	0.626
ASB17	0.0028	0	0	0	0.0028	0	0	0	0	0	0	0	0	0	0	0.0008	0
ASB18	0	0	0	0.0605	0.0091	0.0119	0.0061	0.0019	0.0062	0	0	0.0707	0	0.0068	0.0051	0.0023	0
ASB2	2.5234	0.9615	0.0178	0	0.0191	1.3966	0.6901	2.4681	1.2447	0.0317	0.6983	0.2561	0.81	0	0	0.4715	0.1775
ASB3	18.9219	18.7689	12.228	12.9259	19.5847	14.3377	8.3654	16.8271	14.0902	10.8943	11.9658	15.9494	7.7329	28.2883	19.352	13.6368	12.6885
ASB4	0.6779	0	0	0	2.1689	0.0004	0.0004	1.1408	0.0236	0.0073	0.0004	0	0.0069	0.0507	0	0.0009	0.0001
ASB5	0	0.2936	26.4877	0	0.0133	0.0004	0	0	379.621	0	0.6887	0.0005	0.0294	0.2237	0	0.1041	0.1445
ASB6	1.6397	6.0107	6.862	13.2896	4.2192	9.0516	17.8642	6.6465	6.6397	12.1513	8.3525	23.3462	13.5892	10.587	8.7899	19.0716	27.3158
ASB7	6.8783	6.4339	6.7574	3.8296	9.0969	3.2519	7.4646	4.7266	6.1101	5.5044	7.054	5.3976	5.4185	10.8313	4.1043	5.5213	4.9259
ASB8	17.6062	14.0616	18.0489	9.2651	15.9026	3.1419	14.1514	6.9754	20.8186	14.0353	20.6967	14.8814	11.6359	32.3272	10.9103	16.0817	12.1273
ASB9	0.9837	0.1718	0.1033	4.0862	11.9101	0.5889	1.697	2.8133	0.04	1.7723	0.0007	0.6665	0.6391	17.7801	0.0736	0.083	2.1839
ASCC1	49.7436	19.2274	18.9088	8.2366	38.9507	15.4613	24.6423	8.3623	27.9273	20.8465	21.3996	15.8912	10.993	44.398	27.4023	9.4014	12.1989
ASCC2	12.2135	22.5846	27.9887	33.8721	17.0085	22.4187	29.0069	16.8318	17.1876	26.2737	16.2006	31.3976	26.3504	17.876	15.6584	41.3392	56.8
ASCC3	32.5947	21.641	25.0452	8.539	18.4658	22.0919	19.3801	8.1586	19.921	14.3683	17.3301	12.9428	20.405	25.7602	12.1378	14.0083	10.7892
ASCL1	25.2423	0	0	0	0	0.0876	0	0	0.0359	0.4451	0	0.0517	0.011	0	0.0344	0	0.1695
ASCL2	0	0.0209	0.0368	0	0.0455	0.4072	0.0367	0.0164	0	2.3968	0	0	0.2406	0	0.0356	0.0283	0
ASCL3	0.0419	0.0197	0.0116	0.0073	0.0865	0.0736	0.0103	0.1865	0.0726	0.01	0.0093	0.0221	0.0143	0.2131	0.0226	0.0107	0.0646
ASCL4	0	0	0	0	0	0	0	0	0	0	0	0	0	0.0149	0	0	0
ASF1A	17.5265	13.7412	6.4581	4.0714	7.5018	7.4511	5.8248	5.5525	14.6366	13.0303	8.3422	3.9849	5.5183	16.1033	13.1259	6.3793	3.4589
ASF1B	13.4565	1.7362	4.5349	24.9909	8.3258	42.6198	33.4352	7.9416	7.1621	38.4581	3.6631	2.2133	1.237	107.443	22.1209	7.4611	14.2929
ASGR1	0	0.5613	0.4277	8.7197	1.9936	9.201	0.1877	520.98	0.3341	0.0817	0.0593	1.5894	0.2111	0.2788	1.5135	2.839	1.4742
ASGR2	0.0026	0	0	0	0.1514	0.5097	0	467.688	0	0	0	0	0	0	0	0.0008	0
ASH1L	9.3141	14.5565	11.9888	5.6562	17.7818	4.6913	7.6963	5.5483	13.3409	19.6277	10.7633	15.8706	7.0193	16.1578	9.9295	8.3944	8.5922
ASH2L	17.3211	16.3542	15.2983	19.4922	14.9798	16.6804	13.9738	11.2487	21.565	14.7591	15.4043	10.26	10.9899	26.3533	76.1332	13.2052	13.4277
ASIC1	0.0205	4.4024	2.755	0.556	3.6253	2.6815	5.099	0.7298	1.784	1.9274	2.2573	10.4516	4.8346	3.746	1.1624	6.3568	22.0833
ASIC2	0.0003	0.0625	0.0001	0.0004	1.1946	0.8166	0.0092	0	0.3311	0.0006	0.0508	0.0097	0.0002	0.0004	0.002	0.1906	0.0631
ASIC3	0	0.4106	0.2246	0.4618	1.8194	1.2958	0.347	0.5114	0.1821	2.1295	0.0408	3.8783	0.8367	2.0548	1.6483	0.4813	4.3169
ASIC4	0	0.0057	0.0414	0	0.0342	0.1278	0.0554	0.0817	0.0501	0.16	0	2.9679	0	0	4.6933	0.0355	0.0304
ASIC5	0.0275	0.0161	0.0075	0	0.0249	0	0	0	0	0	0.001	0.0065	0	0.0418	0.0008	0.005	0.0004
ASIP	0.0243	0.0315	0.025	0.0007	0.0375	0.0173	0.0064	0.0223	0.0456	0.0312	0.0262	0.0388	0.0189	0.0513	0.0979	0.007	0.0092
ASL	5.1899	10.773	21.6645	63.5353	10.6032	22.7151	48.913	84.7304	4.9546	16.1792	17.175	466.21	20.8528	8.7311	23.133	35.1993	113.229
ASMT	0.0007	0	0	0.1146	0.0271	1.1215	0.0371	0.0564	0	0	0	0.032	0.0247	0	0.0558	0.0163	0.0888
ASMTL	4.3254	4.8128	6.4831	10.986	3.7903	25.2243	3.9224	4.81	5.7964	5.1361	5.5336	6.7554	4.3392	2.5005	4.1156	11.1425	14.0292
ASNA1	18.8901	60.9679	86.9015	135.227	39.1664	186.583	105.134	36.5199	71.527	84.4851	70.0734	68.653	96.3128	111.39	34.2506	92.9867	197.091
ASNS	21.5512	53.8912	59.4171	2.9318	56.1374	21.7352	23.8589	41.8636	45.8918	15.2339	19.3566	9.3869	5.9217	114.713	64.6261	22.4902	9.6909
ASNSD1	29.0895	23.7218	25.6044	5.625	24.6653	9.1379	10.74	13.9844	40.4089	25.1684	36.3814	9.5152	13.5506	19.9914	9.3975	17.5076	10.7112
ASPA	0.2077	0.0409	0.1109	0	0.0012	0.008	0.0357	0.0099	0.0816	0.0017	0.846	0.0019	0.0276	0	0	0.013	0.0014
ASPDH	0.0536	0.0358	0	0.081	0.1172	0.0684	0.0379	2.0749	0.0187	0.3204	0.0429	0.9393	0.1296	0.0424	0.0718	0.0633	0.1487
ASPG	0	0	0.0011	0.0404	0	0.4625	0.0256	0	0	0.0854	0	0	0.3753	0.088	0	0.0017	0
ASPH	9.3831	252.418	153.389	17.8547	474.917	10.0064	75.1207	41.2401	119.447	26.1772	367.78	56.7124	35.8874	132.787	8.2937	277.832	168.364
ASPHD1	0.0103	2.1095	3.0421	0.6072	2.2593	9.9655	1.9385	9.984	0.4615	3.6357	0.6468	18.1525	1.3511	6.4558	0.017	9.6041	27.1021
ASPHD2	2.2599	1.0455	1.3511	3.4149	0.6395	5.0605	2.6425	0.074	0.2629	0.3693	0.334	2.8426	1.912	0.0152	0.4675	1.022	1.6987
ASPM	21.9546	2.6982	4.1771	1.6132	13.1913	2.6328	3.6393	2.0069	6.3357	10.7677	1.8019	1.1298	0.9098	16.823	9.3023	3.4235	1.6928
ASPN	0.0545	0.9219	9.2581	0.006	0.0077	0.0247	0	0.0286	0.25	0	7.1702	0.0671	1.8007	0	0.099	0.079	2.1575
ASPRV1	0.4404	0.0699	0.0308	0.1201	0.3624	0.3332	0.0281	0.4384	0.208	0.2169	0.0254	0.2047	0.2398	0.1243	0.2394	0.0882	0.1505
ASPSCR1	2.5386	5.4147	8.3393	18.8011	5.7844	20.9087	6.4829	159.126	4.6438	9.0801	4.8958	12.0117	5.3788	12.894	5.2218	12.5225	24.3076
ASRGL1	8.5512	0.2062	0.115	22.4152	8.7725	17.2819	0.2395	54.8787	1.4779	8.7934	0.1516	5.2851	0.0706	11.2699	6.104	0.6849	3.2622
ASS1	0.9196	35.0534	300.805	7.133	9.3086	154.322	57.7677	37.8376	49.86	58.3154	18.1835	1.6269	55.984	864.343	1.154	23.7327	0.3105
ASTE1	4.8172	3.8948	2.7992	2.6395	3.529	4.0038	2.9895	2.4045	3.0894	6.692	3.3509	3.0724	2.7231	9.703	4.0263	1.9915	2.5418
ASTL	0.0555	0	0.0021	0	0	1.0825	0.026	0.0019	0.072	0.0108	0	0	0.0017	0.2199	0	0.011	0
ASTN1	0	0.0496	0.0111	0.0141	0	2.2489	0.0703	0	0.0309	0.0003	0.0178	4.6345	0.0436	0.0011	0.0196	0.0758	0.1355
ASTN2	3.5697	3.213	6.0335	0.7021	8.4736	6.0047	0.2087	3.003	2.5786	4.7416	1.6524	7.2006	0.2118	1.6449	1.4795	2.8066	5.021
ASUN	71.5153	22.9874	17.1398	4.3459	24.055	11.5941	16.3569	6.7925	22.0991	20.0213	16.8646	4.9022	12.1	50.6829	39.4095	6.4529	4.9706
ASXL1	22.0797	15.6207	17.8213	18.7242	19.23	5.8428	18.2944	46.4621	25.2154	18.5519	24.0436	29.3287	12.9104	37.1012	34.6595	21.0778	21.0746
ASXL2	5.426	7.6261	7.7914	3.4009	13.7326	4.4743	11.2205	8.3939	12.8787	14.5747	14.5314	8.9984	6.4414	9.3438	8.7608	3.9597	3.875
ASXL3	0.0101	0.0403	0	0.0215	0	0.0466	0	0	0.0024	0	0.0088	0.7696	0	0	0	0.0378	0.0023
ASZ1	0.0292	0.0563	0	0	0	0	0	0	0	0.0734	0.0004	0	0.0149	0.9956	0	0.0097	0
ATAD1	38.2545	30.1892	34.9618	5.0361	48.5231	9.2092	19.5016	11.4354	46.9085	18.9797	32.2727	29.4126	25.9034	135.313	16.6013	18.3826	19.2296
ATAD2	35.816	4.8003	6.4228	3.224	16.8046	3.1843	11.6423	13.8253	12.136	65.284	6.9072	2.0167	2.4522	97.2235	25.3824	6.6236	3.3456
ATAD2B	9.4177	2.4801	1.4801	0.9971	4.1147	2.2155	1.1289	2.0925	3.4624	7.0385	1.8438	3.1723	1.7601	5.9319	4.8471	0.9413	0.8686
ATAD3A	2.5878	5.4532	8.6676	18.6753	3.645	19.3775	26.1356	10.4288	8.4832	10.5079	6.7704	9.9001	13.2217	13.2436	25.4165	26.5198	31.5305
ATAD3B	1.1686	3.0802	3.6986	9.9758	0.1297	16.0297	11.3132	6.9036	3.1127	5.7165	2.7936	5.8692	10.7543	6.6515	13.1732	15.5547	14.7558
ATAD3C	0.6	0.0173	0.097	1.6467	0.0003	3.0287	1.8704	3.2984	0.3333	0.2164	0.0988	0.4068	0.7725	0.0228	0.0278	0.5067	0.6194
ATAD5	12.2599	0.5562	0.4808	0.3901	3.23	2.4143	1.9557	0.7847	1.9606	3.0823	0.9423	0.6412	0.3632	7.3195	7.9033	0.6815	0.5372
ATAT1	1.8574	6.0924	2.9244	14.7345	4.8801	9.6342	2.7881	13.3474	13.3298	10.6951	4.2805	27.4552	1.9949	0.2371	5.1277	10.4512	27.626
ATCAY	0.0024	0.0214	0	0	0.0008	17.8304	0	0	0.0055	0.0054	0.0196	10.3448	0.0021	0.0064	0.0051	0.2708	0.8421
ATE1	10.7928	8.5509	7.4426	8.5578	35.6171	12.4069	9.3309	13.2027	11.574	11.1708	17.0554	12.5691	7.5329	15.129	4.4808	6.9445	5.002
ATF1	26.3218	31.1961	40.7835	14.4021	44.3718	16.2322	21.6453	24.4653	26.3971	26.4319	24.9513	18.049	24.8184	241.24	49.0082	18.4773	26.9877
ATF2	42.6575	36.03	37.6223	25.0973	38.1729	19.8979	18.0529	40.0993	25.8918	14.2183	35.6639	29.7473	23.3093	55.7937	61.1054	15.1613	14.9478
ATF3	6.7956	2.7274	2.285	10.7284	16.0504	7.1845	0.7922	8.7025	5.3048	3.4499	17.8406	2.4967	36.3596	29.8836	7.2596	7.5027	21.4328
ATF4	200.478	382.956	467.814	382.633	238.306	441.43	556.813	446.692	306.791	158.297	253.315	94.9429	266.529	395.833	347.272	417.755	219.851
ATF5	35.681	2.7721	2.7085	6.9143	3.3632	1.8169	4.5229	2.1042	8.4179	9.6139	3.4036	2.1553	2.1197	2.834	2.8051	6.7181	6.0955
ATF6	15.2013	15.9472	18.1733	16.0038	13.7939	3.2905	9.6267	7.2911	17.732	6.1076	15.7461	9.5996	10.6136	27.2805	16.3229	8.4446	6.9771
ATF6B	6.8837	18.7252	26.9384	81.6688	21.3816	28.4011	30.7138	25.2885	15.1723	25.2657	20.8197	48.7531	28.9416	32.8389	51.794	59.1637	47.6121
ATF7	6.7518	12.6524	12.5129	19.017	19.6928	5.487	28.7515	8.3435	20.2195	13.2586	13.9569	10.7644	7.6769	23.9903	12.7902	11.4411	13.6163
ATF7IP	9.6827	12.4565	6.5181	9.9403	8.7374	24.8598	7.5345	0.7595	11.3596	20.645	7.803	8.7774	7.0355	4.8867	4.8761	9.7026	3.5007
ATF7IP2	60.228	3.6929	2.3454	5.2022	13.4837	18.7124	1.798	67.4525	1.852	26.7922	0.6436	0.9469	3.4527	0.0478	80.2989	2.9618	0.2341
ATG10	4.6442	3.7279	2.3185	2.6911	14.4154	4.2379	6.6534	0.7264	4.4383	7.1253	2.7679	6.19	4.1696	9.1139	11.5405	5.1292	4.6794
ATG12	48.0395	43.3077	19.95	5.9366	33.4007	10.3894	13.9238	10.8944	42.682	24.3925	45.4275	15.0944	18.1858	21.6595	31.2801	25.4629	11.8378
ATG13	19.4472	30.0801	47.6197	45.6452	35.762	45.4264	27.2944	42.4627	30.6996	26.0347	28.0822	49.2696	24.4168	65.2092	37.3004	36.0159	30.0545
ATG14	3.7349	7.5877	7.0746	3.2189	3.999	3.6206	1.7283	3.8446	5.0066	4.8592	5.5882	3.9762	4.1841	6.9889	1.9081	3.4801	3.2141
ATG16L1	7.5963	14.6297	14.6639	8.6963	29.8949	11.1005	16.2127	17.1862	13.2164	23.9293	12.852	11.4168	16.6892	15.3174	9.5686	12.9523	16.498
ATG16L2	19.4174	2.2578	3.9956	17.4384	3.2481	11.3718	7.3202	9.1019	2.3802	17.4183	1.86	11.5827	9.8477	10.471	5.7483	7.1653	17.5357
ATG2A	0.2831	1.9643	1.7948	8.2869	1.9335	5.9067	4.0344	6.3678	1.6383	3.6734	1.6708	5.1527	1.8548	2.7745	5.6752	5.419	3.9419
ATG2B	10.6256	11.2621	11.0438	3.984	11.2103	3.4303	4.7347	4.4291	11.3743	10.1188	9.3197	9.3044	6.6284	14.1215	3.7787	5.0664	4.5232
ATG3	40.9739	35.1626	34.2058	20.4624	26.8595	16.7524	35.9774	8.3212	42.1437	52.5152	41.621	13.1673	23.5787	46.9967	22.1037	20.7072	30.2973
ATG4A	12.234	6.9153	6.4881	7.0826	7.3281	0.839	9.6606	1.484	9.3353	9.4343	8.1615	5.51	10.6921	11.8981	7.9628	6.1901	3.5504
ATG4B	16.1942	41.7189	40.0345	98.9333	37.1233	109.37	73.408	154.357	44.6624	81.9171	43.8194	63.8479	34.7699	21.7928	38.8657	79.2277	93.1898
ATG4C	13.8705	5.6762	3.048	1.1774	6.3393	2.8199	2.8586	2.5875	4.8844	3.4949	4.5021	2.5252	3.2766	8.4006	7.2577	3.1001	2.5502
ATG4D	2.863	1.9541	3.5659	18.1055	3.2245	25.3077	10.7716	11.7662	8.038	11.9769	4.2338	12.1539	9.2142	7.4634	15.5872	14.3579	14.7482
ATG5	18.1551	16.5079	14.3406	4.9904	16.7678	10.59	22.5551	5.4711	26.4899	19.301	26.3271	8.1233	11.6608	19.6862	21.2282	9.7604	10.5723
ATG7	11.3645	33.3034	24.5388	50.0821	19.4006	25.133	40.2147	4.772	36.1256	42.8662	42.588	8.3667	16.4466	12.4588	21.3922	39.9822	38.3665
ATG9A	7.6411	39.4479	62.4978	67.5806	55.9851	41.7612	39.4268	95.5414	34.1475	25.9892	39.1978	28.761	30.7871	55.1655	44.8724	36.1824	24.1633
ATG9B	0.0409	0.0255	0.017	0.5538	0.0557	0.8394	0.157	0.4978	0.0131	2.227	0.0745	1.5161	0.1118	0.0882	1.5924	0.6887	0.4273
ATHL1	0.702	3.0024	4.1944	28.1371	3.9588	26.2045	0.8999	9.7838	0.2397	3.0513	2.8092	15.994	7.0225	1.1912	25.5321	11.2761	13.9351
ATIC	51.7152	50.8157	37.862	13.8453	148.34	71.7248	89.5818	61.5063	38.1202	144.303	44.9261	40.3735	36.5502	51.5264	61.7476	51.0984	65.6576
ATL1	0.404	6.0146	3.1755	1.2469	2.3382	2.9428	7.6273	0.583	1.7268	0.431	8.8499	6.9937	4.5101	1.2281	0.6452	4.0723	6.4504
ATL2	30.1399	8.2145	7.1442	9.2105	33.6792	24.046	32.0855	20.5425	24.4152	41.0795	13.6248	9.3257	28.1967	32.2736	31.5942	11.1087	42.119
ATL3	12.1116	26.587	41.479	19.8729	22.9798	6.7455	34.2004	0.0023	29.4457	19.2608	72.0599	8.7459	14.6448	36.4427	13.5851	19.5028	12.2284
ATM	65.0197	19.475	12.7602	4.3403	12.1074	8.5874	10.0245	19.5413	15.6831	10.6118	17.9539	12.2645	10.2215	20.0473	22.9526	9.109	8.2844
ATMIN	13.3362	25.0562	22.2923	10.8202	29.3374	22.6412	22.2116	17.8846	34.1714	35.3528	27.552	19.5252	18.9241	45.7475	11.1324	11.4398	13.3388
ATN1	0.6272	5.6162	7.1066	29.8159	10.6692	13.3654	6.7232	5.3462	3.9323	9.8787	5.4164	27.6921	2.6504	4.6431	4.1865	33.3536	19.577
ATOH1	0	0	0	0	0	0.0606	0	0	0	0	0	0	0	0	0	0	0
ATOH7	0.0278	0.0536	0	0	0.0876	0.6575	0.022	0	0.0216	0.1904	0	0.2227	0.0192	0.3339	0.0228	0.0277	0.0783
ATOH8	0.2227	1.5404	6.9508	8.6158	0.9881	0.3239	0	0.1324	9.6458	0.1993	2.8683	1.7088	0	5.0614	0	5.3266	3.764
ATOX1	36.2101	72.9018	96.3353	230.964	39.2318	140.363	206.23	35.189	137.515	93.2606	131.74	60.4337	109.093	21.2771	38.1924	232.231	358.531
ATP10A	0.0002	1.6482	11.9242	0	2.9904	1.1825	0	2.0329	9.2803	0	7.0691	0.5226	0.0001	0	0	10.7883	0.0013
ATP10B	0.4303	0	0	0.0052	0	0.0432	0	0.0007	0	0.0002	0	0.0001	0.2739	0	0	0.0008	0.0025
ATP10D	31.2919	27.8829	49.1681	29.1792	3.4288	3.0423	32.1636	2.1887	31.7074	0.4655	16.6062	16.7268	73.6668	5.6971	0.0131	29.5065	10.0735
ATP11A	1.9793	3.909	1.5964	9.815	4.5276	17.8165	2.4878	11.7656	2.9349	8.115	1.4931	3.7684	2.0809	2.2659	1.765	7.5275	3.7796
ATP11B	40.8347	12.4009	13.4439	5.7723	10.3563	4.1929	15.5533	5.9432	23.3069	17.8969	20.2108	9.2678	15.181	16.9291	19.8433	6.7931	6.9796
ATP11C	26.4914	19.2473	12.0301	4.6548	13.3709	9.6909	5.0134	4.1732	19.2142	13.3088	26.0019	12.3091	4.7911	11.3044	16.3131	10.9081	11.8139
ATP12A	0	0	0	0	0.0137	0.6942	3.4789	0	0	0.0316	0.0074	0.0009	0.2485	0	0	0.0021	0.0003
ATP13A1	5.7247	4.6601	6.4464	26.6051	6.7385	21.7784	16.4336	22.2426	8.1626	26.3057	5.6445	41.9044	11.824	13.0495	23.6382	29.5211	52.988
ATP13A2	1.1297	3.5806	5.1976	51.1339	5.8282	56.3458	57.107	9.4344	12.5915	11.0653	3.0953	24.3894	17.7852	1.7228	16.6683	11.1914	18.7937
ATP13A3	98.0754	76.1632	74.9133	7.3275	56.9168	16.3754	66.3263	32.3522	126.225	35.3498	178.467	41.1822	47.1797	154.532	85.2594	42.4141	50.3308
ATP13A4	0.8552	0.0013	0.0009	0.1333	0.2607	0.0917	0.0634	0.0156	0.0639	0.3069	0.0173	0.6257	0.0857	0.1745	0.0249	0.004	0.0183
ATP13A5	0.0096	0	0	0.0011	0.0004	0.0023	0	0	0	0.0189	0	0	0.0114	0	0	0.0018	0.0001
ATP1A1	185.634	93.429	147.569	106.365	91.9533	129.184	354.801	323.701	193.559	243.619	119.845	212.977	222.737	163.271	190.298	76.8583	131.572
ATP1A2	0.0148	2.8196	0.4	0	0.0886	28.4114	0.1524	0.1202	15.4652	0.0062	0.6105	0	0.0119	0.1026	0.1403	0.0474	0.0458
ATP1A3	0.0013	0.3009	0.0661	0.0361	0.3699	8.936	0.0829	0	0.0531	0.5581	0.0325	14.0866	0.147	0	0.0092	0.123	0.6617
ATP1A4	0.0537	0.0001	0	0	0.0011	0.2566	0	0.0008	0.0039	0.0015	0	0.0025	0	0	0.0009	0.0006	0.0007
ATP1B1	11.214	15.8569	13.2534	7.1861	233.886	10.5311	28.3482	89.2521	26.6484	85.7111	28.5279	22.9999	14.4323	82.9084	1.2695	20.4858	38.0668
ATP1B2	0	0.0351	0.0816	0	0.1957	5.9875	0.0025	0.0183	0	0.009	0.0252	2.8926	0	0	1.1906	0.0121	0.0401
ATP1B3	60.1404	89.37	80.1425	144.887	147.239	209.258	170.175	36.914	121.033	98.687	128.651	33.1285	134.465	381.713	96.9946	78.5926	65.3071
ATP1B4	0	0	0	0	0	0	0	0	0.3119	0	0	0	0	0	0	0.0031	0
ATP2A1	0.3257	0.2201	0.2888	0.8562	0.5178	1.2583	0.1431	19.7409	5.136	0.5915	0.1383	2.5884	0.2326	0.239	1.7835	0.3999	2.4032
ATP2A2	9.5949	67.1182	76.5245	58.146	223.547	59.0995	119.173	23.3817	106.95	59.9619	112.064	71.9943	31.7095	22.8702	51.6816	112.44	87.7199
ATP2A3	3.5968	0.4954	0.4078	0.2771	2.834	12.0087	0	0.1173	1.2228	21.42	0.1739	3.4766	0.2265	0.1577	35.5852	0.5456	1.7262
ATP2B1	18.5388	22.635	20.172	3.5532	73.6421	2.993	22.9691	6.6105	274.012	36.1325	41.8326	9.7647	10.8698	33.2049	10.3188	6.9596	3.3387
ATP2B2	0.0019	0.0005	0.0197	0	0.1252	0.0905	0	2.4132	0.0064	0.0031	0.0001	0.505	0.0001	0.0002	0	0.0106	0.1028
ATP2B3	0.0006	0.0048	0.0149	0.2229	0.2164	0.104	0	0.0008	0.1717	0.0004	0.0004	1.4434	0	0	0.0077	0.0345	0.1224
ATP2B4	0.6851	77.2371	188.137	16.5972	8.1677	9.8367	45.883	3.8865	15.3951	5.8321	152.402	52.5316	53.343	29.8869	18.2502	86.6831	52.8268
ATP2C1	77.1833	46.3554	52.9509	20.4524	34.1424	30.4129	49.8982	16.1823	46.102	43.7904	60.4333	25.1742	62.2955	46.9893	21.0637	33.6361	24.2581
ATP2C2	0.0511	0.0046	0.0484	0.0049	0.1282	0.8883	0.0321	0.1661	0.004	8.0235	0.0069	0.4228	0.9393	0.286	0.0006	0.0332	0.2639
ATP4A	0.3968	0	0	0.0028	0.0219	1.0968	0.002	0.1265	0	0.1539	0.0018	0.0695	0.0037	0.0023	0.1243	0.0136	0.0024
ATP4B	0.004	0	0	0.0679	0	0.0238	0.003	0.0148	0	0.0086	0.0054	0.0223	0.0055	0.0516	0	0.0135	0.0018
ATP5A1	393.861	557.405	363.049	462.142	275.538	828.278	464.389	223.599	310.765	345.688	389.004	272.671	283.414	390.441	286.215	440.825	608.353
ATP5B	640.628	458.495	477.748	570.517	746.049	960.65	684.112	533.6	673.093	540.806	535.343	344.506	710.823	1292.56	1598.11	588.766	569.754
ATP5C1	381.327	205.954	207.212	123.752	302.111	140.105	203.102	185.253	213.285	236.502	184.664	134.194	237.933	318.715	434.353	199.704	187.888
ATP5D	4.7721	21.9773	34.9531	154.947	9.4401	178.264	100.854	31.7043	24.3676	24.697	28.7066	42.4389	47.9382	13.7065	37.6648	96.7592	187.382
ATP5E	52.0572	43.5099	39.0634	4.9773	32.6226	4.0361	12.4691	53.31	14.8107	34.023	15.5412	51.2987	49.902	46.099	83.0234	17.4959	37.6536
ATP5F1	301.693	182.771	131.393	83.7116	119.164	95.5753	191.275	92.4672	189.643	152.887	160.655	85.6526	181.394	356.558	455.539	124.267	99.3743
ATP5G1	129.384	51.9301	59.0437	388.9	186.749	604.547	383.257	99.6106	134.751	178.235	101.68	78.2091	158.766	194.062	190.591	226.11	282.941
ATP5G2	41.7276	75.9784	84.8044	337.437	158.524	311.045	114.146	69.1657	107.75	87.6664	83.7834	82.9141	39.3662	117.587	91.3855	124.774	173.203
ATP5G3	599.998	249.599	169.956	260.097	258.238	538.233	391.757	399.3	297.083	271.135	275.474	141.604	444.43	294.927	1092.66	244.538	259.281
ATP5H	61.5719	95.0056	79.9594	106.5	99.2963	226.552	241.544	53.0399	155.303	160.404	191.129	67.0513	75.3034	76.7404	75.1219	245.951	234.233
ATP5I	126.442	136.264	146.103	164.12	106.966	285.921	368.278	154.484	226.996	262.095	229.27	211.773	281.037	77.7043	329.536	480.987	937.469
ATP5J	152.724	112.325	70.5399	83.2488	70.9279	144.825	122.357	58.6256	243.484	107.618	140.26	66.9243	99.7667	128.537	198.889	119.237	195.234
ATP5J2	242.418	263.849	251.017	541.558	262.474	1157.5	1283.16	209.445	1012.51	767.907	722.894	252.863	298.848	592.408	494.598	912.702	1272.62
ATP5L	364.044	229.189	150.817	144.956	122.307	231.628	118.561	115.365	120.695	281.646	85.5556	103.146	187.389	200.066	302.796	74.8773	63.5566
ATP5L2	0.1159	0.2496	0.0289	1.0671	0.0674	1.7422	1.6204	0.0852	2.2863	5.3373	2.5255	0	0	0.1097	0	0.7064	0.3416
ATP5O	278.167	181.879	137.617	77.4205	131.004	154.591	153.338	118.083	170.678	110.914	147.615	79.2617	156.148	258.715	544.77	156.461	106.443
ATP5S	14.19	6.3712	6.0351	15.4114	7.4463	20.4092	11.5239	9.4294	12.514	15.8256	12.0425	6.9563	6.5023	9.3276	8.2457	6.438	19.3414
ATP5SL	9.6616	25.4773	28.5003	75.4519	61.6567	105.66	54.464	37.3197	17.3483	30.2857	27.3641	40.2887	25.9809	21.5178	38.5209	46.0082	50.9929
ATP6AP1	7.7239	33.5149	45.3651	246.854	34.0973	51.8879	57.9256	79.9753	35.6531	56.4075	50.3803	77.8679	41.8509	32.6437	51.6022	67.7158	72.8369
ATP6AP1L	2.664	1.0791	0.8073	0.4766	0.7814	1.3313	2.6429	5.8778	0.6844	0.6438	0.3829	6.2637	3.2066	0.1226	5.5504	1.5074	2.5455
ATP6AP2	45.9319	141.168	193.527	46.4838	92.1849	31.3129	96.7261	28.9832	122.822	62.6591	207.829	110.539	70.1484	92.424	43.9479	111.808	133.045
ATP6V0A1	21.1741	9.3225	10.8386	36.9679	31.121	35.6626	21.6219	33.1248	26.5705	18.2501	15.406	38.0807	26.3741	14.1567	53.8621	20.0699	20.9762
ATP6V0A2	20.6383	14.8864	15.5469	25.1491	21.64	28.8371	12.034	11.3419	22.6302	23.4895	15.621	16.2647	14.8782	32.2183	48.3064	14.3636	11.7871
ATP6V0A4	0	0	0.0792	0.0156	0.116	0.6488	0.6222	0.0985	0.0378	0.3969	0.0002	0.0122	0.0781	0.2375	0.0003	0.028	0.0004
ATP6V0B	26.1166	65.589	71.1239	229.025	48.8112	199.489	135.279	93.8092	57.9758	62.3934	44.647	123.721	180.406	147.267	160.256	108.497	121.161
ATP6V0C	0.8775	7.9285	12.3518	98.3044	13.4827	104.351	90.8392	17.6779	23.4995	31.0151	28.3599	50.4871	7.0836	4.1709	11.3091	107.362	70.8087
ATP6V0D1	9.984	66.2136	62.0974	180.114	24.0622	86.9781	208.734	28.5614	77.2023	61.5159	113.064	55.9095	72.7926	36.1829	29.4784	78.1997	102.196
ATP6V0D2	0	0	0	0	0.0332	0	0.0003	0.0596	0	0.0029	0	0.0002	0.0767	0	0	0.0006	0.0001
ATP6V0E1	230.916	364.205	298.275	182.912	183.037	87.215	176.309	95.8641	302.994	275.804	364.308	102.691	379.518	116.925	78.183	187.992	177.642
ATP6V0E2	1.8301	6.906	7.7072	32.5915	9.2556	18.6075	1.3579	21.3757	4.6242	15.4568	7.2938	57.2972	2.952	0.2684	10.0185	16.0151	39.3866
ATP6V1A	25.4257	43.2441	18.1989	10.3448	17.4305	10.2521	26.7438	12.1532	23.75	32.4543	45.5341	10.8243	15.8147	47.0245	20.2316	10.8076	10.4494
ATP6V1B1	0	1.0625	0.7473	0.2074	2.1987	0.0019	0.0976	2.5859	0.4849	3.6081	1.4463	5.0274	0.1269	0.0065	0.0033	1.2839	5.1898
ATP6V1B2	43.8174	41.9382	91.863	29.3788	33.2992	34.0497	38.3848	27.0347	109.068	28.3951	109.26	29.1867	59.6141	45.9083	42.0137	30.7254	28.0604
ATP6V1C1	27.0585	43.1481	29.9665	7.2241	41.8144	15.17	38.7374	15.1635	40.7926	73.754	54.324	13.7122	29.9012	51.7489	29.6444	17.2656	11.4906
ATP6V1C2	0.9194	0.6031	0.4127	0.4057	0.501	0.7545	0.3528	0.5889	0.895	0.9037	0.3991	0.6624	0.4743	8.2798	1.5109	0.649	0.6922
ATP6V1D	33.2416	48.1111	47.4939	14.4931	29.3129	25.0125	30.2711	7.0698	58.3846	29.1179	46.1588	25.8348	42.3894	81.3518	14.7611	31.3486	20.8137
ATP6V1E1	48.1508	77.7753	65.4226	58.6607	51.962	46.0768	82.8552	30.0397	86.8807	41.3116	87.5904	64.9194	130.155	52.9544	84.7236	72.2593	84.8349
ATP6V1E2	3.9927	2.2749	2.3029	0.773	21.1978	3.9749	4.7436	1.4402	2.3977	4.9176	1.4779	11.9289	3.5882	7.3764	4.5069	3.3237	7.0666
ATP6V1F	37.0903	49.4782	68.3079	225.504	67.3429	140.867	164.575	51.4219	46.1679	76.0752	71.8352	125.895	179.025	58.134	212.464	169.694	300.805
ATP6V1G1	59.3685	66.8615	71.6391	44.0513	70.8064	75.237	71.8671	45.222	113.983	208.464	52.8297	57.5654	119.47	90.2502	71.2053	54.5806	85.7861
ATP6V1G2	4.7126	6.4975	1.536	0.3221	0.7534	3.4661	0.8788	0.5362	4.8337	1.0549	8.0584	10.3439	0.5035	1.0422	0.6091	3.9302	9.8063
ATP6V1G3	0.125	0	0	0	0	0	0	0.0015	0	0.0015	0.1267	0	0	0	0	0.0006	0.0229
ATP6V1H	11.4348	19.5476	20.2237	22.8676	13.1007	20.2215	32.9306	8.7437	21.0936	22.9317	28.8038	18.0612	18.4259	14.8825	10.3365	18.8622	19.9993
ATP7A	7.306	8.2948	2.3015	1.446	6.4412	0.3471	1.2353	0.9742	4.8644	1.62	6.1553	32.1042	1.6858	9.4949	6.8033	2.4723	1.202
ATP7B	0.4235	0.8573	1.2068	2.3096	2.7605	2.4009	5.0948	22.25	1.316	2.4336	1.1234	4.7099	4.0744	0.9871	7.1211	1.9177	3.3876
ATP8A1	84.3234	0.0667	0.0841	0.3389	0.5673	2.2216	0.0285	1.2299	1.0521	1.3851	0.4969	4.6434	0.1362	1.4213	0.0041	0.0624	0.2454
ATP8A2	0.0003	0.1068	0.0176	0.1021	0.0001	1.9214	0.6319	0.0975	1.2887	0.4102	0.0157	0.681	0.0851	0.0002	0.044	0.0121	0.0082
ATP8B1	0.5145	34.2212	44.429	27.5782	9.703	0.7919	4.9427	1.4292	9.7956	14.9931	64.6274	6.0146	8.9544	0.392	0.0211	41.0095	33.101
ATP8B2	1.3786	20.1442	27.3722	51.7838	8.51	48.5343	7.4242	14.8955	13.9068	11.895	55.5695	37.0099	5.7336	0.4013	18.4117	53.6191	36.3378
ATP8B3	0.5244	1.3783	2.009	0.8647	2.4655	7.7941	4.6714	3.4324	1.3049	0.3739	1.1098	4.6779	0.5861	3.8825	6.9778	6.1446	6.1742
ATP8B4	0.2892	0.3306	0.4005	0.0159	1.269	0.3394	0.0049	0.1796	0.2968	0.2228	2.1297	0.0074	0.0622	14.4225	0.0549	0.0918	0.0225
ATP9A	0.3825	19.3927	16.354	17.5666	13.8664	3.8816	2.0993	12.9294	3.7774	42.0018	13.5244	18.0645	6.4421	8.413	0.0371	9.2348	10.6204
ATP9B	12.3651	9.878	8.8419	18.4026	15.0442	18.0684	7.8392	7.1914	9.6999	9.6167	12.0536	11.264	13.3392	6.2664	6.238	7.08	9.5926
ATPAF1	63.2779	49.5128	46.3439	25.1856	41.1294	40.8728	35.8621	37.1787	29.124	57.12	54.9005	37.1892	28.0289	63.9429	31.835	45.605	43.2699
ATPAF2	7.9132	9.6867	9.8286	19.2557	11.7174	13.5654	14.4892	8.8997	9.2813	10.6222	7.971	12.7054	12.6197	11.636	6.9495	13.7697	16.5926
ATPBD4	7.8888	9.7307	8.7253	2.9652	17.7529	18.7728	18.8103	5.9229	10.9794	18.6702	11.172	5.2167	6.7449	14.8176	17.2721	8.1835	16.4416
ATPIF1	161.85	106.031	124.376	109.494	55.366	147.924	266.339	51.2181	113.52	219.421	153.599	67.6917	170.258	129.758	184.127	219.218	429.959
ATR	24.6616	7.2016	5.2384	6.0851	14.2841	6.118	10.6357	3.6631	9.0985	24.801	7.4506	5.566	11.0194	15.7279	12.7921	8.0096	8.9345
ATRAID	44.8036	90.6945	116.714	131.901	173.171	137.486	88.9761	126.901	63.5391	72.0486	78.1828	213.635	78.1074	170.148	76.9233	87.0078	174.999
ATRIP	5.7804	2.9162	3.5281	8.8708	4.2003	13.7824	8.7809	3.4644	4.1911	9.8215	2.5016	4.9008	4.8965	10.8597	5.3254	4.8673	4.8837
ATRN	4.1317	30.6076	30.7783	22.7572	34.5289	8.6077	42.6715	54.8454	28.1687	10.0359	28.8261	26.8552	36.311	5.1333	15.5251	24.8825	28.4158
ATRNL1	0.2783	0.0471	0.0202	0.0582	0.0543	3.4574	0.0066	0.0033	2.2998	1.8898	0.2753	6.0943	0.0462	0.0037	0.0003	0.1201	0.6393
ATRX	28.04	24.9277	10.4186	3.6691	37.0956	7.5215	9.0416	4.929	21.3041	18.1043	16.0676	17.0366	10.1624	39.3218	4.9074	8.5632	10.8136
ATXN1	17.2248	5.6474	15.1369	7.3916	6.8479	1.0613	4.4123	21.3827	11.8105	7.7144	14.2307	4.6495	4.8612	5.9665	0.998	4.2557	5.5272
ATXN10	133.583	343.404	334.601	45.7376	249.559	129.138	204.864	105.129	429.507	116.279	291.406	219.457	170.704	94.0629	101.657	218.81	205.959
ATXN1L	4.8113	5.0312	6.2147	8.8559	8.4488	7.5233	7.2953	10.3955	9.4455	11.5336	5.8959	8.8784	6.1134	11.2717	4.9163	5.2075	5.7174
ATXN2	5.9475	6.3274	8.6487	29.6634	17.6518	23.423	10.8027	14.2553	9.8438	18.5393	11.5533	26.4863	8.9432	15.836	19.0837	29.4104	23.4733
ATXN2L	6.4065	8.5987	9.7155	48.6049	18.0623	63.1726	25.577	38.3379	9.1352	35.9307	8.8362	24.277	4.4964	14.162	19.2297	38.657	25.5013
ATXN3	20.4586	21.8633	15.0745	3.0196	20.6122	6.3673	12.2196	7.8192	19.0086	29.4969	19.6688	7.0579	10.5602	16.3578	7.0158	9.5607	9.7656
ATXN3L	0.2236	0	0	0	0	0	0	0	0	0	0	0	0	0	0.8409	0	0
ATXN7	5.9225	6.7919	6.0875	16.729	6.2851	11.6605	7.6337	10.358	5.8789	19.0369	5.3715	12.812	6.7456	16.6568	7.8882	6.101	4.9884
ATXN7L1	0.5247	3.5346	2.549	2.4898	2.3907	9.7747	3.7925	2.1618	1.3091	9.8952	4.1128	2.9303	1.8031	4.289	3.4885	4.5694	9.0032
ATXN7L2	0.8118	0.7654	3.5279	4.0384	0.5267	5.1558	1.4464	1.6663	0.9783	3.6686	0.5407	2.6265	1.2056	2.7338	3.1503	2.878	2.6824
ATXN7L3	14.4614	23.4243	29.0179	34.5632	30.9688	39.1525	18.2164	27.0016	19.0305	15.6562	20.9522	37.4559	16.5286	20.9758	14.55	24.1471	41.0093
ATXN7L3B	36.465	37.0336	28.9665	19.0461	29.5181	33.1643	18.6925	20.4901	42.4473	56.952	34.4816	34.1731	15.5961	43.0349	38.4206	17.7026	21.9267
AUH	5.4199	7.7832	7.2783	3.5991	9.5298	5.3436	4.5651	15.909	6.1595	8.881	13.8398	6.6291	3.7824	8.9649	5.9567	8.5134	8.256
AUNIP	6.6781	0.3925	1.578	1.136	3.6459	13.0395	6.3497	1.3307	3.0486	6.6311	0.6816	0.6693	3.6993	19.47	24.0007	1.5447	1.26
AUP1	22.2167	25.8812	41.3663	123.381	89.2206	77.9173	98.5652	158.947	50.7223	74.2243	29.8722	75.6504	63.3315	90.9534	58.8823	67.3473	84.3934
AURKA	44.2029	14.1267	23.3104	14.8691	49.1968	27.4003	37.8311	27.7311	32.0075	61.4435	16.4959	3.732	5.5706	84.7046	53.3902	39.1787	15.8313
AURKAIP1	10.4507	28.3449	40.9791	58.3686	24.4117	61.0356	86.2597	35.56	29.507	31.0063	23.2303	53.5548	44.6977	27.2013	55.9813	75.5975	154.943
AURKB	9.3245	3.1814	6.2435	35.8495	26.5319	58.6302	41.5323	10.9458	11.9548	50.7415	3.4886	3.6101	1.1365	19.5033	30.1318	36.5303	31.2761
AURKC	0.2302	0.2652	0.7219	0.1796	0.4612	2.827	0.1646	0.2688	0.6564	0.0061	0.2188	0.4219	0.2525	0.0338	0.6317	0.6288	0.6808
AUTS2	14.2317	0.6266	0.4376	0.354	1.3331	21.5668	2.2771	0.0045	4.4974	2.8072	0.8794	17.2362	1.8725	0.0001	0.0001	3.2013	12.1794
AVEN	4.1863	12.7062	15.9564	3.3784	15.3864	3.5574	7.8067	2.7122	8.289	6.155	9.4383	2.8211	5.8586	4.7169	1.8169	11.0471	5.8407
AVIL	0.1458	1.4786	2.1834	0.4605	0.6578	0.1574	0.3595	0.9419	0.6177	1.124	0.7972	2.1404	0.7522	0.9049	0.2443	1.0859	14.0233
AVL9	9.3984	9.7118	9.4564	9.7076	36.0964	9.6187	7.1668	13.757	12.2421	20.9143	10.7195	19.2414	11.6783	12.2978	21.7277	10.3358	8.5864
AVP	0	0	0	0	0	0.2024	0	0.1929	0	0	0	0.0146	0	0	0	0	0.0042
AVPI1	0.1705	14.071	17.5267	3.6702	32.1689	9.3848	16.4568	36.1807	11.4665	5.2915	8.1758	4.1345	49.0792	208.002	5.3433	21.406	4.9586
AVPR1A	0.04	0	0.0229	0	0	0.1098	0	0	0	0.0238	0	0	0	0	0.0054	0.0089	0
AVPR1B	0	0	0	0	0	0.2101	0	0.0398	0	0	0	0	0	0	0	0.003	0
AVPR2	0.1133	0	0	0.2065	0.005	0.0606	0	0	0.1535	0	0	0	0	0.1732	0.0288	0.0089	0.0129
AWAT1	0.0127	0.0179	0.0053	0	0	0.0145	0	0.0187	0	0	0.0043	0.0352	0	0.0263	0	0.002	0.0014
AWAT2	0	0	0	0.0905	0	0	0.0402	0.014	0	0	0.0334	0.1855	0	0	0	0.0356	0.1041
AXDND1	0.4048	0.0624	0.1928	0.0286	0.2654	0.0015	0.2361	0.199	0.2511	0.3419	0.0427	0.1929	0.0697	0.3666	0.0112	0.0497	0.1063
AXIN1	1.5675	1.6229	2.3548	5.6054	4.2319	8.1698	9.3201	16.5782	3.714	9.0671	2.7164	6.4799	6.7471	5.0681	4.6082	9.8869	14.5051
AXIN2	0.9626	1.1541	0.6136	0.8869	2.23	11.8568	0.0375	34.1675	1.5474	0.8462	1.0744	2.7894	0.1127	0.0954	0.2667	0.541	7.0251
AXL	0.098	100.958	93.5368	37.3018	27.8376	17.4622	36.6305	2.8223	47.4956	0.0794	168.11	11.2382	6.2749	8.7013	3.3148	119.996	54.5949
AZGP1	0	0	0	0	0.2365	0.3786	0	135.966	0	0.0248	0	0.2421	0.2593	0	0	0.0064	0.0304
AZI1	0.3021	1.2057	1.6393	2.9733	1.1118	3.284	3.7563	3.3192	1.0747	5.6433	0.8632	5.2077	1.2735	0.7841	2.4039	5.5781	21.5666
AZI2	67.1588	84.9334	58.5824	8.9696	42.0772	10.0101	38.8027	21.4794	71.2007	36.6717	107.62	31.3664	29.5184	86.623	46.355	34.5896	23.0098
AZIN1	51.5127	30.1584	21.7865	12.201	28.8231	54.727	29.5421	7.6855	57.1683	64.2352	58.1218	18.606	11.317	23.2418	18.6422	25.6604	17.7717
AZU1	0	0	0.0045	0.0264	0.2163	0.5273	0.004	0.0753	0	0.0194	0	0.8449	0	0	0.5728	0.0866	0.0662
B2M	12828.9	3932.46	3474.33	4213.34	647.122	698.075	1210.83	707.542	7212.42	489.431	6617.99	1377.65	2710.09	5052.52	1022.68	2774.46	1535.95
B3GALNT1	0.4952	5.1545	10.4022	9.846	0.0782	3.2706	3.923	0	3.1688	56.6834	11.1916	3.4763	1.2127	0.0043	0.0201	4.0188	0.1853
B3GALNT2	9.4771	16.7814	13.9909	5.6382	15.4949	9.7689	17.7187	7.4438	24.272	15.166	11.9085	10.5114	12.7943	19.7778	14.4705	7.0441	11.4289
B3GALT1	0.0002	0.37	0.1065	0.001	0.0577	4.253	0	0.0249	0.0293	0.0523	0.589	0.6188	0	0	0	0.1294	0.108
B3GALT2	0	3.868	2.0081	0	0.0372	0	0	0	90.1866	0	24.4947	0.4355	0.0034	0	0.0001	1.0832	0.1529
B3GALT4	0.145	0.5566	1.2266	4.8729	0.3035	1.4405	0.7737	0.0364	0.1116	0.8181	1.1746	2.2415	0.2671	0.227	0.2173	0.4194	0.3477
B3GALT5	0	0.0135	0.042	0	0.2688	6.1903	0	0	0.2514	0.2953	0	0.5613	0	0	0.0003	0.0276	0.2394
B3GALT6	0.6035	7.9958	9.8747	26.7896	4.2389	13.7976	8.6147	10.1609	11.0351	5.7384	9.8899	13.6613	4.6197	5.1623	3.1638	13.9463	27.8789
B3GALTL	0.1829	1.1452	2.5893	3.1709	2.8062	0.9919	1.8701	1.0655	2.4659	2.5133	2.5673	2.9065	1.5549	2.2665	1.0081	1.423	1.7993
B3GAT1	0	0	0	0	0	17.33	0.0551	0	0.0008	0.0158	0.0075	3.0534	0.094	0.063	0.0009	0.0095	0.4169
B3GAT2	0.22	0.0263	0.0637	0.0709	0.1088	0.5985	0.0222	0.0584	0.0482	0.1359	0.011	0.0765	0.0751	0.0765	0.0487	0.0912	0.049
B3GAT3	2.0206	6.8037	11.0639	28.9641	8.5847	23.0981	18.1005	20.4046	8.1046	8.913	8.4745	84.5299	13.7014	7.335	16.4818	26.705	70.257
B3GNT1	1.0619	8.1042	7.2293	15.325	6.3489	14.2959	7.8554	27.074	4.8864	2.5262	7.1975	20.6856	3.2692	2.4212	2.5198	12.285	19.1089
B3GNT2	48.9288	4.317	6.5459	4.2497	13.8069	13.1703	14.9811	16.2888	5.8706	6.3653	7.4069	4.9717	23.2508	5.7821	12.0035	3.1273	4.527
B3GNT3	0	0.0137	0	0	2.081	0.8233	4.2534	3.8389	0.0015	1.8984	0	0.0238	1.8071	0.2963	0.0131	0.0046	0.0032
B3GNT4	0.1538	0.3262	0.043	0.2528	0.3912	0.9549	1.3878	0.5577	0.0192	1.8139	0.0927	8.2413	2.3771	0.0375	2.2478	0.5395	0.7302
B3GNT5	0.5498	1.2973	0.4821	1.9996	5.6395	1.6897	23.4056	0	25.2276	1.5881	0.517	5.0033	22.2283	10.1891	7.2872	1.2235	4.299
B3GNT6	0	0	0	0	0.0492	0.0124	0	0	0	0.0464	0	0.0039	0	0	0.0129	0.0151	0
B3GNT7	0.1982	0.0492	0.0261	0.1722	0.6095	19.8468	0.0856	0.1262	0.0461	0.0709	0.0654	0.5292	0	0	0	0.0227	0.0897
B3GNT8	0	0.0825	0.2667	2.7119	0.0475	0.3631	0.3549	0.2918	0.0658	0.1166	0.2561	0.1719	0.7129	0.0193	0.2464	0.3073	0.0546
B3GNT9	0.2398	9.111	14.1751	4.2066	4.3531	6.4232	7.6371	1.0468	3.2585	1.587	16.3622	18.8729	2.4166	4.5085	0.8957	7.5445	7.1981
B3GNTL1	3.6531	3.6922	4.8494	10.3111	8.1667	6.3355	3.625	15.158	3.9703	5.0569	4.3319	8.7881	1.7235	6.2806	12.8152	9.2514	18.5673
B4GALNT1	0.0664	0.7513	0.6787	0.1371	13.3969	1.6976	8.1022	2.987	0.1685	5.9145	0.6749	18.537	0.0453	4.6938	6.1357	0.4291	3.8615
B4GALNT2	0	0.0037	0.1032	0	0.3278	0	0.0383	0.0931	0	0.0812	0	0	0.1555	0	0.0008	0.0094	0
B4GALNT3	0.0004	0.001	0.0176	0	0.483	10.78	1.6286	2.0195	0.5451	0.2499	0.0002	4.0668	8.8515	0.007	0.0184	0.0152	0.5029
B4GALNT4	0	4.1482	1.9976	5.4661	3.2279	28.6192	5.7126	19.0169	0.0437	10.4443	2.5524	31.2803	6.0066	0	12.0684	31.2052	45.989
B4GALT1	19.7552	30.2586	43.219	37.594	92.5305	7.8702	47.2574	21.108	51.8182	36.1531	42.835	25.8609	29.6198	103.709	6.2538	23.3175	26.2595
B4GALT2	3.8998	26.3359	43.6326	93.7333	13.1339	81.6205	58.9721	40.8244	19.6791	7.6844	28.2623	36.8816	47.27	21.3442	32.8187	42.7128	43.5553
B4GALT3	5.2007	11.6252	14.548	33.1533	16.5068	26.8866	23.3204	23.5459	13.1311	10.3816	11.0861	50.3119	12.0561	12.5966	27.991	26.6383	44.4569
B4GALT4	7.8932	14.3562	18.2348	1.9519	65.2098	8.1159	13.0785	8.7813	17.2942	10.1454	16.5235	23.6794	15.214	5.7669	6.7985	21.6648	10.0969
B4GALT5	25.1751	15.6634	17.6227	32.5618	41.831	30.1739	17.6946	16.682	34.6028	9.6441	15.6316	57.0495	11.5819	25.4421	12.5839	12.9018	27.277
B4GALT6	36.006	0.3436	1.5812	1.8672	7.1101	4.4255	4.1261	0.5464	2.3385	1.0977	1.469	7.8644	1.5492	1.4224	0.2989	0.7676	2.6186
B4GALT7	0.914	9.1503	12.6265	61.3075	6.3755	19.2735	17.5988	11.8063	7.4315	5.9597	11.6364	22.7346	18.9583	7.2719	5.5589	49.4913	26.5426
B9D1	1.2922	16.4603	19.0552	39.287	26.5338	46.3559	25.9439	14.791	4.7998	10.8393	19.0023	20.1195	15.6393	17.8321	10.6035	24.9856	48.8857
B9D2	0.381	1.5273	2.4541	17.6897	3.5293	4.0386	2.7909	1.2493	0.5193	1.5019	0.975	1.5448	1.8853	1.4034	2.6829	4.9581	6.4995
BAALC	0	29.5758	5.1616	0.0737	0.0035	8.3198	0.0327	0.0007	0.0746	0.2472	32.7087	8.0325	0.0008	0.0004	0	130.928	10.5021
BAAT	0.0177	0.0015	0.0297	0.0192	4.0978	0.0621	0	5.8884	0.1555	0.0132	0	0.0182	0.0158	0.0097	0.0992	0.0062	0.0128
BABAM1	23.4909	37.1902	42.0428	83.8952	17.8442	85.575	64.5921	37.5817	35.5076	22.5294	33.752	75.4375	43.5374	54.8803	64.9408	60.5102	149.288
BACE1	0.7477	18.8864	19.127	14.7087	4.1089	5.2852	13.4992	8.3047	22.1807	22.2762	35.2119	31.4021	3.4528	3.9823	0.6019	30.2386	22.8351
BACE2	0.3396	34.2539	24.0782	102.1	13.7792	8.4405	139.919	0.0427	161.342	26.2474	13.5859	8.2809	65.3377	40.9012	0.0006	28.7689	21.2229
BACH1	12.0216	37.0002	22.3994	4.9893	10.3924	5.7669	13.1481	7.153	33.3492	7.8673	24.05	21.5223	17.9153	33.7013	21.6372	25.2449	25.0828
BACH2	0.0122	1.7233	0.1507	1.2286	0.0848	1.3143	0.801	0.0004	1.9892	0.2498	2.3049	6.9282	0.5445	0.0172	2.2453	1.734	0.6386
BAD	5.2512	19.7523	33.7504	61.893	16.1733	22.2948	40.8201	12.4547	10.9505	12.7741	18.2902	64.6504	49.1849	10.8725	11.3464	48.8726	58.7081
BAG1	18.5273	14.0557	10.7305	12.19	20.2774	8.1159	11.8254	9.2085	36.2541	43.7204	14.29	9.425	11.759	81.7576	13.7029	12.3135	32.5569
BAG2	22.633	67.5056	40.7675	2.1398	17.6379	10.0552	4.7274	7.4626	47.5887	2.1976	33.8882	7.5169	2.1236	41.6373	27.8467	19.5814	14.0959
BAG3	0.1286	6.324	6.6183	14.6072	9.5168	2.2697	31.437	1.687	9.4997	22.0232	11.014	6.2827	8.5859	0.7874	2.8552	30.1641	6.7476
BAG4	4.9163	5.084	8.7263	9.0666	5.2351	16.3444	12.5457	6.9814	5.0329	2.9975	7.1588	6.793	7.5971	10.8279	15.6612	5.2909	3.5904
BAG5	4.9787	5.7751	4.291	3.0573	8.9323	4.8437	7.6369	1.4386	12.2414	16.774	7.8575	3.9	4.0405	6.167	3.9815	4.3366	3.6943
BAG6	12.9936	30.471	16.2815	108.241	21.8806	97.493	69.9234	74.6405	38.5204	44.0009	38.6871	106.997	24.1973	19.5453	93.9208	74.2875	127.853
BAGE2	0.0792	0.0912	0.0539	0	0.0675	0	0	0.016	0.0331	10.2418	0	0.0979	0.0441	0.0184	14.7944	0.0034	0.0068
BAGE4	0	0	0	0	0	0	0	0	0	0.0405	0	0	0	0	0.0365	0.0035	0
BAHCC1	0.0037	0.4075	0.9299	3.2061	0.8782	0.1496	0.7856	0.56	0.7187	1.2852	0.7263	0.9174	0.3383	0.6655	2.0357	4.763	3.8415
BAHD1	1.827	1.0172	1.8494	4.3881	1.4457	10.208	4.6327	2.1827	2.288	3.438	1.8938	4.3824	3.6528	3.1512	5.107	5.4245	3.9708
BAI1	0.0268	0	0.0317	0.1026	0.4401	2.3159	0.0851	0.0193	0.0309	0.5698	0	1.5767	0.2238	0	0.0112	0.0079	0.1074
BAI2	0.0652	4.2709	5.2572	2.0124	1.5379	11.5312	1.0463	0.0007	0.6712	0.7763	4.0966	20.8273	1.0162	0.9515	0.3516	9.7755	11.9878
BAI3	0.0004	0	0	0	0.0003	0.2235	0	0.0001	0.0163	0.0045	0	8.6541	0.0092	0.0222	0.6723	0.0008	0.0691
BAIAP2	0	5.7036	5.6811	8.761	4.2628	6.8907	28.3943	18.8133	12.7028	14.4641	4.0867	6.5878	30.5996	1.5962	7.9841	21.6085	13.969
BAIAP2L1	10.5207	2.4506	5.3268	0.468	40.5079	12.3577	26.9137	13.23	2.3732	14.8236	3.7386	5.3096	22.1811	10.0949	8.3513	4.1264	7.9772
BAIAP2L2	0.0159	0.1296	0.856	0.5324	2.9179	7.0219	4.5924	6.8131	0.0257	0.1326	0.1086	0.2933	2.7646	0.37	0.1065	0.4865	0.1521
BAIAP3	0.0086	0.2528	0.1901	0.2808	0.2886	2.1749	0.2222	6.6624	0.0981	2.3822	0.1989	2.363	0.052	0.0997	1.7445	0.4994	0.7584
BAK1	4.3589	4.6127	5.8793	15.2017	4.7056	15.1261	29.2541	8.5045	4.6011	4.9766	5.0101	9.0126	33.499	8.8091	8.2092	8.0951	6.2481
BAMBI	0.043	5.6072	2.9121	2.1478	30.5288	4.1568	2.2451	7.6634	1.8236	44.8898	10.069	4.044	1.5553	1.4039	3.8274	9.7736	2.0871
BANF1	40.118	110.422	109.934	217.261	181.587	281.116	99.7129	40.9671	143.02	276.524	65.6471	108.004	59.3295	176.329	120.783	134.229	221.541
BANF2	0	0	0	0	0.0009	0	0	0.009	0.0019	0.0012	0.0006	0	0	0	0.0007	0.0021	0
BANK1	1.565	0.1763	0.2479	0.2536	3.0187	0.5337	0.0846	0.0693	0.4174	1.9657	0.1571	0.015	0.0612	0.0862	0.0001	0.3261	0.0086
BANP	3.6912	7.6878	7.184	17.7675	9.2899	19.5746	10.5909	13.5202	4.9866	11.6456	4.9187	11.2889	6.8474	9.7323	5.3381	12.3639	11.8971
BAP1	18.3406	18.0008	15.2465	41.6258	15.1693	34.8121	29.8894	28.0406	25.088	26.0585	19.0725	32.1666	53.9953	34.7875	20.868	24.8853	51.0415
BARD1	16.2195	1.7594	3.872	3.1574	4.0829	3.9927	7.0614	2.2173	5.4544	8.4994	2.8855	1.1603	5.1608	17.1455	5.8525	2.428	1.6783
BARHL1	0.0047	0.0044	0.0039	0	0.0239	0.0176	0.0034	0.0126	0.0169	0.0331	0.0031	0.0369	0.0032	0.0078	0.0076	0	0.0071
BARHL2	0	0	0	0	0	0.0167	0	0	0	0	0	0	0	0	0	0.0021	0
BARX1	0	0	0	0	1.3291	0.5526	0.1058	0	0.025	0.0275	0	0	0	1.1212	0	0.0107	0.0085
BARX2	0.518	0	0	0	0.0005	0	0.0199	0	0	1.9285	0	0	0.4809	0.0004	0.0004	0.0007	0
BASP1	74.0594	112.607	47.3059	41.2818	180.997	64.986	51.4726	0	61.7194	55.1964	142.796	15.244	69.0779	291.208	0	92.8966	98.4632
BATF	23.3952	0	0	0.0031	0.0015	0	0	0.5624	0.0011	15.3707	0	0	0.0021	0	0.1338	0.0005	0
BATF2	0.0041	0.7523	0.5569	0.7942	0.3692	1.5648	0.7333	1.901	0.1099	0.0153	0.687	0.8537	0.0958	0.1195	4.8216	0.7577	0.1862
BATF3	5.5006	0.6717	0.6001	0.9233	3.7101	5.0317	0.0854	0.1997	0.0738	0.0124	5.9928	1.3053	0	0.1524	0.4813	2.4334	0.7132
BAX	38.5839	83.6861	92.6674	274.527	58.6077	264.654	92.9884	96.3415	47.6115	87.9271	61.8991	129.261	84.9952	43.8057	30.006	233.326	644.108
BAZ1A	31.6111	12.725	9.6169	5.5791	18.3152	3.9857	13.0582	10.6522	16.7589	27.275	9.5431	10.6669	15.233	22.8481	16.0494	7.9547	8.5729
BAZ1B	16.4296	13.667	9.71	7.7156	28.7995	13.14	14.4292	8.657	22.1002	29.2944	16.4978	15.5955	7.8479	28.6592	14.6909	12.5123	15.2574
BAZ2A	18.5217	24.8525	24.8821	31.6983	50.1769	33.0893	32.6993	33.0798	15.9409	41.6504	23.0733	49.5896	32.4328	25.4576	60.1259	30.9239	25.3257
BAZ2B	12.6707	22.5047	11.1346	18.297	23.6725	15.1028	8.0955	9.205	21.0688	14.7042	15.8361	20.5116	18.1974	23.39	12.4318	5.7882	7.5944
BBC3	1.6039	2.2007	3.5903	10.4459	1.5491	9.3586	0.909	5.8408	0.635	1.4472	1.4677	4.4102	0.5895	1.4059	2.4742	4.8699	10.4923
BBIP1	29.5258	19.9634	17.5009	4.5868	37.2556	3.9731	7.0919	6.7999	24.4156	11.9157	16.1725	17.9752	8.2444	17.0742	9.7226	10.5979	10.6122
BBOX1	2.6009	0.0004	0.021	0	0.0226	0.0399	0.385	0	0.0042	0.0198	0.019	0.1602	1.8406	0	0.0016	0.0645	0.0194
BBS1	2.8173	8.6358	11.7049	20.3586	7.2057	13.9846	11.0315	6.0317	3.9406	9.0575	8.6562	19.9522	7.9262	14.0899	8.0843	12.8464	19.2461
BBS10	7.5845	9.536	5.2085	1.9331	5.8277	2.8256	2.2821	2.3884	12.4358	4.9676	10.0218	7.018	5.1502	14.0929	6.0119	3.2994	4.5926
BBS12	0.0959	1.3833	1.8224	0.678	1.7332	0.5836	1.798	0.2219	1.4027	0.2344	1.9063	2.0456	1.2604	0.9285	1.2776	0.6347	1.1
BBS2	29.0383	30.6557	22.5253	26.5726	34.674	10.6598	30.0858	33.0841	12.3864	20.8707	31.4785	35.7587	38.0779	47.8311	17.0191	21.256	46.2124
BBS4	14.2131	12.9407	16.7762	3.5108	22.5566	12.3086	9.1465	10.2381	13.4856	10.0018	17.1096	18.4389	9.9763	20.3767	38.059	11.538	15.1862
BBS5	0.7898	1.6185	0.8749	1.2441	1.2924	0.203	0.8385	0.8397	2.7595	1.6664	2.7643	1.4129	1.1171	0.0845	1.5875	2.3676	2.5391
BBS7	9.6891	14.4688	11.1809	10.2587	7.4927	11.5285	17.1965	5.028	10.2945	6.4979	13.1928	7.2945	10.3717	13.1319	9.024	17.6053	22.527
BBS9	4.2818	10.5142	7.7239	6.1995	5.9963	47.9317	6.444	4.0141	5.161	6.5043	11.7437	12.8102	6.6907	7.6911	1.6168	7.5475	8.4339
BBX	22.0263	26.2668	33.045	8.9932	29.2801	7.9922	35.7266	12.6038	29.6978	26.0199	39.5691	22.7864	21.6225	27.9495	7.9991	11.9083	11.5863
BCAM	0	5.3627	2.4903	19.9979	7.6605	23.0058	33.7406	41.3502	14.4595	9.5005	7.7337	7.1817	17.347	0.1356	0.9091	29.163	25.4222
BCAN	0.7617	0.0386	0.0375	0.3624	2.8668	12.7123	0.6267	5.5977	1.2046	1.487	0.0305	3.9358	0.0116	8.0828	7.8395	0.0438	1.6839
BCAP29	25.7909	29.6817	33.1016	35.2186	24.5158	5.6134	40.6253	6.8492	37.9174	35.5542	42.4535	24.2771	31.8593	21.2948	28.8678	22.2583	22.2743
BCAP31	16.6461	63.2442	103.431	111.695	110.119	75.1213	164.253	75.7703	63.5788	137.582	51.9678	100.879	125.572	43.4712	84.0785	80.3234	120.539
BCAR1	0.2744	8.3068	15.4378	127.712	4.0279	38.7718	35.1862	30.5673	14.213	13.5836	37.9166	14.3436	11.4612	4.2581	3.3605	66.7167	33.386
BCAR3	1.2591	8.2493	12.0982	11.2001	13.9512	3.2091	47.4452	2.7968	24.8647	3.8703	5.85	5.9691	26.8756	20.8137	1.0143	27.7421	45.6176
BCAS1	3.5772	0.0013	0.0002	0.0009	4.2368	0.0783	0.0046	0.5901	2.5845	18.8928	0.0004	0.0002	0.0006	0.0005	0.1328	0.0019	0.0002
BCAS2	39.0397	26.277	20.5716	9.2977	18.6849	16.8333	25.0488	9.7029	51.1515	280.538	26.0359	11.2971	18.8917	29.9008	26.6897	22.635	15.6841
BCAS3	4.0513	12.9065	12.4656	7.7923	47.2985	7.5549	4.0226	5.7789	6.6562	98.857	8.9598	19.7798	7.6747	8.8464	4.5245	4.2427	5.1998
BCAS4	92.4757	38.002	24.5887	3.4785	11.6568	22.4545	18.8761	5.5275	8.3392	21.0787	13.2306	25.2713	16.4037	0.4934	12.384	35.3643	39.3142
BCAT1	25.1418	30.871	13.3674	9.5949	9.4052	13.4938	2.3981	4.7879	37.4535	0.1027	15.8603	5.0701	1.4663	0	32.2499	22.0718	6.2067
BCAT2	3.8321	12.1979	16.4751	38.0478	13.0768	27.7759	26.6876	2.0181	4.8804	13.1625	11.5784	30.8207	9.8739	12.5947	24.6635	24.5788	45.4508
BCCIP	56.8127	30.0934	17.2475	5.8112	35.6327	21.6824	31.3615	14.3435	62.053	47.7841	38.5986	12.4116	22.5427	39.8356	42.353	30.9803	20.8785
BCDIN3D	3.0882	2.9064	3.1369	1.9764	6.4692	1.9081	3.8556	1.763	4.8172	6.2737	3.6244	6.5397	3.0793	10.775	2.5303	2.9275	3.2671
BCHE	198.947	1.4265	0	0.3178	2.0156	0.3126	0.0004	0.0542	0.0121	0	2.4569	0.0897	0.665	0.001	0.0131	0.704	0.0004
BCKDHA	3.1957	4.2298	5.5642	41.2851	16.3565	40.2178	15.047	13.2624	3.7611	15.0667	4.6882	8.3419	4.6837	5.333	13.2216	6.6173	22.1312
BCKDHB	22.6288	12.0141	8.4125	4.3973	6.8118	19.6388	10.2686	5.209	15.3215	9.9987	81.2182	13.5099	10.1662	9.9882	7.5743	9.7079	19.8032
BCKDK	2.9038	17.8094	19.61	62.2484	11.4347	58.1699	38.2299	33.4069	28.8986	16.1928	20.2028	49.706	10.0676	7.0666	13.5786	49.7293	53.9163
BCL10	9.2293	7.3053	5.8078	12.662	4.3554	4.6543	10.8839	1.4069	7.4891	3.7458	9.465	3.5149	5.3872	3.201	2.8996	7.1893	3.4415
BCL11A	0.0007	0.4861	0.5463	0.6147	0.2122	8.7059	3.539	0.0005	0.6807	0.0005	0.0162	2.0715	2.4874	0	0	1.9638	1.923
BCL11B	0.8559	0	0	0.0019	0.2715	0.4804	1.5572	0	0.029	0.4933	0	0	2.1346	0.0125	0	0.0046	0
BCL2	23.989	0.2894	0.09	0.5388	0.2	0.7701	0.3996	0.1897	0.2638	0.6404	1.0931	3.1722	0.1462	1.5066	0.1557	0.2521	2.4391
BCL2A1	280.873	1.488	0	0	6.8804	0.0513	0	0.1625	0.1822	0	0.1568	0.0461	0.0797	0	0.0347	1.4476	0.0584
BCL2L1	12.5726	29.9378	41.8153	55.9078	76.2177	45.7695	99.1161	145.466	95.4911	29.1628	37.5171	35.2218	52.281	23.4177	66.5132	27.1012	82.4909
BCL2L10	0.3444	0.0328	0.0381	1.2593	0.3218	0.4503	0.3847	0.1295	0.0163	0.3048	0	0.051	0.3578	0.0092	0	0.0224	0.0693
BCL2L11	3.8864	1.4837	0.7247	5.7879	6.1868	5.0261	1.6697	2.4957	6.6977	13.4058	1.4791	5.3715	0.3732	2.2155	4.1565	1.0151	2.275
BCL2L12	4.8029	2.3832	5.5143	23.6821	9.4501	88.7669	10.0521	9.7535	3.0481	10.6728	1.6988	6.5754	4.3189	10.226	34.7942	11.5602	12.0367
BCL2L13	8.6024	31.4891	31.6672	16.4217	24.3674	13.7466	32.6233	7.8419	25.6819	14.8892	37.1124	28.2021	27.5874	21.0534	38.0009	31.1932	29.3584
BCL2L14	0.2587	0.0297	0.0386	0.048	0.1391	0.5616	0.0198	0.1578	0.0361	0.0752	0.0221	0.1064	0.0452	0.0558	0.0356	0.0203	0.0294
BCL2L15	0.5483	0.159	0.0355	0.2353	2.165	0.1222	0.0037	0.0053	0.0616	0.3722	0.2705	0.3076	0.1075	0	0.4084	0.0794	0.0056
BCL2L2	4.5632	9.9972	13.8314	9.8656	9.7333	5.0227	15.9513	29.7446	10.432	12.8609	12.9855	11.9076	23.362	19.0805	10.618	24.1688	22.1362
BCL2L2-PABPN1	0.8671	0.8405	1.1114	4.3142	1.0602	1.3242	4.8418	14.4196	1.1909	5.2267	0.9556	1.5039	10.1228	1.8992	2.8763	6.5576	8.608
BCL3	0.5115	4.3361	2.9085	10.8756	13.0729	0.6207	3.8832	1.7824	1.3599	3.8195	3.5547	20.7874	1.031	1.4493	0.4183	21.6175	13.6196
BCL6	0	6.4182	10.9668	2.533	9.6436	3.4166	2.7541	35.1217	7.7192	4.7343	6.627	10.9803	4.18	4.0525	3.1774	11.8122	9.5043
BCL6B	0.0653	0	0	71.2299	0.0225	4.9625	0	0.0161	0.008	0.0079	0	0.0374	0.0035	0.0091	1.7637	0.0032	0.0073
BCL7A	0.5208	2.521	1.2082	6.3241	4.7525	7.4538	12.0924	3.4122	8.3921	8.4318	2.0015	7.8595	5.3938	2.582	6.3348	5.3657	25.3081
BCL7B	17.7738	23.7374	32.7294	48.2613	29.83	30.3419	44.8449	20.1766	34.384	29.6679	31.3831	37.6531	22.1938	65.996	22.7978	31.2863	78.1548
BCL7C	4.3944	15.7763	18.828	22.7415	5.7293	5.9777	17.2618	11.9798	13.1065	12.783	16.2426	19.2849	14.377	10.6401	10.8306	25.8808	43.4578
BCL9	1.0968	6.0665	2.9864	2.9395	3.7612	14.8991	2.7279	1.5012	1.9594	11.4238	2.8996	13.0042	0.9152	1.6124	0.558	7.7691	7.4611
BCL9L	0.4276	1.988	4.7672	7.9502	6.5914	5.0338	21.4746	2.8418	6.007	19.6716	8.6002	6.0446	8.1924	4.0104	1.209	19.5624	11.1856
BCLAF1	74.8198	58.0458	44.9173	11.6828	44.4794	19.0173	31.7919	18.2189	88.4956	93.4241	60.3936	21.6406	26.9685	56.8988	44.4783	27.3065	20.4942
BCMO1	0.0435	0.0013	0	0.0007	1.8477	0.2248	0	0.0021	0.001	0.4748	0.0355	0.0117	0.0005	0.0185	0.0006	0.0071	0.0133
BCO2	1.1645	0.7197	0.3093	0.7318	0.744	0.2852	1.0745	0.2986	0.4017	0.0499	0.2169	5.6759	0.0884	0.0965	0.3368	0.5168	0.5701
BCOR	3.5244	3.037	3.8718	4.4331	8.7714	15.8102	0.8831	7.8451	1.7643	7.6189	1.2211	18.181	1.5135	6.9026	13.5723	4.6946	6.141
BCORL1	0.0718	0.4595	0.4009	0.9537	1.2821	0.9095	0.8202	0.3417	0.3984	0.8973	0.4734	4.5951	0.2444	0.1002	0.8638	0.9865	2.8446
BCR	4.8312	9.4759	8.0382	67.5827	6.6771	40.8511	38.0855	12.2221	10.6274	19.2145	8.4792	20.4601	17.4572	5.8996	24.561	30.2876	39.5926
BCS1L	13.9631	14.6772	15.9487	50.4156	22.6334	21.8817	36.0655	25.6122	13.618	25.6902	14.7269	20.2294	33.777	31.3278	26.7064	37.8223	33.6135
BDH1	15.9939	3.3013	2.0988	4.0427	2.8456	18.0405	22.5893	51.1947	2.3936	22.9581	1.6336	9.1087	16.6129	4.8068	0.0095	2.7296	15.3516
BDH2	12.3955	26.5859	16.0348	8.2689	6.0562	8.7701	5.6598	5.6655	11.4638	2.2051	14.0437	19.4358	11.0815	8.7393	2.809	13.4164	18.4194
BDKRB1	0	73.0414	1.5771	0	1.5541	0.0584	1.8835	0	1.5103	0.109	2.766	2.1415	1.209	8.4169	0.0197	65.0877	7.2705
BDKRB2	0.0583	89.3292	11.6367	0.0861	12.8578	0.0783	13.4634	0.0161	0.2054	1.9099	12.8288	4.1625	5.341	2.8686	0.0078	39.5485	4.1072
BDNF	0.1634	62.9572	47.9593	1.9884	14.3099	0.8832	0.5943	0.0019	4.9088	0.0021	6.5887	5.3415	0.3613	2.2373	0	83.418	18.7366
BDP1	11.2684	5.7825	3.654	1.8883	9.5025	2.6052	3.4149	4.213	6.1703	8.5001	6.0213	4.0898	5.0818	16.9799	7.7265	3.0375	2.8333
BEAN1	0.1112	0.0392	0.0066	0.0189	0.4445	0.0768	0.1368	0.6904	1.7235	0.0158	0.0464	0.0342	0.1559	0.0006	0.1789	0.0014	0.0508
BECN1	38.7242	58.8633	63.6224	40.2245	63.2403	19.8799	50.0017	42.1978	47.3855	51.1472	48.3965	45.737	53.7261	37.5408	18.116	55.0581	60.6647
BEGAIN	0.2599	0.0807	0.0706	0.0633	0.9174	1.6652	2.0528	0.0048	0.8007	1.1873	0	8.8404	0.4064	16.8643	0.898	0.689	3.4791
BEND2	0	0	0	0	0.0199	0.0005	0	0	0	0	0	0.0066	0	0	0.0005	0.0002	0
BEND3	0.9192	0.3857	0.244	0.8918	1.2625	15.7475	3.5824	0.9431	2.0061	2.2172	1.0032	0.9219	0.8442	1.1592	0.9885	0.7198	0.7429
BEND4	0.0347	0	0	0.009	0.0044	7.7887	0	0	0.0094	0	0.0144	0.3271	0.0006	0	0.0002	0.004	0.0077
BEND5	0.1975	0.8981	0	0.0319	0	2.9463	0.0686	0.0004	0.9254	0.0238	0.2814	4.9344	0.0008	0	0.1075	0.9352	4.4526
BEND6	0.5684	6.8086	4.8255	0.1706	1.2217	0.4151	0.1096	0.0882	4.3038	0.9628	4.7155	3.1562	0.4245	0.5651	0.1256	2.6571	4.9001
BEND7	0	1.0739	2.769	2.7214	6.3234	1.346	1.0535	6.2995	6.1465	8.6051	3.5132	5.6706	1.7007	0.0775	3.4414	2.0152	6.6763
BEST1	0.0426	1.1537	3.0132	0.1287	0.1539	0.2226	0.2893	0.9676	0.6015	0.1982	1.7296	0.5662	0.1014	2.0703	0.2809	1.0097	0.2569
BEST2	0	0.0774	0.0093	0	0.0841	4.553	0.1028	0.0165	0.1633	0.0596	0.0147	0.0621	0.0291	0	0.0091	0.012	0.005
BEST3	0.0007	0.0006	0.0324	0.0696	0.3189	0.0015	0.0866	0	4.8436	0.058	0	0.2805	0.0528	0.4162	0.0027	0.0461	0.4048
BEST4	0.0391	0.0965	0.133	0.3062	0.069	0.6464	0.3399	0.5253	0.089	0.2612	0.0544	0.1205	0.0732	0.0738	0.0319	0.0995	0.0935
BET1	27.9576	23.2423	17.1309	8.4952	25.4225	12.0878	9.607	11.5631	14.165	10.9524	28.098	12.1409	10.2016	32.7271	24.1768	21.4671	20.9037
BET1L	7.7633	34.4352	35.8283	37.6397	24.478	26.7613	31.4158	29.848	14.784	10.1054	29.5082	50.8375	18.4347	17.5076	51.7395	50.622	37.9533
BET3L	0.0007	0.0987	0.078	0.0531	0	0.0013	0.1226	0	0.0744	0.0006	0.0339	0	0.0074	28.7256	0	0.0179	0.024
BEX1	1.7189	0.5175	24.7787	0.0645	0	41.1154	0.1348	14.8944	5.1116	0.6881	23.9673	54.3994	13.5344	0	0.3019	0.1716	142.806
BEX2	1.2908	0.1465	0.9163	0.9289	8.6615	34.5905	3.7201	0.3635	0.79	15.3557	0.1516	19.6607	3.0803	0	4.7156	0.1499	27.0957
BEX4	0.5678	11.5297	23.8286	8.2723	0.8639	16.5769	7.5565	0	22.2498	4.6767	6.281	34.1643	9.1123	0	70.5858	5.0185	69.6725
BEX5	0.1048	0	0	0.4571	0	0.0471	0	0	0.0446	4.0404	0.1216	0.2569	0.371	0	0.0436	0	0.1476
BFAR	25.0718	36.4963	55.0965	32.3503	51.033	36.6265	49.0799	50.4326	49.6534	32.9538	49.3717	35.2968	53.7109	87.1711	33.1137	30.7391	36.5078
BFSP1	0.001	1.552	1.2222	1.7294	3.141	1.0375	1.3686	0.3128	2.6226	1.2363	0.6671	1.4252	0.8658	0.6893	0.322	0.6937	5.1021
BFSP2	3.6897	0.0254	0.0008	0	0.0008	0.0006	0	0	0.0018	1.4956	0.0006	0.0016	0.0007	0.0006	0	0.047	0.0003
BGLAP	0	0	0	0.1501	0	0.2869	0.2242	0.3747	1.0334	0.1428	0.1248	8.6844	0.0109	0.0607	0	0.2736	0.5733
BGN	0	51.4184	151.972	551.296	0	1.0352	0.2393	0.2102	1.0696	0.1291	34.3124	20.7699	0.1033	0	0	178.039	22.0053
BHLHA15	0	0	0	0.2646	0	1.2697	0.0611	1.598	0	0	0	0.77	0.0477	0	0.1116	0.1046	0.108
BHLHA9	0	0	0	0	0	0.0874	0	0	0	0	0	0	0	0	0	0	0
BHLHB9	0.2217	3.709	2.2795	1.675	1.8761	4.5029	1.8572	0.2701	1.9315	2.6931	3.9592	2.9015	1.5301	1.2123	0.0973	2.2242	2.3334
BHLHE22	3.9725	0	0	0	0	0.0178	0	0	0	0	0	0	0	0	0	0	0
BHLHE23	0	0	0	0	0	0	0	0	0	0	0	0	0	0	0	0	0
BHLHE40	24.3979	3.6981	7.7268	19.1007	82.198	0.9908	27.7282	32.4723	15.3512	5.9261	15.0574	17.5518	39.7813	12.6815	54.4325	19.741	45.5744
BHLHE41	0.4251	0.4323	3.828	0	0.1522	0.7499	16.2124	0.0223	1.0526	0.8421	2.3694	8.8674	1.3835	0.2287	0	2.9871	13.7934
BHMT	0	0	0.0752	0	0.0792	0.8355	0	0.8598	0	0	0	0.0959	0.0225	0	0	0.0001	0
BHMT2	0	4.3684	6.1025	0.4737	0.0587	0	0.0211	6.2207	0.3368	0	3.3389	0	0.0019	0	0	0.4085	0
BICC1	0.0009	12.2769	19.2368	0.0768	27.0551	0.1073	4.4749	0.6723	2.7995	0.0009	12.7384	3.7138	1.8346	1.9832	0.0001	3.7126	1.1141
BICD1	4.2557	8.8781	5.4808	8.2456	11.1599	18.9078	8.3157	1.992	8.3868	8.8907	7.0346	8.3327	2.6471	5.8055	7.586	16.4569	9.0353
BICD2	1.722	5.4288	4.9816	7.2804	5.6517	4.2571	10.9254	3.5136	6.6796	7.8474	5.0201	7.7495	26.7287	2.4634	3.2004	14.5936	14.0084
BID	26.7687	29.662	34.1381	67.3196	27.2749	55.7304	40.0466	22.4052	22.3659	26.2492	10.7028	37.6188	36.7133	14.056	81.0493	114.245	76.7493
BIK	0.002	0.0457	0.045	0.2383	0.219	4.1698	1.8116	0.1865	0.1944	4.7533	0.0026	0.1586	1.8212	0.6686	0.153	0.104	0.4666
BIN1	0.5575	18.1684	15.6191	17.0602	6.9066	18.0882	0.7614	0.4367	174.395	0.5906	9.6448	14.818	2.7867	10.0804	0.8621	17.5251	28.8539
BIN2	7.269	0.0358	0	0	0.2678	0.016	0	0	0	0.0575	0	0.0328	0.0139	0	0.066	0.0005	0.0004
BIN3	7.3574	11.184	12.8972	10.4426	7.9558	10.9588	15.9058	6.7917	36.8325	18.3307	13.2111	13.0358	13.6471	6.0355	15.8102	25.8827	27.0998
BIRC2	52.9338	32.1299	34.3479	22.1976	37.4055	11.6625	18.0396	34.1027	34.0578	8.4485	26.0025	18.8905	32.2302	75.0306	30.7962	33.1011	15.6637
BIRC3	272.373	1.7374	0.6819	0.2144	6.8444	0.0704	0.9646	0.2605	0.4689	0.2593	0.3032	0.8892	0.813	16.38	0.188	1.2283	0.3261
BIRC5	19.5614	8.1512	14.5202	20.0376	22.8033	27.9915	39.5113	11.6612	23.5957	22.5245	5.648	4.3166	1.061	28.6887	36.2456	17.9729	35.6177
BIRC6	43.7407	31.0856	31.2977	23.5046	67.1952	17.9844	15.7952	29.3292	23.109	33.204	19.8244	40.8611	30.527	35.8555	27.5473	14.293	16.991
BIRC7	0.0323	0	0	0	0.7591	0.1115	0	5.7741	0	0.2532	0.0056	0	0	0.0283	0.1341	0	0
BIRC8	0	0	0	0	0	0	0	0	0	0	0	0	0	0	0	0	0
BIVM	16.1392	15.0037	11.2032	4.8553	7.3419	1.1335	8.3773	5.1465	11.7749	6.4676	15.6742	12.3823	8.3216	16.6114	9.8293	10.2051	8.5066
BLACE	0	0	0	0	0	0	0.0025	0	0.0241	0	0	0	0.0023	0	0	0.0003	0
BLCAP	22.2329	44.6339	57.182	130.411	21.1703	47.3535	125.916	44.8143	68.3051	40.8375	46.636	25.1527	109.31	59.4187	15.4588	106.208	38.5349
BLID	0	0	0	0	0.0283	0	0	0	0	0	0	0	0	0	0	0	0
BLK	26.4154	0	0.0348	0.0893	0.0429	0.0016	0.0011	0.0154	1.9244	0.0921	0	0.5661	0.235	0	0	0.021	0.0711
BLM	13.9466	0.8092	1.194	1.4684	8.4777	8.0309	2.8643	1.5364	2.9308	7.1358	0.9027	0.5713	0.4223	16.3461	15.467	1.4223	1.4148
BLMH	13.1519	9.8018	7.6712	16.7412	17.9631	13.1546	1.2021	6.2389	17.7265	8.6208	14.5495	14.5305	1.0111	6.6084	13.3432	12.0466	16.1403
BLNK	22.9399	0.0236	0.0004	0	0.0044	0.0031	1.954	0.0021	0.0303	0.8067	0.017	0.1153	2.4021	0.0004	0.0008	0.0015	0.0057
BLOC1S1	40.9864	71.6907	79.326	119.762	61.4194	118.774	85.9949	32.8584	125.234	64.6819	92.0442	64.8466	31.5785	124.719	51.2808	179.095	239.395
BLOC1S2	53.7314	40.4768	28.6686	7.8744	30.7792	15.8765	32.1367	16.2805	39.9832	41.2574	25.4511	16.1636	30.025	37.6749	13.7274	32.1261	21.7097
BLOC1S3	1.4943	3.7056	3.6457	8.2036	4.8987	3.9529	5.4916	2.9685	2.2773	6.2401	3.0901	2.6651	3.4059	2.1287	5.616	3.4596	2.1264
BLOC1S4	4.4414	7.4744	6.7224	12.0153	6.1962	18.8186	10.5952	11.0958	9.8203	7.9442	7.3227	13.417	6.5696	8.0889	11.2307	15.0286	16.5387
BLOC1S5	10.5285	6.3432	3.478	1.1656	3.3725	2.2809	2.7268	6.0418	4.5644	3.0644	4.9156	3.0602	2.4964	8.3357	9.9192	2.9523	4.3354
BLOC1S6	16.2696	19.435	12.1392	3.2644	6.7163	2.8068	8.1854	5.3306	18.4985	8.1333	20.5507	7.3705	5.488	10.6001	10.5116	14.5965	9.7772
BLVRA	50.3853	33.3436	21.6946	13.0361	34.1524	11.2376	33.1821	19.9277	22.336	36.9028	63.7702	33.5196	21.5792	16.9472	30.736	30.7986	95.7463
BLVRB	3.4174	22.251	21.0758	111.921	117.36	119.647	61.7848	44.957	6.3713	35.715	24.8815	42.2386	75.5307	53.1024	275.723	69.5153	62.9766
BLZF1	10.2927	11.0752	10.2341	1.8711	10.7033	1.1446	13.4247	2.1565	14.0851	12.6218	16.578	8.9241	17.5535	16.0474	12.1748	8.9573	6.9305
BMF	5.6793	2.8552	2.9998	5.468	0.9889	13.9531	0.1359	18.3289	7.8484	5.7142	1.1056	5.537	0.1659	2.6501	0.2263	1.4164	0.5082
BMI1	34.2731	29.9749	30.5728	9.2389	41.3611	1.5282	19.0185	16.7995	38.1194	61.3121	21.0427	20.5907	16.0574	34.7333	45.2222	16.1413	17.0087
BMP1	0.1524	22.7231	35.4946	36.0395	15.8969	3.2203	41.8083	7.8843	18.8494	5.7196	23.8425	34.1302	33.67	21.2167	12.3848	43.3611	44.6752
BMP10	0.0259	0	0	0	0	0	0	0	0	0	0	0	0.0179	0	0.1906	0.0171	0
BMP15	0	0	0	0	0	0	0	0	0	0	0	0	0	0	0	0	0
BMP2	1.7928	0.8262	0.036	3.1873	0.1894	1.0563	3.19	0.008	0.3029	0.0312	1.0534	0.292	1.7809	23.9894	0.0088	0.1218	0.1638
BMP2K	40.584	18.5493	19.2029	10.3162	10.7432	11.463	16.8862	4.3798	24.5754	8.7063	77.1211	6.0252	18.0292	11.0735	69.3206	11.4353	6.3961
BMP2KL	0.5829	0.0703	0.0296	0.439	0.1827	0.1743	0.0279	0.1314	0.0275	0.1073	0.0253	0.2796	0.0003	0.0001	0.0003	0	7.5406
BMP3	0.5801	0.0375	0.0331	0	0	0.0101	0	0.0049	0.0193	0	0.0094	0.0998	0.0091	0	0.0011	0.0838	0.0845
BMP4	0	9.1991	4.8077	183.769	5.6508	1.9963	5.1865	84.3332	4.1564	2.0091	6.2484	0.4768	2.0221	0	0	2.4152	0
BMP5	0	0.3686	0	0.0003	0.0449	0.0002	0.0073	0	0	0.1797	0.0198	0.0172	0	38.0283	0.0002	0.0121	0.0648
BMP6	0	0.4014	0.0826	187.158	13.3315	1.3666	2.9829	0.0363	0.0527	1.0411	0.0869	0.0224	0.0776	44.1352	0.1496	0.1294	0.0064
BMP7	0.0233	0	0	0.0001	0.0779	10.3156	0.0181	0	0.0003	91.5155	0	0.0721	0.9176	0	0.0006	0.003	0.0352
BMP8A	0.0096	0.0107	0.0783	0.2058	0.094	0.4069	0.0065	0.1827	1.0397	0.5481	0.3389	0.2666	0.0037	0.2632	0.0491	0.0404	0.1532
BMP8B	0.7165	0.0035	0.0196	0.053	1.6633	0.3781	0.0188	0.2709	4.9922	2.1882	0.0988	0.8138	0.0155	2.3618	0.1657	0.0204	0.0494
BMPER	0.0004	0.8173	4.2186	0.0623	3.6708	0.4213	0	0.0006	0.0959	2.8574	11.4085	0.3264	0.4982	0.0096	0.0001	4.5728	16.948
BMPR1A	9.0619	13.6662	12.788	0.0005	10.7421	16.2513	8.9742	4.4771	17.8104	9.1556	19.6128	6.5331	4.9078	14.764	2.687	7.6748	5.2455
BMPR1B	0.0003	0.3531	0.1422	0.1025	19.3247	0.2117	1.3552	0.005	1.0371	2.8604	0.5568	2.339	0.5221	0.0004	0	0.2108	0.1878
BMPR2	10.6467	22.2627	16.9351	11.649	11.8521	2.1195	9.5327	2.7283	24.0147	10.1846	21.3569	7.6314	9.5584	3.0956	1.7151	6.2985	4.6704
BMS1	6.5987	6.8194	5.1616	1.8159	15.8656	4.5855	7.1771	3.8265	8.424	17.9245	6.4589	5.5204	5.9993	5.9376	9.895	8.8286	6.5952
BMX	0.2178	0.0584	0.0084	26.4177	0.0198	0.0605	0.1376	0.0057	0.0497	0.0735	0.078	0.0176	0.0459	0.0257	0.6703	0.0346	0.0079
BNC1	0	1.0424	0.6902	2.4895	0.1188	1.4096	82.0078	0	11.4408	0.1822	3.1305	0.014	66.4402	0	0	0.2495	0.0005
BNC2	6.1805	27.723	10.9847	12.3496	4.5098	20.8788	0.3051	0.0005	11.8272	0	28.2275	4.4248	0.6172	1.1543	0	21.174	9.812
BNIP1	11.3736	10.9292	9.5758	13.9591	9.5411	8.3436	9.2589	4.8536	10.6715	11.7737	12.8031	8.072	8.1981	21.5122	15.58	15.0211	12.2912
BNIP2	50.4069	38.4793	26.3018	22.8614	52.3971	11.9163	42.5672	7.2989	75.3774	38.2433	63.4374	12.3859	15.871	29.5978	16.516	33.223	54.4752
BNIP3	68.7899	31.9043	37.51	11.7095	16.1115	20.6872	40.3446	68.9027	37.832	10.6603	36.11	19.7549	18.6543	10.9371	45.6975	106.408	16.383
BNIP3L	63.794	63.121	76.0273	11.8385	35.1889	13.89	37.9094	31.254	65.8559	27.1053	140.991	36.056	18.2622	16.3698	47.3693	51.0102	16.7394
BNIPL	0.2658	0.0931	0.2633	0.216	0.1776	2.3665	0.5768	0.416	0.2669	1.1973	0.1136	0.3292	15.1718	0.7464	1.8773	0.1978	0.1
BOC	0.0005	5.6832	4.9497	0.0215	3.032	6.4952	12.4881	0.074	2.8471	0.6856	2.9868	2.6948	6.3284	0.0008	0.0004	11.5286	5.902
BOD1	14.9204	47.1173	32.4653	28.8272	45.4604	69.6212	28.4854	37.0064	38.6327	83.7293	30.3469	25.4026	20.7685	53.5423	19.5645	36.9621	33.6158
BOD1L1	15.7003	10.4114	6.1922	1.739	10.4149	3.5165	8.5369	4.4408	16.3077	9.3831	10.4142	9.8202	6.5855	10.8945	5.9866	7.1527	7.8709
BOD1L2	0	0	0	0	0	0.0297	0	0	0	0	0	0	0	0	0	0	0
BOK	0.0148	10.0445	16.359	84.9478	2.5033	24.5037	16.8099	33.815	16.5049	7.0477	11.8883	3.8235	14.7669	4.2355	1.2052	24.091	1.325
BOLA1	3.2006	5.468	9.5618	12.0486	13.7955	12.7579	11.2186	1.2646	2.6224	24.4137	3.6395	15.1144	8.871	12.377	0.1906	11.1332	18.9649
BOLA2	1.085	1.6576	3.1126	34.9181	8.0658	51.0803	12.8475	11.3733	6.3516	25.184	3.7637	17.4289	8.8261	4.8504	4.908	25.3067	92.9365
BOLA2B	11.0438	17.944	24.6718	199.087	41.126	476.111	101.28	58.2286	61.1722	316.062	30.2683	75.0919	42.8264	26.2084	38.5839	131.766	561.531
BOLA3	39.7708	19.7397	19.9261	13.0385	40.2177	27.6813	49.1932	30.6206	33.3617	33.3008	25.9209	13.9639	30.3635	47.0859	59.8807	26.7146	61.2299
BOLL	0.0006	0	0	0	0.0021	0.1353	0	0	0.1057	0.1657	0	0.1518	0.0564	0.0156	0.0005	0.0423	0.0002
BOP1	5.6545	9.1835	10.9726	40.867	26.744	65.9854	43.554	16.1797	12.0268	21.2848	7.4883	11.3977	29.6562	15.7346	31.1543	41.0829	37.7325
BORA	16.8854	1.9295	2.4811	1.7424	5.8914	3.1882	2.4799	1.9619	2.463	5.7381	1.1355	1.3405	2.1223	10.6609	10.1069	2.9148	1.5567
BPGM	10.9044	20.6736	13.4123	12.1966	10.6348	6.6441	10.8513	1.5138	15.1116	4.139	16.4555	9.0393	18.9711	9.1813	10.3542	13.1462	9.0943
BPHL	4.2471	12.3597	5.8057	6.8899	11.3451	15.786	11.8918	18.2806	10.068	7.6895	8.1786	15.4063	10.1448	5.6536	6.3427	9.4035	15.2066
BPI	0	0.4309	3.2509	0	0	0	0	0	0.6739	0	0.0006	0	0	0	0	0.8914	0
BPIFA1	0	0	0	0	0	0	0	0	0	0.034	0	0	0	0	0	0.0063	0
BPIFA2	0	0	0	0	0.0442	0	0	0	0	0.066	0	0.0015	0	0	0	0.0011	0
BPIFA3	0	0	0	0	0	0	0	0	0	0	0	0	0	0	0	0.0011	0
BPIFB1	0	0	0	0	0.2971	0.0061	0	5.0038	0	0.3746	0.0007	0.0008	0	0	0	0.0034	0
BPIFB2	0	0	0	0	0	0	0	834.639	0	0	0.0148	0	0	0	0	0	0
BPIFB3	0.0021	0	0	0	0	0.0015	0	0.0015	0	0	0	0.0016	0.0014	0	0	0.0031	0
BPIFB4	0.0023	0	0	0	0	0.0009	0	0.0695	0.014	0	0	0	0	0	0	0.0059	0
BPIFB6	0	0	0	0	0	0	0	2.0923	0	0	0	0	0	0	0	0.0037	0
BPIFC	0	0	0	0	0	0	0.0005	0.0032	0.0016	0.0005	0	0.0017	1.3914	0.0012	0	0.0013	0.0005
BPNT1	35.7301	28.7378	19.1808	16.6106	23.5581	10.4989	44.0431	23.1256	27.6959	23.6112	32.7956	34.1188	29.8547	35.009	43.7508	26.5947	51.7434
BPTF	32.4222	23.1072	14.9595	29.276	41.2325	71.7755	29.4425	29.0436	27.9246	64.6814	22.414	49.3642	10.7103	20.0674	21.4455	23.172	40.9421
BPY2	0	0	0	0	0.013	0	0	0	0	0	0	0	0	0	0	0	0
BPY2B	0	0	0	0	0.013	0	0	0	0.0006	0	0	0	0	0	0	0.0035	0
BPY2C	0	0	0	0	0.013	0	0	0	0.0006	0	0	0	0	0	0	0.0035	0
BRAF	18.5645	10.1683	10.2028	4.3635	9.7749	8.1654	6.3419	5.6064	8.9024	6.3555	12.1175	9.0825	6.2725	18.848	22.7074	4.4177	4.7219
BRAP	9.9044	12.4918	12.6062	7.1085	12.5721	8.439	9.8901	4.5864	17.8952	15.7637	12.3534	7.4724	9.4897	13.7073	13.83	8.2805	9.6868
BRAT1	1.218	2.9932	5.9072	27.017	7.035	26.2864	10.4279	9.2771	1.6012	11.2202	2.2171	25.5004	7.5697	6.5968	13.3573	15.4051	26.767
BRCA1	20.4167	2.9201	7.9042	9.1865	32.0218	22.7278	21.489	7.2205	6.5268	21.2576	3.2789	2.6943	6.2078	65.9647	25.876	5.4958	7.4975
BRCA2	6.568	0.5011	0.3997	0.3372	2.5344	2.2256	1.5432	1.0488	1.7918	8.856	1.3802	0.3197	0.5329	2.1628	1.1365	0.9288	1.1986
BRCC3	17.8127	6.0244	4.068	3.0887	10.4636	4.9883	8.5531	3.9701	10.3315	16.7286	9.1443	3.5749	4.8546	14.4565	10.1833	7.328	6.128
BRD1	1.5361	2.3154	2.1105	4.1623	2.115	4.5007	2.8634	3.8108	4.054	6.6689	2.4244	4.7024	2.1045	1.8647	1.3385	6.8523	7.043
BRD2	91.2308	63.7508	57.1045	72.5908	62.7847	78.6351	89.9648	100.377	105.747	92.5086	64.4779	84.3749	50.5822	121.8	131.427	88.2783	68.065
BRD3	1.3546	3.5972	2.9516	9.4053	3.9648	19.7478	5.3068	7.031	14.0784	14.3981	5.614	9.0099	2.0668	5.7693	3.9281	6.6203	13.9228
BRD4	0.6898	2.9498	2.727	6.4543	3.96	6.8992	5.8948	4.7906	4.3632	8.8268	4.6193	6.2293	1.333	4.9071	4.1716	12.1777	6.2863
BRD7	11.2804	15.5335	14.7596	5.0009	30.5616	8.8734	9.7677	19.8341	14.801	7.6517	11.2909	9.5889	10.8216	25.1882	9.7806	4.998	9.501
BRD8	29.5472	30.8829	27.3384	24.6349	37.3087	25.3517	19.7049	30.0391	25.5781	71.8391	30.2697	27.62	15.0397	76.8305	82.5507	29.8155	32.4406
BRD9	5.0505	5.3055	5.918	9.3989	7.7525	6.0517	10.7948	3.9741	10.0134	16.2048	7.7648	9.8823	5.1787	11.8688	9.4968	14.3238	13.6693
BRDT	0	0	0	0	0	0.0105	0	0	0.0008	0.011	0	0	0	0	0	0.0007	0.0002
BRE	23.0421	30.776	36.0669	19.6239	65.8893	18.5258	24.2615	22.9178	34.6161	25.2017	29.9571	30.3645	19.7849	27.0083	16.4189	19.7883	35.7706
BRF1	3.4484	3.5787	4.2685	13.4698	3.5958	5.3084	9.389	4.2593	12.2812	13.9952	4.7675	7.9057	3.1169	3.037	3.474	12.5432	14.091
BRF2	2.5347	5.9524	6.4181	6.5717	3.0314	6.6742	5.8143	4.4589	7.7075	3.1628	5.9168	7.0399	5.3472	8.3596	8.9093	5.879	6.0281
BRI3	9.8176	43.4844	76.5897	130.802	33.1393	47.4292	27.5352	60.3819	72.5658	14.4566	89.7684	76.8506	75.1721	30.1701	11.2662	41.0948	87.1124
BRI3BP	14.7761	1.478	1.4934	1.8509	12.0081	3.5137	10.012	3.7568	3.1377	18.5365	1.31	1.6319	3.0875	10.7296	7.5023	1.8215	2.8667
BRIP1	9.4816	2.2005	3.1556	1.2116	4.4436	3.9957	3.3493	1.1587	2.8848	73.1008	4.2594	0.8656	0.7528	11.1966	7.8961	4.0627	1.4115
BRIX1	57.4083	26.8524	18.7173	5.6434	31.8988	17.3874	19.4396	9.1778	25.9503	34.765	24.1055	10.3146	14.2869	83.2633	65.157	17.8194	14.8367
BRK1	151.466	141.219	136.223	146.731	123.495	149.736	242.19	105.408	274.444	216.128	241.112	111.265	217.657	141.399	235.243	219.685	221.765
BRMS1	10.0249	19.5351	20.5557	28.2473	22.6912	25.5522	53.8483	9.4824	20.6157	35.5681	16.6134	17.3959	39.2714	27.2169	17.2139	35.2049	52.5759
BRMS1L	6.2132	5.0318	3.4822	1.669	5.5575	2.4505	3.6264	8.3203	10.579	13.5552	4.8751	2.5873	3.0765	4.8743	1.7481	3.7146	4.9598
BROX	4.0567	4.0572	3.7905	2.8373	7.6555	2.3316	3.4358	2.1891	5.3831	8.492	6.7282	4.4495	2.7198	6.0615	3.0283	4.1976	2.8972
BRPF1	1.4845	2.9989	2.9267	8.015	5.008	6.9994	5.6134	4.214	4.0332	9.6259	2.4158	5.5041	5.1452	13.1645	8.416	8.238	9.1298
BRPF3	2.0328	6.0984	4.9271	13.5595	4.4472	15.275	3.9484	12.1245	5.8885	9.3744	5.4546	8.2942	1.4604	5.3008	4.1552	11.0348	9.8215
BRS3	0	0.0131	0	0	0.0143	0	0	0.0103	0	0	0.0043	0.011	0	0.0582	0.0112	0	0
BRSK1	0.0433	4.3325	5.6966	0.4148	2.6082	19.339	0.4716	1.6483	3.4265	1.592	3.2535	22.9183	0.6106	0.2679	2.4175	16.4295	39.7782
BRSK2	0	0.153	0.0802	0.6681	1.5717	10.6126	0.362	1.5855	0.026	2.3039	0.1288	2.1323	0.5794	1.0125	0.1874	0.3288	0.5969
BRWD1	12.7477	9.2311	6.9653	3.0309	7.9432	6.6024	5.2469	6.3415	11.6075	22.385	10.4173	8.8585	6.3769	12.9927	15.9612	4.6813	6.3888
BRWD3	28.3911	4.7206	3.4237	3.4153	8.5768	9.2786	3.5797	5.5537	5.7707	1.8385	5.2298	6.0226	4.3555	13.1884	5.6496	2.1568	1.6033
BSCL2	1.8303	12.7402	33.9937	65.4897	42.5634	152.324	32.7161	10.6175	6.9092	13.9368	13.5517	105.371	25.3258	41.0261	24.8292	13.1558	40.8426
BSDC1	11.2382	23.8604	28.6918	23.3501	12.9443	15.7604	23.0827	43.0059	23.4988	19.368	23.9045	40.8358	27.8757	31.6739	61.4794	35.6071	42.0436
BSG	25.1565	245.873	387.011	485.134	119.1	695.261	472.284	604.625	220.81	155.279	214.846	468.288	361.54	192.027	285.275	486.905	630.012
BSN	0.0164	0.0197	0.0214	0.0194	0.1887	0.4142	0.0188	0.6522	0.0423	0.1773	0.0108	0.9114	0.0032	0.0447	0.0969	0.028	0.1153
BSND	0.0031	0.0105	0	0.0033	0	0.4564	0	0	0	0	0	0	0	0.1404	0.0091	0.001	0
BSPH1	0	0	0	0	0	0.0012	0	0	0.0011	0	0	0	0	0	0	0.0009	0
BSPRY	0.2199	0.0171	0	0	0.0528	6.9424	0.7198	0.1746	0.0012	12.21	0	0.081	0.3392	0.0609	0.2085	0.0058	0
BST1	0.0011	14.5271	21.6931	9.3695	7.6128	0.2288	0.3918	0.0949	5.0945	0	29.2231	1.9635	0.24	0.0035	0.0692	8.078	5.2912
BST2	75.2574	1.3019	2.2534	90.7707	0.183	50.4822	2.3524	63.573	1.6812	1.0602	3.5757	23.5046	5.2403	171.452	112.632	0.591	4.427
BSX	0	0	0.0479	0	0	0	0	0	0	0	0	0.0934	0	0	0	0	0.1266
BTAF1	130.358	20.8346	17.5716	6.593	29.0277	19.5428	10.66	46.2577	12.3595	24.4041	18.859	14.0781	33.4102	79.5429	62.4001	12.8629	9.3038
BTBD1	64.8577	60.0521	46.2962	18.2057	48.9437	12.8663	31.3335	17.5092	71.8472	30.261	51.3336	28.3541	35.5266	91.3073	55.5811	28.5635	28.279
BTBD10	22.6224	29.6277	26.6011	13.7281	31.1876	7.9775	25.2628	4.5741	17.5717	13.9737	17.67	15.752	35.9923	17.1596	7.7708	15.9584	14.7505
BTBD11	0.0008	2.6612	0.0188	0.2599	31.0525	4.5878	10.1539	5.1678	0.7478	1.0507	0.0561	9.0217	6.4405	0	0.0076	1.0115	0.2853
BTBD16	0.0837	0.0016	0.0207	0.0787	0.9828	0.0191	0.0856	3.8222	0.1103	0.067	0.016	0.0009	2.2909	0.1334	0.0183	0.0025	0.0067
BTBD17	0	0	0	0	0.0071	11.4136	0	0	0	0	0	0	0	0	0	0.0021	0
BTBD18	0.1161	0	0.0068	0	0.1152	0.0548	0.0047	0.0574	0	0	0.0132	0.147	0	0.1568	0.1737	0.0124	0
BTBD19	0.1737	3.2756	8.9911	74.3758	1.7827	0.6947	2.6985	4.8616	2.2369	0.1507	4.389	13.7242	2.0038	0.147	1.0227	11.8244	24.8626
BTBD2	1.3221	12.533	11.5711	47.1426	9.1298	59.7141	17.5266	25.8271	5.9221	9.9582	7.7554	46.279	14.0017	7.4863	12.0682	41.7623	49.6475
BTBD3	6.5343	24.2631	16.4666	11.088	26.4397	28.9604	15.7129	17.1827	8.8672	10.4415	27.7694	33.4951	13.5581	140.141	0.4409	14.7693	8.3991
BTBD6	2.635	12.5206	17.1575	38.1439	8.0074	6.4454	29.548	0.0238	14.0212	17.8936	17.4904	8.4702	14.6785	21.1117	0	23.4828	14.6605
BTBD7	6.6477	12.6464	11.3376	11.8872	9.88	8.3192	19.3329	5.7864	15.2285	15.3271	16.8312	10.5743	13.9535	10.0372	5.0149	8.7842	7.17
BTBD8	0.0056	0.6514	0.205	0.0566	0.3744	0.1238	0.2059	0.1383	0.2154	0.4057	0.7429	0.5733	0.2695	0.1591	0.1564	0.2014	0.2404
BTBD9	2.8338	6.1775	6.2123	3.5156	4.6026	1.3257	5.6487	0.7431	8.7121	4.9649	7.8179	5.0507	5.4713	2.3329	0.7383	4.7081	3.2636
BTC	0	0	0	0.0299	1.7788	0.0649	0.2318	0	0.3628	4.2023	0.2001	0	0.239	0.4122	0	0.0009	0
BTD	3.8708	9.9134	12.6221	14.1256	9.3603	17.6805	10.1886	18.3622	9.6554	8.1226	13.1878	13.8373	8.8978	22.418	8.3797	8.3246	13.7837
BTF3	285.267	242.031	288.837	81.2399	294.121	134.663	223.001	161.453	342.274	231.591	206.931	177.732	174.586	228.255	293.088	203.076	294.854
BTF3L4	40.1956	29.9932	27.2823	10.615	16.4222	42.1922	11.4696	17.8267	46.7251	33.7375	25.3735	12.748	12.4854	73.023	24.1832	13.8403	13.4916
BTG1	52.5983	42.4867	35.1501	29.6376	104.477	11.0586	19.8009	10.7669	31.2922	26.8	14.5091	33.0165	30.4404	18.2254	12.2071	22.63	22.2189
BTG2	58.2348	17.4351	11.9094	37.948	7.7703	7.0335	31.9196	8.7373	26.3279	12.4479	5.2157	28.0899	125.796	6.7664	15.2508	11.0655	19.1982
BTG3	47.7009	27.0597	20.6556	8.8157	22.9255	8.1887	41.9233	15.7689	40.6052	6.1496	27.1339	17.4313	17.4229	66.7846	23.3533	25.0029	26.9324
BTG4	0.0298	0.0617	0.076	0	0.1385	0.0025	0.1808	0	0.0006	0	0.0997	0.0712	0.0673	0	0	0.002	0.24
BTK	42.0763	0	0	0.1535	0	0.015	0.0007	0	0	0.1865	0.0426	0.1716	0.2537	0.6813	45.9197	0.0051	0.0009
BTLA	88.3345	0	0	0.0011	0.0011	0.0468	0	0	0.3607	0.0558	0	0	0.0468	0.0009	0.078	0.0249	0.0172
BTN1A1	0.0134	0.0384	0.0113	0	0.0084	0.2838	0.003	0.0902	0	0.0029	0	0.0107	0.0093	0.0238	0.022	0.0085	0.003
BTN2A1	8.9337	14.6626	16.2856	15.8819	10.3053	5.2258	7.6761	18.6892	18.1923	9.6321	14.661	13.8717	7.8959	14.3261	12.0681	27.2509	17.4118
BTN2A2	23.4599	6.6842	6.0348	9.2736	3.2654	7.808	2.5455	8.0925	2.5146	3.1457	8.6935	10.8924	5.4369	1.6319	8.475	9.8511	8.5835
BTN3A1	20.6342	13.1751	7.7289	3.8694	4.7746	3.0638	2.8716	7.4575	2.7894	0.0921	16.1951	23.1521	3.7374	6.4261	4.2622	7.3696	9.155
BTN3A2	25.3037	19.1335	11.9492	3.8586	5.1623	3.814	8.4585	19.1526	7.1192	0.0197	20.0943	22.3304	5.5416	18.7285	4.1233	8.1948	12.9598
BTN3A3	20.2773	21.1805	8.4787	4.1182	1.9012	1.9214	4.8105	5.3221	5.8972	0.2162	19.9329	12.1526	6.159	9.5701	3.0951	10.0312	7.2698
BTNL10	0	0.0205	0	0	0	0	0	0	0	0.0801	0	0.0343	0	0.0365	0.4145	0.0209	0
BTNL2	0.0121	0.0055	0	0.0022	0	0.1195	0.0031	0.0091	0.0026	0	0.007	0.0015	0.0015	0.0061	0.005	0.0022	0
BTNL3	0.1096	0	0	0	0.0021	0.0254	0	0	0	0	0	0	0	0	0.0264	0.0013	0
BTNL8	1.4887	0.0007	0	0	0	0.2459	0	0.001	0.1065	0.0005	0	0	0.0005	0	0.0418	0	0
BTNL9	2.936	0.0016	0	0.0054	0.1709	0.124	0.0434	0	0	1.5807	0	0	0.0379	0	8.2563	0.0399	0
BTRC	12.6632	13.9484	9.5367	7.9296	8.136	6.1434	14.2423	5.9896	10.7381	9.3501	10.1718	8.2517	10.4286	15.2325	4.7648	6.0891	7.3953
BUB1	60.5137	6.7307	13.1296	7.7854	27.1495	29.7963	26.781	8.3081	20.3818	26.5257	5.6019	3.008	2.0545	27.8812	104.633	12.5232	6.7134
BUB1B	46.2543	4.548	9.8629	5.5934	19.2677	29.1333	13.138	7.3885	13.6357	20.8985	3.9482	2.1997	3.0155	40.4297	59.7716	10.1282	12.0263
BUB3	155.454	68.1577	98.8524	82.3532	119.532	105.583	158.079	95.0215	82.3709	145.833	69.0123	48.6872	68.9811	285.214	161.686	134.38	139.25
BUD13	9.4522	6.2853	6.7789	10.343	6.3729	14.5895	9.1953	7.6399	8.1442	8.7271	7.2349	5.6956	4.5578	14.3244	13.0724	6.8723	9.3726
BUD31	45.1087	44.1032	44.4854	36.7121	42.697	27.5223	37.0613	15.2874	76.2366	73.0128	45.98	36.9043	17.698	43.1252	36.0975	50.9193	107.292
BVES	0.158	3.9341	4.0387	1.2953	3.5802	1.2495	6.443	0.3238	18.3191	0.1895	6.814	12.5063	1.4384	0.0008	0.0056	2.5026	2.2034
BYSL	6.9917	9.1824	10.6963	19.4989	20.6424	22.5077	23.8637	20.1623	14.2139	9.1086	5.6818	12.0639	21.1134	28.5409	37.7575	21.2811	41.3196
BZRAP1	4.6061	0.5138	2.2642	0	0	5.2082	0.0047	0.1086	0.0296	0.0009	0.1123	6.2814	0.0018	0	1.4478	0.9834	0.6605
BZW1	78.3718	76.6636	86.5925	36.8346	92.4661	21.3485	102.037	18.1774	84.994	61.0379	77.8636	34.4325	45.6503	94.0708	26.8335	88.1791	67.3207
BZW2	0.7726	46.1553	28.2311	17.2616	54.8252	20.3125	57.3837	11.2411	46.9106	61.7178	54.3491	41.3051	27.1097	41.5344	81.5217	63.8525	59.5314
C10orf10	1.1479	14.936	3.8155	511.665	0.4678	2.8936	92.7033	183.675	1.8784	0.1187	15.7631	4.2146	0.4228	0.0798	0.6149	17.7196	3.6635
C10orf105	0	0	0.3085	0	0	0.4446	0.0167	0	0	0	0.0593	0.0058	0.0202	0	0.016	0.0228	0.0005
C10orf107	0.0004	1.0783	1.4974	0.0539	0.1812	0.0011	0.0003	0.0026	0.0382	6.0285	0.6826	0.8346	0.0339	0.1072	0.0539	0.1846	0.5521
C10orf11	0.0021	0.0492	0.4714	5.8678	2.5512	1.5794	0.1838	8.519	0.0009	0.3857	0.5759	1.7015	0.1056	1.8472	0.0001	0.0471	4.7276
C10orf111	0.1899	0.0397	0.0401	1.007	0.1241	0.1841	0.179	0.4046	0.0791	0.3032	0.0167	0.2986	0.086	0.2228	0.1361	0.0621	0.4006
C10orf112	4.593	1.3079	0	0	0.0178	0.1857	0	5.3066	0.1594	12.3405	0.348	0.0001	0.1004	0.0002	0.0006	0.3293	0
C10orf113	0	0	0	0	0.047	0.0014	0.0019	0	0	0.0117	0	0	0	0.0002	0.0001	0	0
C10orf114	0	0.8242	0.8377	0.4999	4.4684	6.64	0.5679	3.2705	0.1571	0.8714	0.3363	1.4332	0.6321	0.1786	0.2063	0.7955	2.1091
C10orf116	0.3504	0.5048	2.9056	0.1596	0.5328	0.4329	46.5059	0	1.8195	2.6645	4.3352	0	4.1393	1.2099	0	9.6003	0
C10orf118	6.3516	5.7202	2.439	0.805	5.501	1.9474	3.6666	1.5984	7.7791	5.2505	9.332	2.0479	4.654	5.0778	3.7763	2.1734	0.9509
C10orf12	2.5497	2.8141	2.1903	0.4717	3.1149	1.1406	3.0734	1.4256	5.7448	2.6736	2.8556	1.6313	1.2859	1.9742	2.3302	1.4064	0.8825
C10orf120	0	0	0	0	0	0	0	0	0	0	0	0	0	0	0	0	0
C10orf128	18.8952	0	0	2.7551	0	0.0161	0	0.0008	0.1247	0	0.0417	0	0.016	0	24.2172	0.0187	0
C10orf129	0.0204	0.0328	0.0018	0.0209	0.027	0.369	0.0031	0.0129	0.0077	0.1013	0.0021	0.0411	0.0283	0.0009	0.0035	0.0036	0.0014
C10orf131	0.3282	0.0113	0.0103	0.0173	0.0217	0.0883	0.1284	0.0084	0.0794	0.0932	0.1122	0.0177	0.1034	0.1364	0.0272	0.0387	0.03
C10orf137	57.1359	10.4998	7.9195	5.3941	11.2891	11.2872	6.207	7.6806	8.8945	16.6402	8.5097	12.555	6.5733	32.9203	11.6995	8.6458	11.3055
C10orf2	5.4214	1.8294	2.4209	3.0168	13.227	10.5765	9.7465	7.3405	6.0738	6.5961	2.0371	11.8638	5.849	13.9805	8.0404	4.789	12.1826
C10orf25	0.2918	1.0581	0.9811	1.3024	0.0523	1.4269	0.332	0.3072	1.0818	0.0919	1.0552	0.6057	0.0174	0	0.1648	0.4788	0.4288
C10orf32	13.2107	14.335	10.1252	11.5047	20.3418	3.9121	13.5073	17.7663	26.8708	17.0406	29.507	12.19	13.3491	19.1105	7.9578	13.6434	34.5532
C10orf35	0.122	0.3592	1.6173	0.0483	7.2705	21.4444	7.3749	3.1684	0.3975	11.649	0.292	11.3046	4.8543	8.298	5.8631	0.8559	11.5149
C10orf47	0.001	0.4468	0.6818	5.8517	4.3369	2.8851	17.6914	3.6997	5.6446	5.2344	0.5411	0.2938	5.1348	3.0691	3.5021	1.418	0.6995
C10orf53	0	0	0	0	0	0.0018	0	0	0	0.0009	0	0.059	0	0	0	0.0009	0.0103
C10orf54	0.3074	15.1209	47.0731	3.8199	13.4674	0.2266	21.1418	2.4592	39.5892	0.3401	27.2399	16.1311	9.861	0.8738	4.2663	21.7226	9.044
C10orf55	0.0469	0.0386	0.0066	0	0.0432	0.0174	0.0297	0	0.4201	0	0.0163	0.0057	0.0892	0.0367	0.0067	0.039	0.0191
C10orf57	15.4069	17.7907	24.7691	13.2172	20.9288	37.3833	17.9015	17.6516	13.9038	20.2519	18.5284	18.0524	25.2301	27.7839	1.9205	8.5808	17.7935
C10orf62	0	0	0	0	0.0399	0.0346	0.0154	0.2137	0	0	0	0.049	0	0.0282	0	0	0.0088
C10orf67	0	0.0667	0.142	0	0.0005	0.0218	0.1598	0	0.157	0.1303	0.0388	0.1639	0.1827	0.0236	0	0.1088	0.7128
C10orf68	0.7319	0.1346	0.1438	0.0116	0.3541	0.0029	0.0301	0.0023	0.1225	0.4335	0.0863	0.1906	0.0132	0.1258	0.1645	0.0772	0.1017
C10orf71	0	0	0	0	0	0	0	0	0.3226	0	0	0.0041	0	0	0.697	0.0004	0
C10orf76	12.7204	11.2162	10.67	8.0296	10.576	20.0126	13.1731	9.8938	16.9912	11.2062	9.4604	8.8722	15.1672	18.901	1.0341	8.1764	9.9759
C10orf82	0	0.0528	0	0	0.0236	6.2672	0.5001	5.1399	0.0899	1.8422	0	0.0361	0.1797	0	0	0.2194	0.0063
C10orf85	0.0633	0	0.1601	0.2325	0	0	0	0	0.0965	0	0	0.8419	0	0	0	0	0.3976
C10orf88	7.1922	5.532	2.8227	1.5881	7.5755	1.9444	3.0886	2.2306	5.2629	2.9831	5.1853	3.7253	3.0995	7.1325	3.1622	4.4178	2.0626
C10orf90	0	0.1271	0.0006	0	0.2155	0.2079	0.0001	0.0194	0.1758	0.0443	0.4006	0.0006	0	0.6597	0	0.0346	0.1724
C10orf91	0	0	0	0	0.3425	0.0279	0	0	0	0.052	0	0.0175	0.0233	0.1179	0.1022	0.0023	0.0017
C10orf95	9.1435	0.7269	1.0633	1.8778	2.0602	13.1705	3.7139	7.5917	0.2057	10.1166	0.6378	3.3264	1.3501	13.4323	22.0672	0.5036	1.8276
C10orf99	2.1692	0	0	0	0.0544	0	0	0	0	0.0361	0	0	27.5694	0.0447	0.0053	0	0
C11orf1	42.1593	21.2692	18.5534	5.9945	43.9522	28.9502	21.3526	14.0659	8.228	7.1994	11.9594	44.6014	35.2362	11.5686	46.8632	16.3212	44.8143
C11orf10	144.235	153.802	216.131	373.311	183.235	455.186	137.771	199.384	114.295	124.751	126.193	223.089	173.245	399.845	383.475	166.783	319.618
C11orf16	0.029	0.0136	0.0264	0.018	0.1066	0.1145	0.0254	0.0255	0.0881	0.0392	0.025	0.0298	0.0335	0.1178	0.0399	0.0299	0.0334
C11orf20	0.143	0.1766	0.1182	0.2437	1.0022	0.5849	0.6846	0.0949	0.0405	1.0723	0.0059	0.7051	0.1182	0.3747	1.0049	0.1891	0.4025
C11orf21	0	0	0.011	0	0	0	0	0.0196	0.0197	0	0	0.2282	0	0	0.5572	0	0.0285
C11orf24	5.8506	20.2413	36.8898	24.8539	16.5709	32.4481	34.798	35.1418	11.2875	15.4392	26.4309	24.1767	17.8453	21.3451	19.2099	88.0804	37.4199
C11orf30	6.8696	8.7868	7.2019	9.4223	12.2691	19.2037	10.1558	8.8027	9.3991	21.8326	6.8591	11.3776	5.2454	30.383	17.2432	9.0952	7.4509
C11orf31	662.911	443.265	476.777	50.0725	280.784	36.4043	51.9155	5.5061	13.5185	7.2757	21.2522	246.15	223.462	131.695	271.391	1455.69	209.177
C11orf34	0	0	0	0	0	0	0	0	0	0	0	0	0	0	0	0	0
C11orf35	0.3395	0.342	0.8126	3.1437	1.1875	2.7157	1.3854	2.5088	0.0286	1.3806	0.1594	5.3194	1.0674	0.5435	1.784	1.5404	2.7133
C11orf40	0	0	0	0	0	0	0	0	0	0	0	0	0	0	0	0	0
C11orf42	0.4175	0.0643	0.0568	0.0646	0.2177	0.1663	0.0627	0.1734	0.0998	0.1513	0.0276	0.1949	0.1728	0.673	0.5885	0.0649	0.0662
C11orf44	0	0.0309	0.0273	0	0.0113	0	0.0408	0	0.0081	0.0079	0.0222	0.0606	0.0523	0	0	0.034	0.0194
C11orf45	0.3064	0.7965	0.7045	0.4163	1.8226	0.9965	8.382	0	0.4235	1.5974	1.3772	0.7401	5.4332	1.16	0.0087	1.0557	2.3575
C11orf48	23.8152	22.585	23.1464	21.145	51.0279	41.8967	44.8451	23.573	39.6889	52.9922	24.4118	48.8423	37.3629	33.5663	67.3213	46.1047	90.1242
C11orf49	9.1094	24.4397	20.5177	41.3922	34.0445	26.0903	40.0888	8.8121	34.2658	38.7932	45.9407	48.0461	15.8258	36.6124	10.715	36.5899	87.4417
C11orf52	0.0508	0.0731	1.1266	0.5873	0	1.5925	1.2168	8.9243	1.9737	7.8628	0.7124	0.0302	3.0189	0.0035	1.1867	0.6071	0
C11orf53	0	0	0	0	0	0	0	0.0537	0	0	0	1.7042	0	0	0	0.0015	0.0847
C11orf54	25.0771	15.0503	5.6434	2.0179	13.0041	3.3066	1.7039	19.2095	18.5119	4.9699	16.2697	8.4548	4.237	22.0871	13.9861	8.553	6.4413
C11orf57	16.5187	12.1296	8.933	2.893	9.2744	4.2014	11.8406	5.4841	19.0278	7.1508	16.4958	9.2906	8.1386	17.7068	12.6563	5.7805	7.7301
C11orf58	112.335	108.287	80.5135	29.4002	68.8352	45.5972	53.5152	27.0899	118.22	80.8831	91.7245	37.4458	42.5686	112.966	52.5393	69.4276	114.632
C11orf63	3.7557	0.469	3.0381	1.0386	3.1045	0.1631	1.6091	0.0155	0.3098	1.1459	0.9106	2.6198	2.1949	0.8806	0	0.3379	1.9887
C11orf65	1.1833	0.4233	0.3898	0.0032	0.1999	0.0888	0.4921	0.0371	1.2146	0.3078	1.0097	0.1462	0.2069	0.0808	1.3475	0.194	0.1556
C11orf67	2.4419	28.3699	27.2011	19.8733	9.5103	11.8152	12.4838	9.4308	24.5333	17.0182	59.8732	17.3838	9.1074	7.913	7.8456	31.213	49.6706
C11orf68	2.311	16.6194	26.4716	54.6004	8.3487	30.9865	23.8958	21.7052	9.9086	8.387	15.7684	21.758	14.3481	9.4913	17.7393	63.915	48.3376
C11orf70	0	1.7102	2.8644	0.0677	6.3716	2.2368	2.6541	0	1.1804	0.851	3.3661	0.7668	1.7651	0.0008	0	1.1216	1.3581
C11orf71	6.9681	2.3812	1.1733	3.6822	4.4769	7.0287	1.039	6.1696	1.9959	4.1191	2.3134	6.8444	1.6583	6.1414	10.1884	1.6315	6.5412
C11orf72	0.0761	0.0003	0	0	0	0.0322	0.0624	0	0	0.03	0	0.0618	0	0.0015	0.1715	0.0155	0.0093
C11orf73	37.6906	35.7627	37.2419	28.4481	36.321	46.6464	23.0651	18.1604	21.2655	23.9211	27.3425	29.7712	26.3923	55.2348	44.4776	21.8845	36.3243
C11orf74	0.8712	25.378	13.1365	10.9643	18.2592	12.1258	7.3184	6.1515	26.9229	7.1146	17.5471	12.4785	6.111	8.2024	1.8282	16.2968	16.3418
C11orf75	22.226	6.8755	10.2204	10.4251	7.2254	25.9947	5.9444	7.4205	4.4807	2.3338	7.0547	1.7448	0.1786	23.2102	7.0984	14.6698	10.5424
C11orf80	8.0732	3.1986	4.0371	12.3724	9.606	22.8506	15.9321	9.733	7.3467	32.6688	3.1456	16.2549	17.8757	16.9293	14.7981	6.4283	11.0788
C11orf82	8.9113	1.6323	3.3333	2.3634	8.9616	7.2911	9.6994	0.9133	5.0908	11.3867	1.5553	1.6779	1.3251	25.1026	10.6898	2.454	4.153
C11orf83	1.1265	3.2986	4.0392	10.7142	7.6841	11.059	9.7923	5.1692	2.7189	6.9931	3.0102	6.8544	7.1874	5.6047	8.3224	8.0378	19.3145
C11orf84	3.4712	7.8084	8.882	23.1092	7.5888	54.5672	10.5313	14.4019	7.1973	9.2845	6.296	22.5948	4.6136	13.9563	8.8056	20.5123	32.6434
C11orf85	0.0022	0	0.0009	0	0.2137	0	0	0.0094	0.035	0.003	0.0007	0.0059	0.0029	0	0.2472	0.0023	0.0005
C11orf86	0	0.0349	0	0	4.9509	0.7007	0	0.0821	0	0	0	0.4696	0	14.7313	0	0.0123	0.0777
C11orf87	0	0.1148	0.0908	0	0.0522	0.2197	0.1809	0	0.0046	0	0.1853	0.0148	0.127	0	0	0.1516	0.2727
C11orf88	0.0039	0.4027	0.4202	0	0.0036	0	0	0	0.0187	0	0.1959	0.5913	0.0086	0	0	0.0592	4.0735
C11orf89	0.0093	0	0	0	0	0.0567	0	0.0471	0.2513	0	0	0.0079	0.0157	0	0	0	0
C11orf9	3.1645	1.3912	0.2646	1.0269	14.0219	4.2153	0.3261	19.5858	0.1125	0.2432	0.08	6.1382	0.1877	1.7608	9.7143	7.0292	2.1202
C11orf91	0	0	0	0	0.3906	0	0	0	0	0	0	0.0644	0	0	0	0	0.1145
C11orf92	0.1051	0.0066	0	0	0.189	0.3483	0	1.131	0	0.1661	0.0094	8.5339	0	0	0	0.0029	0.0615
C11orf93	0.1258	0	0.0484	0	1.9514	2.3549	0	33.1915	0	0.1912	0.043	5.1327	0.0026	0	0	0.0822	0.0458
C11orf94	0	0	0.1097	0.4811	0.1361	0.231	0.1113	0.1964	0.0545	0.2658	0.0494	0.6105	0.2206	0.2243	0.2584	0.1188	0.2625
C11orf95	1.1299	4.3729	2.9661	5.796	1.1555	5.2182	1.4864	3.2243	4.6724	0.971	3.1764	7.0693	2.0715	5.5861	1.6698	5.1558	5.4941
C11orf96	0	0.2697	0.1061	3.287	0.1303	0.3662	0.014	0.1311	0.1504	0.0143	1.0941	26.4661	0.1016	0.0055	0.521	0.4631	5.3543
C12orf10	8.2402	24.9675	26.207	40.4586	37.5597	60.0453	34.9563	21.9192	15.8351	27.5828	22.4574	49.7617	12.3135	41.9277	2.9587	37.1875	70.2725
C12orf23	24.8164	55.7174	34.279	8.6223	17.9645	1.8332	15.0338	9.2179	37.8044	9.2851	69.5376	13.8195	5.6361	18.2363	18.2915	35.9098	15.1068
C12orf28	1.2699	0	0	0	0.0129	0.5443	0.0443	0.2126	0.1899	0.0427	0	0.719	0.632	0.0804	0	0.0005	0.0003
C12orf29	13.5492	8.9544	6.1039	1.3826	14.0826	1.484	10.4884	2.8429	7.5755	5.929	9.5263	5.282	10.5391	23.8682	20.0359	5.8707	5.1085
C12orf36	0	0.0044	0.0622	0.0072	0.5674	0.007	0	0.0336	0.0716	0.0699	0.0015	0	0	0	0	0.0154	0.0323
C12orf39	0.0726	0.0929	0.0205	0.0245	20.7692	0.6371	0.154	0.1275	2.2751	0.0182	0.4954	0	0.0672	0.1677	0.0198	0.0785	0.0112
C12orf4	14.7627	12.7207	8.4132	5.8763	8.557	3.5634	7.8064	1.4769	16.6873	6.3698	14.0551	9.2957	7.8942	7.0338	4.9362	7.305	6.8035
C12orf40	0.054	0.0006	0	0.0006	0.0002	0.0013	0	0.0011	0.0005	0.0103	0.0003	0.0019	0.0004	0.0053	2.614	0.0005	0
C12orf42	4.9075	0	0	0	0.0061	0.1986	0.0004	0.0001	0.5997	0.3634	0.0001	0	0.0772	0.0001	0.0001	0.0007	0
C12orf43	4.4423	6.2611	7.0256	5.8069	10.6212	6.0187	12.1053	4.2505	6.377	7.2914	7.5878	7.9995	6.5336	5.5353	5.5448	10.4137	11.2664
C12orf44	10.0557	52.2846	71.3894	36.2454	66.4517	28.8252	64.9824	33.9044	39.855	48.2511	46.3928	37.3929	45.8772	57.7532	23.9271	74.7146	120.766
C12orf45	13.454	4.8499	3.1951	3.4154	8.8785	12.6544	16.2835	2.7181	8.2618	9.5023	4.079	4.4776	4.6071	7.4352	8.567	7.3392	14.4373
C12orf49	10.2856	11.9402	10.914	17.5294	14.6522	14.0376	15.2888	10.5121	15.3536	21.7193	14.6405	12.3374	13.1018	11.4801	7.0148	12.4446	11.8165
C12orf5	30.5202	22.2617	13.099	5.5359	29.0648	6.2272	32.2614	3.3061	20.0256	23.6975	13.5366	9.844	36.8577	14.9926	0.352	14.0414	12.3862
C12orf50	0.0714	0.0006	0	0	0.0291	0.0001	0	0.0343	0	0	0	0.0005	0	0.078	0.0002	0	0.0387
C12orf52	4.7597	5.319	7.7338	12.7899	7.9473	15.2328	11.5558	8.8472	4.8253	9.2948	4.9213	9.95	8.6677	11.5305	9.8668	8.6953	15.0258
C12orf54	2.6787	0	0	0.0921	0.1276	0.004	2.4445	0	0.0019	0.119	0	0.0042	3.8201	0.6691	0	0.0024	0.0188
C12orf55	1.0619	0.7682	0.2088	1.2604	0.8413	0.2003	0.2497	0.0028	0.0966	0.1329	0.6878	0.9127	0.6007	0.1827	0.0655	0.3655	0.9148
C12orf56	0	0.1705	0	0.1368	0.1974	1.9975	0.0402	0	0.0122	0.5265	0.0453	0	0.1001	0	0.3909	0.0807	0
C12orf57	61.2809	178.251	271.726	499.29	242.592	615.054	87.8566	167.833	74.0622	94.3873	125.184	379.717	117.216	281.76	173.871	321.376	467.285
C12orf60	2.0539	0.4948	0.6461	0.6169	2.1587	0.8717	0.7929	0.6818	0.7986	0.902	0.6429	1.0657	1.2331	1.1052	0.8933	0.7336	0.6702
C12orf61	0	0.0232	0.1696	0.5479	0.1169	0.0906	0.3904	0.1311	0.3453	0.1356	0.3136	0.1943	0.0167	0.1642	0.0608	0.3725	0.2833
C12orf65	5.0419	7.1921	8.4549	7.5918	10.6661	8.1864	15.3573	5.5886	6.0926	6.8716	9.845	6.5987	4.8739	10.1663	10.6054	8.3565	7.115
C12orf66	6.0848	1.3938	2.1584	0.7303	10.5797	2.8779	3.8069	1.497	1.9781	7.9601	1.8088	2.8369	3.3609	6.8531	3.3562	1.4989	2.3493
C12orf68	0	0.0965	0.3406	0.1652	1.088	1.9923	0.1676	0	0.1908	0.0622	0.1399	3.7421	0.0813	0	0	0.1563	4.2
C12orf69	0.0219	0.0331	0.6149	0.1221	0.0779	0.0339	0	0.0416	0.1991	0.1534	0.1411	0.0395	0.0091	0.0122	0.0059	0.0391	0.0512
C12orf70	2.1311	0.1566	0.0445	0.3006	0.1147	0.2463	0.0107	0.0694	0.0068	0.0839	0.0021	0.4674	0.3761	0.3251	0.0009	0.1954	0.2569
C12orf71	0.0568	0	0.0483	0.1286	0	0.0465	0	0.0713	0.1152	0.065	0.0405	0.0456	0.0323	0.0244	0.1396	0.0567	0.0267
C12orf73	17.1804	8.1249	5.9184	9.8327	12.1791	9.4346	6.9753	15.8896	8.9135	11.1444	4.2415	15.8139	10.7569	25.0256	25.1127	11.816	15.0546
C12orf74	0.1088	0	0	0	0.0227	0	0.0049	0	0	0	0	0	0	0	0	0.0068	0
C12orf75	112.684	190.245	473.849	18.4571	122.724	18.188	91.5631	6.4452	91.2016	36.9623	175.656	38.511	74.7672	28.3316	0.1893	182.068	175.106
C12orf76	9.2208	5.2718	4.5113	8.2338	10.2098	10.6497	3.0063	18.8699	3.6011	7.464	3.7645	16.9169	5.5433	15.7059	20.5909	3.9446	19.7783
C12orf77	6.3052	0	0	0	0	0	0	0	0	0.0266	0	0.1612	0	0	0	0	0
C13orf33	0	1.7443	0.4903	14.9595	0	2.0126	0.0378	0	2.3558	0.0245	54.8873	0.0015	0.0013	0	0	0.254	0.0027
C13orf35	0	0	0	0	0	0.014	0	0.0265	0.0007	0	0	0	0	0.0008	0	0.0016	0
C14orf1	20.1949	13.3189	13.2251	31.1087	11.5777	37.0217	37.6012	19.8328	8.0183	21.6176	25.5718	11.3251	36.315	20.4062	22.9684	11.7778	10.7677
C14orf101	8.3325	9.4621	8.3486	4.8672	8.0046	9.7191	3.9962	3.8867	4.0751	10.1447	8.0093	7.6428	6.3661	3.9508	4.1806	3.8654	3.7516
C14orf102	3.8293	2.9777	4.2617	3.21	6.7603	2.5862	3.4157	2.7466	3.8015	10.1523	3.0205	4.0341	4.6503	7.2236	5.8917	2.7604	6.4846
C14orf105	5.7864	0.0028	0.0013	0.0016	5.5033	0.0023	0.0011	0.7305	0	0.0011	0	0.0048	0.001	0.0013	0.0025	0.0018	0.001
C14orf118	18.6889	14.1536	14.3456	12.8986	15.754	23.2618	14.0138	8.7429	8.8607	23.5071	12.7062	18.3913	17.041	17.1267	18.2584	16.5082	15.2294
C14orf119	21.7619	67.0517	61.8397	50.1905	55.0564	56.5208	67.9486	58.0732	35.3371	39.4719	65.0165	51.106	64.221	42.6658	48.7429	50.9576	41.6393
C14orf126	10.7717	8.9501	10.552	6.6411	13.0157	8.5771	16.1937	11.8473	16.7819	22.336	14.5699	5.2081	7.0297	8.8788	5.0723	11.2782	8.5741
C14orf129	20.0626	17.6898	17.5524	4.7108	19.2774	12.861	24.1923	4.9069	21.1922	27.2878	24.8369	10.8467	22.9464	20.5672	8.1012	8.6027	10.8292
C14orf132	0.5669	17.1274	7.8899	3.4051	2.1817	7.6208	0.45	0.048	6.2325	6.2624	5.4181	16.4563	1.267	0.0006	0	8.0851	3.7344
C14orf142	27.528	3.7534	3.9749	2.3332	7.3384	2.4128	5.1718	5.1836	5.2321	23.7191	7.535	4.5819	5.0545	18.7256	5.6506	4.8663	10.8057
C14orf144	0	0	0	0.0539	0	0	0	0	0	0.0186	0	1.4006	0	0	0	0.0051	0.0486
C14orf159	15.9123	10.6241	7.5039	28.2183	8.9779	15.3242	12.8876	10.8861	6.9877	0.6253	14.7827	14.7939	8.1661	0.7554	15.2772	5.7583	12.8548
C14orf164	0.1211	0.1579	0.1041	0.0121	0.043	1.8685	0.1666	0.2169	0.4514	0.7408	0.3316	0.3586	0.4793	0.2468	0.4996	0.07	0.158
C14orf166	116.536	118.567	119.628	42.8987	81.7034	105.077	68.557	43.7239	126.172	101.295	99.1261	51.6904	75.2817	179.159	49.428	85.9231	71.2062
C14orf166B	0	0	0	0	0	0.0006	0	0.0012	0.0006	0.1275	0	0.0007	0	0	0	0.0005	0
C14orf176	0.7871	0.0895	0.236	0.2022	0.447	0.6552	1.0557	0.221	0.0508	0.0799	0.0201	0.5185	0.6445	0.4082	0.0541	0.0335	0.4327
C14orf177	0	0	0	0	0	0	0	0	0	0	0	0	0	0	0	0	0
C14orf178	0.2295	0.0515	0.108	0.0176	0.0216	0.0358	0	0.0313	0.0275	0.3187	0.049	0.1064	0.0115	0.1125	0.0241	0.0502	0.4676
C14orf180	0	0	0	0	0	0.0016	0	0	0	0	0	0.1567	0	0	0	0.0003	0
C14orf182	3.052	0.1305	0.2013	0.0104	0.9859	0.0137	0.1998	0.2469	0.14	0.8532	0.1157	0.1218	0.4765	0.4758	0.0249	0.1776	0.548
C14orf183	0.1886	0.0353	0.0555	0.2226	0.0969	0.0158	0.0153	0.0277	0.0364	0.0593	0.0084	0.0828	0.04	0.0626	0.0917	0.0322	0.045
C14orf2	174.379	96.0554	108.489	67.7229	191.515	71.6578	79.3456	91.6645	72.7729	162.989	71.6386	128.443	146.153	193.843	224.795	135.665	143.457
C14orf28	3.5404	1.3232	2.3385	0.2314	1.9762	0.6778	0.4847	2.1862	1.0133	2.8727	3.0484	0.6544	1.6687	1.9345	0.2584	1.6432	0.5033
C14orf37	0.0231	3.9465	1.7059	0.6313	0.0519	4.8211	0.242	0.0258	1.0726	0.7107	3.4339	1.1992	0.2378	0.0074	0.1582	9.7612	0.3654
C14orf38	0	0	0.0021	0	0	0.003	0.0004	0	0	0	0	0.0026	0.0004	0.0065	0	0.0008	0
C14orf39	1.5727	0.2474	0.1961	0.2194	0.2724	0.8558	0.6594	0.0445	1.4002	2.3681	0.3729	0.76	0.186	0.1341	0.5769	1.5728	1.024
C14orf43	5.1598	3.4579	4.3001	7.5863	4.0859	2.3993	10.3524	3.4733	10.497	23.1634	4.7599	4.1576	5.4927	5.1657	4.3386	7.8554	3.9556
C14orf45	0.2962	3.3731	3.5302	0.2795	1.9671	0.2362	0.7195	0.6634	3.4451	2.4931	4.25	1.3198	1.5421	0.8157	1.5539	0.9447	1.3396
C14orf57	0.2593	0	0	0	0	0.018	0	0	0	0.1496	0	0	0	0	0	0	0
C14orf74	0.1111	0	0.031	0.0403	0.3463	0.1288	0	0.0276	0.4164	0.0545	0.0128	0.1914	0	0.0781	0.0451	0	0.0883
C14orf79	0.1215	1.9152	2.679	2.66	5.7618	1.1003	5.9161	0.754	2.9609	6.1284	6.6682	9.578	6.3652	7.4759	1.7462	3.6371	12.7939
C14orf80	0.5096	0.8424	1.516	10.9793	7.479	11.4863	9.029	4.5239	1.9468	16.694	0.3702	2.2462	2.6499	11.1713	3.9482	5.6461	9.9137
C14orf93	4.0496	3.3604	4.4779	5.0507	4.8385	4.8034	5.9207	9.2499	1.5045	7.1031	2.4856	6.1364	5.9603	5.6632	11.6722	4.4905	7.0778
C15orf23	24.7867	7.5334	18.4069	9.6456	22.9299	14.2149	29.8454	6.6775	34.0072	28.0794	11.6269	10.3955	13.107	36.8076	32.976	23.2188	17.9284
C15orf26	0.0251	0.0024	0.0034	0.028	0.0377	0.0331	0.0449	0.0015	0.0041	0.0573	0.0021	0.0117	0.0173	0.1427	6.2731	0.0115	0.0233
C15orf27	0.2463	0.0438	0.241	0.0385	0.0864	1.693	0.0031	0.0417	0.0353	0.1816	0.0966	0.2715	0.2852	0.4081	0.0166	0.0808	0.3193
C15orf29	28.4815	14.4846	10.8957	3.6669	17.1372	6.126	9.2658	7.5036	15.6466	9.4176	9.7675	11.8903	12.3497	9.1363	18.9952	9.5508	16.3663
C15orf32	0	0	0	0	0	0.0019	0	0	0.0073	0.0009	0	0	0	0	0	0.01	0
C15orf37	0	0	0	0.6895	0	0.3512	0.0774	0.6539	0.0312	0.0001	0.0638	0	0	0	0	0.1065	2.1854
C15orf38	0	7.256	7.7023	8.7803	13.5237	2.7889	12.0598	1.9306	6.8194	4.9837	10.5941	10.4966	4.8535	20.1412	0	8.2867	13.6639
C15orf39	0.9233	1.0565	1.2296	8.593	4.1895	8.7369	7.0583	4.4722	1.9877	2.3382	0.8406	2.2794	1.3031	1.2564	3.3896	5.1585	1.6916
C15orf40	14.4359	11.7461	13.5514	8.9667	25.5171	7.3967	16.1137	22.2819	8.4351	11.7853	7.6106	22.1982	15.3337	43.3087	12.0593	8.0467	27.4683
C15orf41	5.5718	18.7738	13.9823	6.763	12.8973	14.1595	14.1308	4.2095	4.0671	9.6464	15.0423	21.2883	15.1845	4.0296	14.2396	20.7847	17.6707
C15orf43	0	0	0	0	0	0	0	0	0.0012	0	0	0	0	0	0	0.0005	0
C15orf44	37.5	27.2936	27.9541	30.7346	40.2395	23.3107	27.857	17.6674	32.1839	37.5357	30.6379	25.124	22.0955	66.1341	35.7301	25.536	35.5451
C15orf48	0.0604	1.2677	0.1698	0	4.2809	0	0.1154	0.0896	0.1695	4.626	0.7706	0.0524	0.0783	0.0017	0.0532	1.4367	0.0181
C15orf52	0	3.454	2.2257	2.948	1.8968	0.0666	4.4222	0.4608	2.5942	0.3601	1.281	6.3478	3.6891	0.6577	0.0593	20.6831	9.9851
C15orf53	0.1569	0	0	0	0	0	0.0084	0	0	0.0145	0	0.0156	0	0	0	0.0315	0
C15orf54	0	0.0275	0.1737	3.8081	0	0.0369	0.0362	0.133	0.3692	0.0132	0	0.0062	0	0	0	0.2028	0.0794
C15orf55	0.0305	0.0096	0	0	0.024	0.2783	0.0228	0.0076	0.015	0.0147	0	0.0162	0.007	0.0193	0.0042	0.0047	0.0045
C15orf56	0	0	0	0	0	0.1604	0	0	0	0.0197	0	0.0061	0	0	0	0	0
C15orf57	30.987	7.5927	7.0891	10.2256	5.9863	6.1209	10.7005	4.007	8.771	6.4623	13.5642	9.2583	6.421	22.9285	22.4236	12.6098	6.7243
C15orf59	0	0.2166	2.4109	0.4732	0.28	6.6765	0.0823	0.0466	0.1889	0.8441	0.1489	0.71	0.6566	0.0532	0	0.2885	2.6398
C15orf60	0.0115	0.0542	0.0052	0.0681	0.0078	0.0531	0.0016	0.0109	0.0041	0.0062	0.0046	0.0045	0.0071	0.0484	0.0023	0.0033	0.0011
C15orf61	3.556	2.2944	4.0421	6.1693	3.1539	3.5379	2.8102	3.3634	3.3121	3.5462	2.7475	3.6206	1.7846	3.2773	4.152	4.0721	8.4863
C15orf62	0.1338	0.1689	0.3411	0.555	0.2034	0.5268	0.1675	0.8555	0.031	0.2186	0.1222	0.8015	0.3003	1.418	0.5659	0.4787	0.6739
C15orf63	7.1616	1.2939	0.8125	1.0374	3.0458	2.2421	1.2412	4.2643	1.8633	2.6334	1.9023	6.014	2.9639	24.7318	9.9101	1.9832	4.5841
C16orf11	0	0	0	0	0	0.3299	0	0.2048	0.0136	0.016	0	0.0296	0	0.0304	0.0425	0.0046	0.0123
C16orf13	11.2192	40.3751	68.2427	149.024	29.3609	137.594	60.6109	43.2426	13.6595	28.6228	26.4755	100.315	43.3458	59.4927	74.2141	122.33	126.997
C16orf3	0	0	0.0194	0.0798	0.081	0.0667	0.0206	0	0	2.2119	0	0.3448	0.0208	0.0386	0	0.1751	0.5413
C16orf45	0.1888	37.4541	34.8714	12.3221	28.4945	17.2399	8.4268	1.4453	36.4749	8.6108	63.5963	18.9808	6.3732	5.7967	0.3978	29.3248	35.3451
C16orf46	0.342	0.2598	0.5996	0.6738	1.1627	0.4571	0.6934	1.0938	0.8665	0.9281	0.3734	2.1067	0.6172	0.8526	0.8156	0.4612	2.3687
C16orf47	0.0642	0.0311	0	0.3326	0	0	0	0	0.0507	0	0.1853	0.2328	0	0.3046	0	0.0025	0.1686
C16orf48	0.8164	1.5253	3.7632	9.704	1.3054	7.3218	5.9524	5.8466	0.9682	1.7973	1.3291	8.9201	1.9008	6.6648	4.5685	3.4385	12.8902
C16orf5	1.2889	6.3029	5.0925	33.2199	2.5109	40.9041	40.9263	22.8728	7.8065	0.3881	3.8945	27.2696	14.023	3.4321	0.2065	9.8966	24.9713
C16orf52	14.1211	8.3422	6.2959	15.2873	7.8686	9.8021	25.9081	19.3322	8.6915	7.3965	8.292	12.132	8.8947	11.127	6.4988	10.0316	8.0336
C16orf53	4.3936	7.0664	7.1796	7.4404	8.5481	20.605	14.5369	5.2131	3.9668	23.5047	5.5896	11.9718	3.2729	9.4765	7.5972	12.208	34.4263
C16orf54	1.0789	0	0	0	0	1.0405	0	0	0	0.0669	0	0.0242	0.0075	0	0	0	0
C16orf55	0.625	1.2042	1.1644	3.7282	2.7807	3.6709	7.8792	3.6251	2.6917	8.0708	2.2412	1.9317	2.4415	8.0781	6.4666	4.6579	5.7788
C16orf58	7.1414	18.0294	22.6347	25.0362	24.1675	21.0247	11.7429	38.7091	7.3223	23.3642	13.6421	41.6077	12.1752	23.4373	46.6249	41.115	28.6019
C16orf59	0.7012	0.6514	1.3985	5.5846	4.2747	34.9582	4.5249	3.2047	0.827	6.5018	0.4998	8.5489	1.4376	6.3844	11.4471	5.4343	10.8825
C16orf62	6.2271	31.4386	27.9351	31.1148	29.1632	18.4236	23.1181	2.0602	22.1659	24.8067	28.1046	23.1987	10.7175	5.35	7.801	23.5248	27.7535
C16orf7	0.1175	4.8192	4.7692	11.8447	1.5482	2.4555	2.739	11.5109	2.4693	4.3974	3.5649	11.1143	2.903	3.4001	2.5596	14.5586	8.7329
C16orf70	6.9007	14.0269	11.6078	13.4839	27.0814	16.4852	13.2437	100.894	13.68	9.4457	13.4468	18.1449	18.1189	20.4307	17.6248	12.5551	13.9759
C16orf71	0	0.354	0.2419	0.3127	0.5205	0.0209	0.0671	0.2383	0.1097	0.3369	0.2681	1.3491	0.0685	0.2816	0.099	0.2996	1.2421
C16orf72	7.6902	9.0285	7.0304	4.163	8.455	4.1199	9.1248	6.216	14.2825	9.1233	8.9424	4.1527	11.576	8.2357	7.5313	6.223	2.864
C16orf74	0.0994	1.6867	0.8752	7.7383	1.4669	4.1645	45.7722	0.1189	0.0834	7.4934	2.173	3.3741	21.052	4.4779	0.0411	6.8274	15.2502
C16orf78	0	0	0	0	0	0.0022	0.0003	0	0	0	0	0.0095	0	0	0	0.0022	0
C16orf79	0.2527	0.1409	0.6296	5.4759	1.9545	5.0131	1.2879	1.6825	0.1602	19.9198	0.2105	3.5795	2.6301	4.0037	1.1747	1.0618	1.9797
C16orf80	21.2177	20.548	24.5005	37.8613	24.2121	41.6126	35.0448	32.6912	54.49	18.1462	16.2576	39.6907	21.7556	48.5726	39.7552	34.5826	44.0774
C16orf82	0	0	0	0	0	0	0	0	0	0	0	0	0	0	0	0.0056	0
C16orf85	0.0046	0.1734	0.1633	0.2871	0.4164	0.1235	0.2294	0.1177	0.1178	0.9747	0.191	0.7956	0.1424	0.554	0.1391	0.2143	0.625
C16orf86	0.0621	0.423	0.5123	0.9068	0.1059	0.838	0.3081	1.4304	0.2079	0.2155	0.4581	2.4262	0.1307	0.2247	0.1313	0.4607	3.0612
C16orf87	14.3394	10.5163	3.5609	1.0719	5.108	3.4846	2.7751	3.2693	7.9372	4.6613	6.5482	3.2065	3.993	12.4563	3.4439	5.2249	2.5643
C16orf88	8.8942	6.5268	4.3134	3.5375	13.9803	13.1729	10.0149	11.2806	8.7704	19.0512	7.0472	7.1975	7.5683	11.1209	7.3513	5.3349	12.3822
C16orf89	0.1311	1.004	0	0.0772	0	7.0638	0	2.2754	0	0	0.1201	0.1769	0	0.0594	0.0108	0.1141	0.0343
C16orf90	0	0.0136	0	0	0	0	0	0	0	0.0064	0	0	0.0337	0	0	0	0
C16orf91	10.3261	7.0297	7.0134	20.2077	16.3001	21.2356	18.8763	9.5119	5.9411	18.7597	7.4747	17.1094	14.8324	23.1826	24.0887	11.3392	37.0372
C16orf92	0	0	0	0	0	0.3821	0	0	0	0	0	0.1848	0	0	0	0.0003	0.0773
C16orf93	0.934	2.4477	2.2975	8.379	1.9715	3.2055	5.1143	1.3503	1.7848	8.4627	1.067	12.0608	1.2889	15.9169	5.4095	5.8435	21.6383
C16orf95	0.1086	0.1822	0.1736	0.7909	0.2445	0.6848	0.8788	1.8147	0.3924	0.685	0.4268	1.1319	0.1947	0.5495	1.3805	0.6548	1.0911
C16orf96	0.0828	0.057	0.0361	0.013	0.0715	0.7221	0.0479	0.0461	0.1311	0.0986	0.1396	0.0751	0.0182	0.117	0.0563	0.0256	0.0494
C17orf100	1.4879	0.132	0.424	0.2852	0.4331	1.2198	0.2026	1.028	0.1012	0.4141	0	1.2631	0.9562	0.3498	0	0.2074	1.2115
C17orf101	3.7844	13.1537	13.8197	22.8611	8.4167	14.692	22.5496	28.5668	13.137	9.3231	15.6349	43.8541	9.7049	5.3411	18.9995	26.7243	57.4655
C17orf102	0	0	0	0	0	0.0074	0	0	0.0071	0	0.0065	0	0	0	0	0.003	0
C17orf103	0.104	2.2223	4.4793	4.9137	0.7982	3.8492	1.9132	1.7703	2.6919	0.9182	3.4382	7.083	2.0408	1.1825	1.364	2.7401	3.221
C17orf104	0.097	0.6723	0.2552	0.4717	8.6099	4.1192	0.2072	0.321	0.6136	0.7344	0.2875	1.9517	0.2001	0.1719	0.0839	0.3276	1.2187
C17orf105	0.0103	0.0097	0.0086	0	0.0106	0.0079	0.023	0.0076	0	0.0196	0.0139	0.0082	0.007	0	0	0.0096	0.0114
C17orf107	0.0365	0.2899	1.4766	0.2448	0.0753	0.1882	0.1199	0.2665	0.027	0.2876	0.1365	0.0993	0.2078	0.0246	0.0271	0.3816	0.2299
C17orf108	1.1988	2.6727	3.2999	2.8597	1.5443	2.6944	1.2172	0.27	2.5458	2.7239	6.4535	5.0264	3.3004	0.792	2.2776	2.8015	3.2589
C17orf109	0	0	0.1025	0.0277	0.1041	0	0	0	0.6633	1.1011	0.0172	0.1183	0.2614	0	0.0204	0.0176	0.0084
C17orf110	0.7312	0.0199	0	0	3.4579	0	0.0048	1.2313	0	0	0	0.0182	0.0646	0.1764	0.1946	0	0
C17orf112	0	0	0	0	0	0	0	0	0	0	0	0	0	0	0	0	0
C17orf28	0	0.8118	0.8614	41.1829	7.8443	16.0696	0.8538	9.4242	1.2426	45.529	0.2255	15.2421	0.5397	0.0628	0.7756	1.1077	2.1358
C17orf47	0	0	0.0229	0.0294	0	0.0149	0	0	0	0.06	0.0181	0.0725	0	0.0252	0	0.0029	0.0165
C17orf49	63.9118	34.4333	43.2998	113.196	52.0689	97.1633	38.8651	38.9744	56.9692	35.6549	45.9956	69.0351	22.9386	38.6004	35.44	72.6927	116.428
C17orf50	0.0081	0	0	0	0.039	0.0345	0	0	0	0.0007	0.0289	0.1019	0	0	0.0066	0	0.0294
C17orf51	0.0344	9.561	5.3421	4.92	3.9527	0	4.8312	1.2347	4.3389	0	4.0633	4.3802	1.6149	2.1545	1.9499	7.3399	2.1911
C17orf53	1.9994	0.8457	1.0485	5.0334	2.6432	13.5468	7.1208	2.8402	1.9855	4.1625	1.2502	1.7183	0.8139	7.1736	12.2665	2.5437	2.8115
C17orf58	3.3651	5.8616	3.8803	22.372	8.2092	13.2233	6.2238	7.4857	3.6365	10.5915	4.9725	16.1334	1.9462	6.252	13.7613	5.7287	13.9463
C17orf59	1.4736	1.4288	2.2184	8.0934	2.2389	2.8847	5.9209	2.6967	1.8928	1.6779	2.2623	4.3342	4.6716	3.8293	2.0793	2.7727	4.3292
C17orf61	16.853	45.5063	43.1989	133.555	110.987	228.03	91.0476	158.952	26.3657	16.0452	38.0105	113.557	78.363	78.2338	55.4833	116.062	150.892
C17orf62	36.6806	40.8276	42.2928	61.3273	30.4113	53.7384	22.0284	30.3594	22.8593	41.4522	36.9981	112.293	19.5186	18.005	24.1994	62.1816	118.604
C17orf64	0	0	0.1158	0	0.187	0.0008	0	0	0.0007	0.0421	0	0.0008	0	0.1532	0	0.0166	0.0581
C17orf65	0.0001	1.2384	1.8667	5.7045	1.8508	5.6663	3.3201	2.587	1.3074	0.8518	1.6946	4.8948	1.6089	3.1643	1.7185	4.359	4.1223
C17orf66	0.0958	0.003	0.003	0.0029	0	0.0046	0	0	0.0022	0.002	0	0.0092	0.0062	0	0.0023	0.0018	0.0007
C17orf67	0.3188	0.4936	0.31	1.7258	1.7224	0.6133	0.3766	0.2962	0.2471	1.9022	0.2974	0.869	0.3012	5.3407	0.2636	0.9649	1.51
C17orf70	1.1149	3.1224	4.306	26.0585	3.1351	15.6458	9.4516	6.1977	3.0737	5.2791	3.9836	15.3144	4.7453	2.1572	7.6968	16.4432	13.7778
C17orf72	0.5825	0.1424	0.0393	31.7406	0.0634	0.5223	0.1287	0.2415	0.0294	0.1196	0.0102	2.6396	0.0113	0.0213	0.5843	0.1684	2.133
C17orf74	0	0	0	0	0	0	0	0	0	0	0	0	0	0	0	0.0081	0
C17orf75	21.3031	8.8163	7.7337	4.4425	19.9502	9.9502	7.3947	6.8531	5.7618	7.5045	9.4204	12.8254	7.1118	25.5339	8.6988	7.6114	11.6747
C17orf77	0	0	0	0	0	0	0	0	0	0.0235	0	0	0.011	0	0	0	0
C17orf78	0	0.0212	0.0003	0	0	0	0	0	0	0	0.0106	0.0614	0	0	0	0.0065	0
C17orf79	9.7513	30.5559	26.7158	25.4567	35.4394	27.715	38.8783	10.2133	51.4645	18.4688	54.7058	15.3293	10.5527	25.8575	11.1942	60.3557	63.7144
C17orf80	11.0978	11.819	13.8679	7.4014	12.4049	11.4588	6.7985	11.1413	9.506	7.7867	9.3346	15.109	7.9092	17.3561	13.548	8.8234	14.1003
C17orf82	0	0.0518	0.1141	0.0303	0	0	0.0212	0.0609	0	0.8167	0.4969	1.4868	0.0186	0	0	0.2759	0.7747
C17orf85	19.6836	18.7627	12.3381	8.6217	16.6185	10.2729	7.8565	10.3517	20.3464	17.6337	17.8825	11.9506	9.0971	10.289	9.319	21.4769	6.9777
C17orf89	71.8201	104.7	73.0764	100.519	104.893	102.669	105.846	70.5872	97.5247	160.563	64.6533	70.9306	60.3045	50.6105	53.1572	419.623	966.063
C17orf96	3.1461	0.0912	0.4327	0.4246	2.3634	1.2851	1.7541	9.3834	0.491	1.4495	0.1147	2.9272	1.5022	1.6289	0.7742	0.5887	2.6744
C17orf97	0.1524	2.7409	0.7657	0.6999	1.4248	0.4879	0.7865	0.0165	1.0334	1.5607	0.9166	1.8344	1.6084	1.8353	0.0038	1.3159	2.1102
C17orf98	0	0	0.0695	0.0187	0.0862	0	0.0132	0.0624	0.0043	0.0085	0	0.0047	0.0555	0	0	0.0037	0
C17orf99	0.6721	0	0.0016	0	0.002	0.0015	0.0629	1.1767	0	0	0.0013	0.0016	0.6551	0.0016	6.6735	0.0052	0.0008
C18orf1	3.2003	0.018	0.0468	5.9086	6.7344	1.0234	0.0001	7.0885	0.0708	28.5347	0.0031	1.0551	0.0757	0.0078	0.0038	0.0049	0.108
C18orf21	23.0951	22.2718	18.9319	11.9014	18.3249	16.1769	21.7906	14.5529	22.6726	21.8754	17.8495	11.7225	21.305	38.716	30.3468	24.9367	27.6715
C18orf25	12.377	8.1955	10.1612	3.5209	10.287	6.8585	12.5556	3.4429	15.4694	10.5232	9.8714	7.3853	13.0377	20.329	8.9624	7.2222	5.8558
C18orf26	0	0	0	0	0	0.9985	0	0.0299	0.1262	0.0146	0	0	0	0	0	0.0064	0
C18orf32	45.6881	29.9573	18.2098	11.6565	24.4265	13.2637	10.7182	11.6614	35.1806	19.1725	28.9479	39.3457	19.7336	30.236	12.393	19.1898	24.7114
C18orf34	0.0243	0.0001	0	1.0526	0.0462	0.0379	0.0001	0	0	0.0001	0.0169	0.0414	0.1083	0	0	0.0009	0
C18orf42	0	0	0	0	0	0.0005	0	0.0005	0	0	0	0	0	0	0.0847	0.0016	0.0002
C18orf54	3.35	1.4044	1.4933	1.7848	3.0145	4.9421	2.0908	0.6104	2.3248	1.6085	1.7748	0.8329	0.8784	1.8943	2.5674	1.5559	0.4851
C18orf56	2.4581	0.0559	0.1139	2.661	1.1266	19.7832	0.9154	3.2209	0.1889	1.6566	0.5194	1.3117	0.1462	1.2882	3.3832	0.2751	2.5418
C18orf62	0	0	0	0	0	0	0	0	0.0029	0	0	0	0	0	0	0.0071	0
C18orf63	0	0	0	0	0	0	0	0	0.0006	0	0	0	0	0.0063	0	0.0013	0.0002
C18orf8	20.4401	7.8411	6.8542	15.3325	12.692	10.8576	13.3436	4.328	11.7421	11.3316	11.3302	12.2359	9.3088	14.8222	10.7311	10.2748	17.0096
C19orf10	9.7971	64.6551	86.662	213.391	29.6257	26.2383	112.462	102.784	54.7597	16.081	88.7501	103.163	43.3902	41.0288	43.3764	202.808	217.955
C19orf12	11.7018	13.9594	13.131	13.6077	17.2796	7.1567	7.5294	11.5573	12.5743	6.0559	15.0736	15.6216	6.6883	5.9879	6.0677	16.0613	25.8174
C19orf18	0.0116	0.0786	0.0526	0.0888	0.0505	0.1409	0.0152	0.4597	0.233	0.0386	0.1108	0.0715	0.3585	0	0	0.1877	0.0244
C19orf21	0	0.0274	0.0228	0	18.2908	0.2869	9.1509	0.316	0.3418	9.8403	0	0.0665	13.9594	17.106	0.0111	0.0017	0.0582
C19orf24	0.7529	5.7768	5.7942	42.0366	7.7235	34.4882	24.0691	3.5906	3.3006	2.8146	7.4784	20.8602	5.6413	5.0969	7.6792	20.9552	46.7725
C19orf25	1.9175	6.7853	12.674	26.2084	1.9608	45.4363	16.2343	9.4716	6.6253	3.955	5.5347	11.0795	13.7726	9.9334	14.6122	24.5581	17.5275
C19orf26	0.0475	0.9517	0.6804	3.0661	0.0079	3.8196	0.9281	1.8652	0.3912	0.5184	0.1959	6.103	1.6721	0.2421	0.7853	2.7304	4.0787
C19orf33	0	0	0.0835	33.4203	97.2452	21.9777	306.56	1.9756	0.2629	32.9866	0	0	283.17	48.4013	0	0.6479	0.0999
C19orf35	0	0.0141	0.029	0.05	0.0159	0.034	0.0233	0.0478	0.0692	0.0462	0.0211	0.081	0.0137	0	0.025	0.0996	0.0347
C19orf38	0.7286	0.2729	0.1427	0.003	0.089	0.3769	0.0558	0.1208	0	0.363	0.003	0.1328	0.1033	0.3787	0.1707	0.158	0.1088
C19orf40	3.0862	0.8386	2.6019	1.0132	9.1179	2.3784	5.5116	0.9355	1.8267	3.9232	1.6602	2.7201	1.6445	6.3917	4.329	1.6779	2.6304
C19orf42	30.5929	30.8289	55.7997	23.4841	41.9835	22.511	27.678	23.297	30.7546	45.3283	33.8594	40.2287	36.6859	66.3052	42.7312	26.5172	34.1364
C19orf43	69.24	94.6378	111.886	147.41	54.152	88.1478	128.006	96.8248	105.485	129.998	93.5212	66.0112	87.8523	81.8319	78.2593	152.675	317.74
C19orf44	0.6508	0.7523	1.4072	1.7605	0.7876	1.1802	2.407	2.1216	1.0903	1.0526	1.1301	2.6428	0.9416	1.5601	1.1855	2.238	3.8284
C19orf45	0	0.0001	0.0057	0.0036	0.0282	0.0389	0.019	0	0.0075	0.1017	0	0.0934	0	0.0544	0.0478	0.001	0.0116
C19orf47	3.2349	9.0391	7.5004	20.4161	15.3595	18.5636	16.4613	6.0533	26.7016	8.0425	6.4227	11.8634	8.8296	22.7584	14.3436	13.2734	14.5076
C19orf48	9.7793	10.5977	24.0627	90.1652	71.6992	190.721	83.7218	43.1668	8.9958	41.4392	7.6276	20.1397	36.6782	201.856	86.5295	57.4917	43.2971
C19orf52	4.4191	3.3277	3.0036	8.8558	3.3039	12.6919	5.9271	3.7981	4.0514	8.3476	4.0947	6.5927	2.9682	8.3898	6.1863	6.8356	9.146
C19orf53	28.5071	85.2618	113.102	130.601	60.2088	106.316	136.514	85.7239	85.3475	97.7961	80.7312	169.164	121.95	84.6508	84.4709	226.424	393.333
C19orf54	1.2669	1.3416	2.2251	3.1809	5.7283	13.9435	2.1862	5.3567	1.4842	4.6601	1.3233	4.8435	0.8568	4.975	6.3328	3.5949	4.6864
C19orf55	1.615	2.2119	3.6014	12.9578	14.2325	9.6196	13.4183	2.8533	3.5139	10.5055	4.2694	13.759	3.0452	8.3906	7.5111	14.6779	8.9838
C19orf57	0.5207	0.0452	0.4247	0.4446	0.1148	3.3701	1.0659	0.5636	0.4013	1.9471	0.0812	0.8538	0.4433	3.8358	2.4682	0.4701	1.5903
C19orf59	0	0	0	0	0.0339	0	0.1801	0.0244	0	0	0	0	0.0446	0	0.7894	0.0217	0
C19orf6	17.1337	42.8834	46.8219	313.304	31.9415	178.584	96.4748	181.361	31.5078	25.9866	47.2449	120.069	95.6785	101.938	133.618	136.768	104.29
C19orf60	1.7416	10.2913	12.9021	64.7295	5.3713	36.6432	28.4795	4.6401	9.3025	14.007	9.3164	22.8723	16.0051	5.7155	9.2397	34.4983	87.0862
C19orf66	18.8135	13.0747	17.2649	25.2618	4.2728	25.2735	12.7559	26.8904	5.731	1.1553	16.5671	23.6243	28.0244	15.5235	6.3228	22.3925	26.6415
C19orf67	0.0723	0	0.0225	0.0191	0.0093	0.0987	0.0067	0.5702	0.0199	0.0713	0.0061	0.1001	0	0.0377	0.6475	0.0112	0.0208
C19orf68	0.2012	0.27	0.2327	0.8352	0.4419	1.3071	0.3598	0.3426	0.1023	0.8207	0.1552	1.028	0.2122	0.3902	0.1247	1.6041	0.9878
C19orf69	0	0	0	0.057	0.1004	0	0	0.2235	0	0.0192	0	0	0	0	0.0771	0.0167	0.0059
C19orf70	3.3501	13.9145	35.3958	74.9868	9.7646	22.7783	34.9589	21.2794	11.8218	3.6946	13.1678	44.4526	43.8335	10.5428	22.1399	48.9043	82.3303
C19orf71	0.3442	0.884	1.486	1.1617	1.4886	1.0106	1.2464	1.2774	1.9023	1.6871	1.0733	3.2992	1.1876	16.2094	1.2576	2.1587	1.903
C19orf73	0.0628	0.1896	0.2218	1.868	0.2751	2.6321	0.451	1.8867	0.0552	0.915	0.2002	1.3368	0.4459	0.8505	1.1487	0.9865	2.0927
C19orf76	0.2395	0.1301	0.1132	4.5081	0.9918	3.8315	0.9674	3.3988	0.1333	1.4304	0	1.2986	0.3842	0.4732	1.2571	0.8885	0.9657
C19orf77	0.073	0.0745	0.1306	0	0.3625	3.4501	1.249	4.7966	0	0.1301	0	0.1806	0.0392	0.0052	7.8134	0.0881	0.1004
C19orf80	0	0	0.0647	0	0.04	0	0	243.693	0	0.6398	0	0.2061	0	0	0	0	0.1318
C19orf81	0.1046	0	0.3188	1.6904	0.9312	13.3541	0	0	0	0.7088	0	2.3672	0.0838	0	3.7113	0.2548	4.3794
C1D	40.7465	12.4624	6.8504	1.1826	12.0586	2.8652	1.9096	6.4115	6.1206	7.1932	6.3189	11.0796	6.3026	13.7844	7.8899	2.9437	6.6681
C1GALT1	13.8295	13.3828	14.0063	11.3179	26.4445	33.2319	34.6743	26.5283	98.7858	14.9709	21.2634	10.0076	20.9595	13.8588	14.398	15.6505	28.1383
C1GALT1C1	20.8326	16.1279	28.4296	13.3158	22.4214	7.4353	12.0103	12.0005	18.0441	29.5815	19.0312	13.0545	8.0586	14.0321	8.0234	12.2492	19.3933
C1QA	0	0	0	0	0	0.0875	0	0	0	0	0	0	0	0	0	0	0
C1QB	0	0	0	0	0	0.0162	0	0	0	0.003	0	0	0	0	0.0035	0.0013	0
C1QBP	258.198	92.6721	61.9813	65.9385	213.093	211.001	208.523	76.1167	230.875	303.76	126.776	67.6943	100.657	146.662	108.699	128.016	205.133
C1QC	0	0	0	0	0	0	0	0.0304	0	0	0	0	0	0	0	0.0079	0
C1QL1	0	1.3237	0.1662	0.3352	0.9369	8.4195	1.3868	0.0033	0.6714	0.5215	0.285	1.8826	0	1.1346	0.0339	0.6617	8.5741
C1QL2	0	0	0	0	0	0.7522	0	0	0.0444	0	0	0	0	0	0	0	0
C1QL3	0.9367	0.2106	0.4507	0.0855	0.9998	0.9373	0.2309	0.0268	0.4972	0.1844	0.1458	0	0.2428	0.5352	0.4073	0.0402	0
C1QL4	0	0	0.0163	0.0212	0.5042	0.4325	0.0297	0.0145	9.9631	0.116	0.0269	3.6942	0.0934	0.115	0.411	0.3064	10.4022
C1QTNF1	0	9.197	7.8736	2.1254	6.7057	1.1775	7.9811	0.9185	0.1007	0.0315	8.8766	27.4842	12.0767	0.1997	0	6.0978	11.699
C1QTNF2	0	0.5469	0.3725	0.3198	0.017	1.3895	0.1876	0.0024	0.7203	0.012	1.3269	0.1695	0.0011	0.0284	0	0.758	0.4904
C1QTNF3	5.3411	0.7355	2.0481	0.9174	0.8003	0.9979	0.1455	6.5241	0.7488	2.0999	0.5837	2.3496	0.5925	3.6151	2.416	0.7719	1.8038
C1QTNF4	0.0077	0.1041	0.0415	4.9776	0.0079	2.8882	0	0.0369	0.0993	0.0608	0	3.0589	0.0508	0.0064	0.0062	0.2239	0.0627
C1QTNF5	0	5.5377	8.5092	168.01	0	2.3313	0.1081	0.6963	8.6387	0	10.1429	6.27	0	0.0379	0.3203	4.1859	0.6167
C1QTNF6	0.9286	4.4445	8.1133	21.8814	12.6951	5.7527	3.2227	10.3172	1.286	10.0892	5.7858	111.641	20.3853	19.7468	1.0169	12.139	68.0937
C1QTNF7	0.0172	2.563	0.1001	0.0009	0.0563	0.0066	0	0.0063	1.0545	0.0062	5.3857	0.0071	0.0059	0	0.0012	0.0742	0.0063
C1QTNF8	0	0	0	0.0191	0.0125	0.0092	0	0.1029	0.0044	0.0476	0	0	0	0.1013	0	0	0
C1QTNF9	0	0.1808	0.0194	0	0	0	0	0.0193	0.0093	0	1.152	0	0	0	0.0018	0.3345	0.0478
C1QTNF9B	0.0633	0.2151	0	0	0	0.3174	0	0.0041	0.003	0.0839	0.4685	0.0027	0.0067	0.1986	0.1458	0.6399	0.0103
C1R	0.1877	248.554	338.663	3.1339	25.5755	11.143	4.0476	5.3863	23.9849	0.9132	334.641	32.8272	3.9944	1.3355	0.4084	97.5245	15.4396
C1RL	2.7197	18.4479	17.175	16.6524	16.4333	10.3052	11.8844	42.5038	2.3126	0.3354	20.4861	13.005	6.1606	11.3928	3.3261	7.967	6.6825
C1S	0.3908	217.227	168.033	0.0676	53.5587	2.6223	1.5198	12.9176	9.4042	0.0971	264.509	8.1143	3.4695	6.0999	0.5291	52.2792	9.1247
C1orf100	0.0921	0.004	0.044	0.4023	0	0.136	0.0015	0.1096	0	0.0032	0.0622	0	0.0652	0	9.8026	0.0629	0.1957
C1orf101	0.4738	0.1571	0.554	0.3389	0.3041	0.1338	0.1771	0.1584	0.2356	0.0891	0.4467	0.2898	0.5565	0.7147	0.0795	0.1867	0.3623
C1orf105	0.3541	0	0.0033	0	0.275	0.0017	0	0.433	11.6708	0.3165	0	0	0	0.0031	0.0015	0.0052	0.0012
C1orf106	2.1625	0.0891	0	0.0393	19.3185	28.648	5.6977	2.9268	0.0754	3.7577	0	0.4572	7.5628	0.015	0	0.0275	0.1585
C1orf109	5.4379	7.516	10.2168	6.0489	9.2896	14.9416	20.3385	5.5912	14.1099	9.6969	10.525	14.1809	7.4339	21.043	18.6974	14.6949	18.379
C1orf110	0	0	0.1386	1.2096	0.0156	0	0	0	0.1636	0	0.1215	0.004	0.0191	0.0236	0	0.058	0.1764
C1orf111	0	0	0.0741	0	0.0148	0.0794	0.0068	0.0973	0.0064	0.0719	0	0.1195	0	0.0006	0	0	0.0025
C1orf112	20.4413	3.1066	5.9533	4.3875	11.0505	13.6033	7.8496	4.0772	5.6761	14.7002	2.7837	3.9557	3.3791	37.8649	22.3251	3.4072	3.7482
C1orf114	0.0182	0.0987	0.0062	0.0391	0.2151	0.8006	0.0074	0.0055	0.5427	0.0368	0.2474	1.4512	0.0188	0.0142	0.0405	0.0337	0.9998
C1orf115	0.3865	0.0537	2.0293	6.249	3.0708	2.3742	0.8337	16.3529	0.0084	2.6053	1.056	3.8965	0.3812	0.0095	0	0.0461	2.9909
C1orf116	0	0	0.0058	0.0132	1.2946	1.5997	35.564	0.489	0.0152	0.6978	0.0465	0.0165	24.4718	0.1157	1.6172	0.0117	0.0166
C1orf122	5.2432	29.2296	38.8154	55.096	20.4633	38.8913	35.1466	26.4614	12.6473	10.8363	16.9087	112.838	49.6768	24.9319	33.4888	46.483	68.9824
C1orf123	27.6618	44.3916	48.583	35.5033	28.816	31.1707	27.6526	34.5142	40.3625	30.4056	54.8281	33.3727	22.5029	34.5297	54.612	35.6729	50.2765
C1orf126	0.0033	0.149	0.0487	0.023	0.3214	0.4824	0.2954	2.8145	0.0015	0.2225	0.0121	1.5517	0.6926	0.127	0.0143	0.0165	0.2793
[truncated: 16,916 more rows]

## Sheet: SuppTable2_zFPKM
GENE	A549	AG04450	BJ	GM12878	H1-hESC	HMEC	HSMM	HUVEC	HeLaS3	HepG2	IMR90	K562	MCF7	NHEK	NHLF	SK-N-SH	SK-N-SH_RA
A1BG	-3.027	-1.843	-1.353	-2.951	-0.335	-1.789	-2.611	-1.791	-3.172	0.733	-0.698	-2.056	-2.172	-1.987	-1.731	-0.438	-0.78
A1CF	-3.064	-inf	-inf	-6.256	-5.883	-inf	-6.193	-inf	-7.532	0.576	-6.527	-6.493	-8.074	-inf	-inf	-7.312	-inf
A2LD1	-0.353	-0.33	-0.121	-1.959	-1.182	-0.087	-0.965	-0.572	-1.111	-0.682	-0.863	-1.548	-0.786	-0.334	-0.232	0.127	-0.339
A2M	-3.274	-2.024	1.461	-5.058	-2.652	-1.102	0.312	-0.175	-1.852	4.116	-1.273	-7.332	-3.844	-2.935	1.728	-4.57	-2.981
A2ML1	-6.351	-6.49	-6.025	-6.653	-0.338	-0.061	-6.532	-5.398	-5.603	-6.664	-4.65	-3.711	-3.508	1.746	-3.233	-6.22	-6.421
A4GALT	-1.399	-1.959	-1.438	-2.42	-0.625	-1.096	-1.187	-0.491	-2.277	-1.363	-0.79	-3.185	-1.334	-1.367	-0.848	-0.657	-1.232
A4GNT	-2.899	-4.592	-2.985	-5.945	-inf	-4.537	-3.92	-inf	-5.103	-inf	-3.543	-4.829	-5.022	-4.56	-3.898	-4.149	-3.444
AAAS	1.025	0.378	0.649	0.215	1.175	0.799	0.347	1.005	0.988	0.795	0.9	1.08	0.761	0.576	0.274	0.862	0.866
AACS	-0.287	-0.23	-0.243	-0.943	0.678	0.354	-0.651	0.285	-0.519	0.17	0.125	-1.183	0.316	0.108	0.005	-0.106	-0.261
AADAC	0.159	-inf	-inf	-inf	-inf	-inf	-inf	-2.245	-inf	-1.999	-inf	-inf	-5.013	-2.612	-inf	-1.861	-2.536
AADACL2	-6.403	-inf	-inf	-inf	-inf	-inf	-6.65	-inf	-inf	-4.942	-6.994	-inf	-inf	-2.883	-inf	-4.177	-5.014
AADACL3	-inf	-inf	-inf	-inf	-2.74	-inf	-inf	-inf	-inf	-3.914	-5.981	-inf	-5.668	-inf	-inf	-inf	-inf
AADACL4	-inf	-6.537	-3.146	-6.653	-3.669	-inf	-6.588	-inf	-inf	-5.884	-6.104	-2.414	-7.029	-inf	-5.768	-2.356	-0.513
AADAT	0.015	-0.288	-0.576	-3.811	-0.462	-0.474	-0.459	-1.462	-0.793	-0.262	-0.613	-inf	-0.466	-1.524	-0.692	-0.231	0.212
AAED1	-0.649	-1.031	-0.38	-0.607	-1.179	-0.589	-0.151	-0.703	-0.474	-0.416	-1.198	-0.792	-1.201	-0.931	0.216	-0.548	-0.715
AAGAB	1.263	0.774	0.785	0.572	0.208	0.671	0.766	0.32	1.132	-0.238	0.246	0.687	0.961	0.919	0.744	0.216	0.538
AAK1	-0.697	-0.414	-0.551	-1.577	-0.756	-0.179	-0.248	0.025	-2.011	-0.787	-0.495	-1.872	-0.796	-1.146	-0.094	-0.621	-0.206
AAMP	0.849	0.608	0.935	-0.15	1.358	1.16	0.587	1.094	-0.282	1.336	1.169	0.487	1.41	1.047	0.566	1.875	1.197
AANAT	-4.889	-inf	-5.171	-6.461	-2.135	-3.351	-3.961	-3.168	-6.066	-3.42	-2.719	-inf	-5.017	-4.076	-3.944	-2.949	-5.018
AAR2	0.249	-0.007	0.325	-0.458	0.533	0.22	0.05	0.36	0.285	0.735	0.184	0.084	-0.343	0.288	0.047	-0.087	0.448
AARD	-4.475	-4.804	-1.57	-3.48	-1.894	-0.836	-4.907	-inf	-5.323	-4.365	-3.075	-inf	-1.389	-4.277	-4.39	-inf	-inf
AARS	1.918	1.708	1.492	0.698	1.384	1.136	1.186	0.776	2.126	1.525	1.185	1.676	1.533	0.999	1.336	0.859	0.702
AARS2	-1.411	-0.962	-1.04	-1.339	-0.347	-0.522	-1.538	-0.502	-1.072	-0.401	-0.408	-0.474	-1.117	-0.548	-1.252	-0.442	-0.526
AARSD1	-0.34	-0.296	-0.36	-0.158	0.017	-0.213	0.091	-0.426	-0.217	-0.93	0.246	-0.484	-0.458	-0.423	-0.207	0.182	-0.993
AASDH	-0.469	-0.513	-0.676	-0.146	-0.565	-0.831	-0.943	-0.882	-0.518	-0.544	-0.993	-0.264	-0.935	-0.265	-0.593	-1.015	-0.763
AASDHPPT	0.385	0.621	0.445	0.708	-0.07	0.097	0.629	-0.379	0.04	-0.022	0.053	0.426	-0.144	0.274	0.244	-0.113	0.286
AASS	-4.034	-0.399	-0.463	-0.774	1.653	-1.488	-0.873	-0.53	-3.192	-0.376	-0.833	-5.222	-1.018	-0.73	-0.765	-2.113	-1.678
AATF	0.655	-0.293	-0.197	0.001	0.152	-0.058	-0.023	-0.304	-0.023	-0.413	-0.026	-0.168	0.001	-0.179	-0.492	-0.039	-0.454
AATK	-3.747	-3.435	-3.199	-4.857	-1.404	-2.702	-3.86	-2.266	-0.709	-1.032	-3.291	-2.568	-3.3	-2.537	-3.447	-2.738	-1.202
ABAT	-2.347	-0.927	-1.198	-1.153	-0.03	-0.139	-0.742	-0.931	-4.543	0.785	-0.484	-2.45	0.641	-0.306	-1.811	-0.211	0.019
ABCA1	-0.419	0.082	0.209	-4.249	-0.536	-0.612	-0.792	-1.154	-3.605	0.441	-0.736	-5.345	-1.02	0.076	-0.548	-0.79	0.007
ABCA10	-2.997	-3.417	-3.218	-1.52	-6.49	-3.363	-4.394	-2.46	-1.911	-2.482	-3.043	-4.907	-3.297	-2.41	-3.164	-3.808	-4.15
ABCA12	-2.339	-5.134	-4.682	-1.951	-4.586	-0.295	-4.011	-6.28	-4.791	-4.514	-6.02	-5.882	-1.483	0.034	-5.727	-3.965	-2.591
ABCA13	-5.503	-3.655	-3.949	-2.591	-4.416	-2.164	-4.797	-3.91	-9.113	-7.123	-3.912	-2.42	-3.505	-2.91	-4.079	-8.057	-5.811
ABCA2	-0.771	-1.101	-0.61	-2.298	-0.076	0.047	-0.675	0.514	-0.28	0.14	0.429	-0.115	1.116	-1.014	-0.68	0.282	0.55
ABCA3	-0.97	-3.757	-1.847	-3.345	-0.677	-2.566	-1.697	-0.106	-1.478	-1.287	-2.916	-0.403	-0.221	-3.758	-1.834	-0.472	-0.014
ABCA4	-3.272	-3.19	-3.19	-3.642	-3	-2.731	-2.608	-1.267	-1.416	-2.272	-2.667	-inf	-2.515	-4.072	-4.947	-4.104	-5.651
ABCA5	-1.042	-0.747	-0.354	0.42	-1.68	-0.779	-2.742	-0.526	-0.457	-0.078	-1.673	-1.882	0.133	-0.49	-0.374	-1.443	-1.303
ABCA6	-4.784	-3.175	-2.832	0.498	-inf	-2.876	-3.721	-0.625	-inf	-3.496	-4.416	-3.788	-4.975	-2.535	-1.245	-3.442	-5.239
ABCA7	-1.278	-1.929	-2.022	-1.944	-0.433	-0.868	-2.196	-0.973	-0.842	0.625	-1.283	0.54	-1.315	-0.508	-1.701	-0.841	0.021
ABCA8	-3.046	-0.475	-2.529	-5.633	-6.95	-inf	-1.84	-1.905	-2.594	-3.384	-1.698	-1.857	-inf	-3.828	-0.858	-1.827	-2.791
ABCA9	-5.778	-4.35	-2.992	-1.298	-4.733	-4.658	-inf	-1.409	-3.861	-4.134	-6.721	-3.136	-3.14	-2.908	-1.846	-4.198	-5.549
ABCB1	-5.361	-1.204	-3.01	-0.525	-2.206	-3.256	-4.099	-0.744	-7.751	1.036	-2.055	-3.939	-3.493	-2.911	-2.105	-1.486	1.649
ABCB10	-0.47	-0.8	-0.557	-0.197	-1.138	-0.516	-0.663	-0.789	-0.219	-0.456	-0.782	0.286	-0.788	-0.507	-0.628	-0.884	-0.852
ABCB11	-5.59	-inf	-inf	-inf	-6.611	-inf	-7.852	-3.088	-4.858	-inf	-6.254	-4.024	-5.325	-4.424	-5.399	-inf	-inf
ABCB4	-3.301	-3.981	-2.045	-1.44	-2.298	-6.28	-4.106	-4.109	-7.223	-0.103	-5.02	-4.144	-3.703	-6.156	-3.652	-3.313	-2.064
ABCB5	-inf	-inf	-inf	-5.655	-5.084	-7.333	-4.891	-4.006	-inf	-6.854	-6.721	-inf	-inf	-7.606	-inf	-8.057	-inf
ABCB6	0.589	-0.148	-0.142	-0.983	0.513	-0.509	-0.394	0.27	-0.87	1.092	0.128	0.303	-0.169	-0.518	-0.518	0.1	0.525
ABCB7	0.239	-0.053	-0.3	0.636	0.188	-0.219	-0.027	-0.312	0.86	-0.028	-0.316	0.198	-0.454	-0.221	-0.111	0.11	-0.147
ABCB8	-0.245	-0.66	-0.372	-1.707	0.063	0.358	-0.627	0.565	-0.565	-0.58	0.171	0.317	-0.3	0.165	-0.49	0.437	0.455
ABCB9	-1.754	-1.225	-1.371	-3.089	-1.012	-0.192	-2.241	-0.163	-1.753	-0.798	-0.572	-1.123	-0.897	-1.054	-1.169	-0.713	-0.657
ABCC1	1.117	0.728	-0.158	-0.576	0.626	0.256	-0.35	0.763	-0.701	0.538	0.901	-0.505	0.213	0.066	0.601	0.203	0.405
ABCC10	-1.053	-0.592	-0.754	-1.884	-0.253	-0.213	-0.988	0.18	-1.049	-0.007	-0.085	-0.185	-0.399	0.246	-0.785	0.015	0.38
ABCC11	-2.953	-4.598	-4.651	-inf	-3.403	-2.261	-3.574	-2.487	-3.605	-1.512	-3.246	-2.923	-3.286	-2.426	-3.715	-3.088	-3.761
ABCC12	-3.047	-inf	-inf	-5.342	-3.768	-5.23	-4.332	-inf	-inf	-2.247	-4.226	-inf	-inf	-7.324	-inf	-6.267	-4.949
ABCC2	2.037	-2.625	-3.191	-2.763	-2.216	-2.584	-3.422	-1.803	1.67	2.155	-3.434	-3.552	-2.449	-1.321	-3.409	-2.968	-3.102
ABCC3	2.099	-0.052	0.422	-2.284	-2.324	0.692	-0.818	-0.771	-0.041	0.662	-0.736	-2.014	0.129	0.499	-0.429	1.494	0.944
ABCC4	0.402	1.185	-0.212	0.537	-0.921	-0.949	-0.329	-0.62	-0.39	-1.109	-0.125	0.17	-1.031	-0.551	0.3	-0.577	-0.877
ABCC5	-0.35	0.039	-0.301	-0.699	0.263	-0.31	-0.162	-0.049	-0.076	-0.156	-0.117	0.221	0.894	0.236	-0.453	0.151	0.333
ABCC6	-1.091	-1.511	-2.285	-3.958	-1.415	-3.02	-4.628	-2.414	-2.158	0.998	-1.866	-3.842	-2.482	-3.177	-2.074	-2.16	-2.261
ABCC8	-1.481	-7.494	-inf	-inf	-1.134	-6.859	-7.077	-6.396	-2.217	-inf	-5.76	-inf	-1.549	-7.324	-4.785	-2.049	-0.664
ABCC9	-4.294	-1.745	-0.675	-5.264	-inf	-4.504	-1.87	-inf	-8.586	-7.123	-1.701	-4.787	-4.389	-4.265	0.199	-4.663	-3.81
ABCD1	-2.411	-0.833	-1.187	-3.184	-1.14	-1.723	-1.292	-0.329	-1.324	-0.074	-0.666	-1.487	-1.546	-2.185	-1.239	-0.531	-0.324
ABCD2	-inf	-7.332	-7.422	-0.668	-inf	-4.153	-5.672	-inf	-8.059	-inf	-6.721	-7.465	-6.067	-4.723	-3.73	-4.453	-1.58
ABCD3	0.201	0.162	-0.194	0.209	-0.603	0.082	0.212	-0.814	0.14	0.183	-0.154	-0.781	-0.324	-0.033	0.066	-0.562	-0.413
ABCD4	-0.119	-0.395	-0.782	-0.661	0.646	-0.142	-0.275	0.629	-0.396	0.743	0.055	-0.274	-0.023	-0.133	-0.42	0.434	0.606
ABCE1	0.759	0.58	0.546	1.219	0.062	0.855	1.232	-0.152	0.194	0.1	0.504	0.597	0.93	0.335	0.81	0.184	-0.237
ABCF1	0.151	0.292	0.217	-0.274	0.984	0.539	1.195	0.406	0.1	0.487	0.456	0.546	0.908	0.201	0.674	0.614	0.506
ABCF2	0.745	0.563	0.693	0.124	0.426	0.741	1.042	0.446	0.563	0.07	0.724	0.631	0.682	0.663	0.644	0.974	0.618
ABCF3	0.055	0.318	0.597	-0.104	0.772	0.424	0.008	0.968	0.554	0.55	0.556	0.428	0.825	0.605	0.059	0.546	0.652
ABCG1	-0.866	-2.716	-3.151	-0.659	-1.183	-1.17	-3.432	-0.257	-1.083	-2.694	-3.083	-4.806	-0.47	-0.981	-3.37	-3.985	-1.267
ABCG2	0.61	-2.233	-1.802	-7.944	-1.328	-1.368	-3.143	-1.153	-1.081	-0.636	-2.265	-5.004	-1.937	-1.061	-0.825	-4.574	-5.8
ABCG4	-2.884	-3.359	-4.093	-inf	-1.603	-3.432	-4.855	-1.944	-5.377	-inf	-2.911	-4.129	-4.638	-3.362	-3.938	-2.271	-1.544
ABCG5	-5.07	-6.138	-inf	-6.798	-4.488	-6.51	-6.228	-inf	-4.56	0.532	-5.553	-5.105	-inf	-6.484	-inf	-6.842	-4.979
ABCG8	-4.987	-inf	-inf	-inf	-5.469	-inf	-6.228	-5.955	-6.327	-0.351	-5.816	-inf	-3.079	-6.84	-inf	-7.117	-6.713
ABHD1	-1.444	-4.054	-3.707	-3.472	-1.949	-3.613	-3.687	-2.409	-4.994	-1.601	-3.114	-2.257	-3.218	-3.23	-2.777	-1.13	-0.626
ABHD10	0.297	0.282	0.014	0.763	-0.251	-0.026	-0.008	-0.464	0.598	-0.012	0.231	0.036	0.034	-0.218	0.208	-0.111	-0.264
ABHD11	-0.796	-1.315	-0.61	-2.124	0.618	0.323	-0.758	0.067	-0.464	-0.491	0.004	-0.343	0.547	-0.473	-0.913	0.284	0.109
ABHD12	0.67	0.427	0.092	-0.329	0.511	0.093	-0.401	0.084	-0.329	0.447	1.188	-0.926	0.543	-0.48	1.027	0.478	0.27
ABHD12B	-inf	-2.827	-inf	-inf	-0.436	-3.301	-2.42	-3.491	-2.858	-inf	-4.344	-inf	-inf	-inf	-5.707	-4.078	-4.185
ABHD13	-1.025	-0.793	-1.015	-0.403	-0.989	-1.068	-0.592	-1.187	-0.506	-0.944	-1.117	-1.101	-1.094	-0.544	-0.624	-1.305	-1.109
ABHD14A	-1.025	-0.732	-0.505	-1.471	-0.284	-0.133	-0.928	0.306	-0.271	0.793	-0.224	-1.098	-1.595	-0.46	-0.473	0.306	0.523
ABHD14B	0.215	0.239	0.585	0.237	-0.015	0.384	0.38	0.65	0.946	1.135	0.186	1.038	-0.083	0.723	0.348	0.779	1.05
ABHD15	-0.358	-1.13	-1.081	-1.518	-1.912	-0.782	-1.608	-0.928	-1.333	-1.148	-1.019	-2.624	-1.041	-0.766	-1.199	-0.724	-0.68
ABHD16A	-0.214	0.152	0.424	-0.283	0.571	0.012	-0.08	0.714	0.025	0.674	0.344	1.147	0.07	0.172	0.012	0.51	0.552
ABHD16B	-2.555	-2.236	-2.029	-3.273	-0.851	-1.276	-2.253	-0.734	-2.085	-0.723	-0.794	-1.479	-1.312	-1.561	-1.745	-1.067	-1.202
ABHD2	0.651	0.442	0.374	-0.421	-0.29	0.296	0.765	-0.127	0.038	-0.102	0.303	0.754	0.746	-0.002	0.373	0.035	1.08
ABHD3	-0.018	-1.189	-1.521	0.362	-0.502	-0.301	-1.235	-0.727	1.299	0.471	-0.607	0.154	-0.248	-0.075	-0.934	-1.042	-1.232
ABHD4	0.95	0.54	1.029	-0.32	0.791	-0.128	0.258	0.778	0.962	0.876	0.253	-0.421	-0.16	0.427	0.835	-0.022	0.491
ABHD5	-0.352	0.885	0.255	0.015	-0.25	0.35	0.4	-0.484	0.875	-0.871	-0.1	0.63	0.163	0.081	0.7	-0.421	-0.55
ABHD6	-0.33	-0.651	-0.639	-0.244	-0.593	-0.567	-1.675	-0.465	0	0.069	-0.605	-1.138	-1.581	0.127	-0.721	-0.319	0.1
ABHD8	-1.731	-1.015	-0.689	-2.298	0.138	-1.058	-1.61	-0.194	-1.331	-0.248	-0.412	-1.15	-2.185	-0.336	-1.163	-0.343	0.239
ABI1	0.53	0.666	0.795	0.291	0.488	0.758	1.001	0.814	-0.325	-0.014	0.619	0.42	0.453	0.738	0.802	0.444	0.301
ABI2	0.442	0.386	0.372	0.157	0.851	0.437	0.782	0.327	-0.378	0.321	0.676	-0.594	0.587	-0.422	0.688	0.623	1.204
ABI3	-inf	-3.884	-2.416	-0.375	-1.312	-inf	-3.245	0.458	-5.642	-inf	-1.891	-inf	-5.803	-4.696	-1.976	-0.964	-2.311
ABI3BP	-1.307	-1.075	-0.004	-2.836	-2.828	-3.188	0.491	1.044	-3.437	-2.234	0.287	-3.613	-5.469	-1.758	0.876	-0.397	0.111
ABL1	0.267	0.288	0.107	-0.83	0.526	0.013	0.308	0.34	0.355	-0.148	0.589	0.258	0.4	-0.22	0.487	0.168	0.443
ABL2	-0.466	-0.448	0.018	-1.227	-0.918	0.127	1.068	0.47	-0.298	-0.721	-0.478	-0.877	-0.828	0.53	0.196	-0.605	-0.558
ABLIM1	0.807	-0.985	-0.391	-0.071	0.816	1.003	0.885	1.513	1.001	0.958	-0.59	-3.766	0.28	1.068	-0.373	-0.082	0.686
ABLIM2	-3.82	-5.545	-4.714	-4.79	-0.819	-2.334	-1.694	-2.809	-1.489	-2.647	-3.298	-8.132	-1.175	-1.324	-0.89	-2.407	-1.84
ABLIM3	-1.563	0.499	-0.293	-inf	-2.411	0.319	0.675	-0.011	-3.208	-0.122	0.914	-5.071	-0.763	-0.433	0.584	-0.674	-1.137
ABO	-6.696	-inf	-inf	-5.753	-3.931	-4.117	-6.479	-inf	-inf	-5.835	-6.02	-1.247	-5.895	-inf	-inf	-inf	-inf
ABP1	-5.008	-4.855	-inf	-inf	-2.46	-inf	-inf	-3.75	-inf	-inf	-6.448	-inf	-4.424	-inf	-4.922	-4.827	-3.644
ABR	0.599	0.766	0.355	-0.554	0.645	0.846	0.15	0.988	0.02	0.551	0.924	-2.471	0.749	-0.076	0.48	1.128	0.955
ABRA	-5.148	-4.443	-4.198	-6.116	-5.518	-4.883	-3.24	-4.216	-6.552	-3.579	-4.898	-5.183	-3.834	-4.431	-3.875	-inf	-inf
ABRACL	0.08	0.537	-0.032	1.728	1.186	0.791	0.729	0.432	-1.052	-2.056	0.197	-1.137	1.13	0.704	0.524	0.096	-0.196
ABT1	-0.39	-0.372	-0.113	-0.123	0.574	0.171	-0.498	0.39	0.007	0.686	0.011	0.615	-0.527	0.269	-0.52	0.031	-0.12
ABTB1	-0.627	-0.176	-0.056	-1.529	-0.52	-0.175	-0.862	0.142	-0.158	0.081	0.131	-2.13	-0.703	-0.185	-0.515	0.313	0.387
ABTB2	-0.636	-2.718	-1.394	-4.29	-0.389	-1.34	-0.417	-2.756	-1.387	-0.074	-1.396	-3.09	-0.647	-1.638	-2.095	-0.54	-0.202
ACAA1	0.196	0.516	0.703	0.353	0.297	0.927	0.263	0.583	-0.248	1.753	0.785	0.958	0.797	1.344	0.454	1.014	0.641
ACAA2	0.08	0.055	-0.297	0.415	0.651	-0.165	0.476	-0.337	0.027	0.299	-0.024	-0.729	0.197	-1.718	-0.192	0.255	0.307
ACACA	1.063	0.607	0.195	0.224	0.984	0.639	0.091	0.715	1.025	0.56	-0.006	0.591	0.276	0.99	0.357	0.193	0.741
ACACB	-1.12	-1.582	-1.912	-2.654	-0.71	-1.893	-1.841	-1.93	-1.294	-0.729	-1.58	-2.82	-1.234	-2.257	-1.536	-0.778	-0.573
ACAD10	0.23	-0.132	-0.541	-0.869	0.137	-0.412	-0.873	-0.421	-0.383	0.097	0.043	-0.284	-0.309	-0.214	-0.497	0.183	0.506
ACAD11	-0.021	0.18	0.23	0.074	-0.739	-0.209	-0.579	-0.22	-0.03	0.807	-0.012	-0.6	0.274	0.417	0.201	-0.165	0.272
ACAD8	-0.475	-0.211	-0.209	-0.292	0.669	0.016	-0.244	0.131	-0.335	-0.09	0.011	-0.221	-0.054	-0.023	-0.143	0.273	0.251
ACAD9	-0.103	0.146	0.166	-0.43	0.306	0.596	0.125	0.664	0.615	-0.002	0.486	-0.183	0.73	0.371	0.256	0.501	0.297
ACADL	-5.08	-inf	-inf	-inf	-3.146	-4.351	-4.252	-inf	-3.435	-inf	-inf	-inf	-1.819	-6.733	-4.002	-inf	-4.836
ACADM	0.192	0.443	0.349	1.896	-0.146	-0.037	0.511	-0.676	0.61	0.536	0.058	0.895	-0.092	0.368	0.246	0.221	0.224
ACADS	-0.925	-1.265	-0.734	-2.076	-0.493	-1.867	-1.744	-0.345	-0.857	0.355	-0.825	-0.428	-1.619	-1.176	-1.165	-0.932	-0.589
ACADSB	-0.152	-0.279	-0.487	0.227	-0.784	-1.001	-0.313	-1.266	-1.372	1.021	-0.618	-0.994	-0.735	-0.878	-0.325	-0.615	-0.808
ACADVL	1.858	1.864	1.942	1.393	1.711	1.76	1.346	1.931	2.172	2.235	2.494	2.074	2.019	2.391	1.383	2.187	2.719
ACAN	-6.621	-3.796	-2.736	-inf	-2.18	-3.166	-0.556	-4.203	-inf	-inf	-1.873	-7.628	-4.996	-7.123	-1.11	-6.431	-4.165
ACAP1	-1.918	-2.078	-1.398	0.339	-0.181	-1.589	-2.115	-1.534	-2.382	-0.718	-1.32	-0.843	-2.442	-0.935	-2.339	-1.466	-1.141
ACAP2	-0.271	0.422	0.237	0.36	-0.489	-0.421	-0.105	-0.785	0.044	-0.751	-0.393	-0.067	0.097	-0.164	0.145	0.549	-0.383
ACAP3	-1.039	-0.078	-0.048	-1.74	0.035	0.058	0.714	0.538	-0.117	0.916	0.855	0.041	0.86	0.611	0.82	0.624	0.533
ACAT1	0.906	1.06	0.703	1.375	0.443	0.615	0.752	0.268	1.057	0.789	0.772	1.338	0.341	0.725	1.21	1.112	0.998
ACAT2	0.126	0.302	-0.447	1.555	0.919	1.118	0.657	0.373	0.846	1.227	0.361	1.568	0.677	0.971	1.139	-0.299	-0.54
ACBD3	0.38	0.635	0.368	0.181	-0.465	0.096	0.714	-0.482	0.113	0.099	0.266	0.301	0.244	0.347	0.88	-0.055	0.161
ACBD4	-0.616	-1.155	-0.901	-1.059	-0.471	-1.324	-1.933	-0.72	-0.783	0.527	-0.826	-0.652	-1.646	-1.034	-1.141	-0.139	0.007
ACBD5	0.394	-0.3	-0.298	0.104	-0.848	-0.521	0.036	-0.798	0.205	-0.345	-0.5	-0.83	0.294	-0.567	-0.017	-0.156	-0.101
ACBD6	1.082	1.124	0.572	0.546	1.203	1.052	0.924	0.845	1.009	0.418	0.866	0.782	1.096	0.774	1.11	0.878	0.705
ACBD7	-2.356	-2.708	-2.352	-2.717	-0.365	-3.596	-1.722	-1.991	-3.249	-1.936	-2.86	-1.698	-0.577	-3.891	-2.536	-2.116	-2.63
ACCS	0.039	-0.929	-0.776	-0.173	-0.426	-0.97	-2.139	0.158	-1.027	-2.313	-0.7	0.045	-0.666	-0.661	-0.336	0.211	0.159
ACCSL	-6.302	-inf	-4.654	-6.206	-inf	-inf	-inf	-inf	-inf	-5.506	-inf	-inf	-6.572	-inf	-6.083	-6.737	-2.897
ACD	-0.601	-0.865	-0.713	-1.961	0.479	0.042	-1.26	0.228	-0.314	0.166	-0.027	-0.2	-0.498	-0.605	-1.248	0.127	-0.03
ACE	-2.718	-1.897	-1.528	-inf	-1.3	-2.825	-2.844	0.909	-inf	-3.792	-0.841	-2.891	-2.403	-inf	-2.189	-0.223	-0.716
ACE2	-4.79	-5.107	-7.02	-inf	-3.947	-3.935	-5.207	-4.536	-3.257	-2.732	-inf	-4.35	-3.899	-2.094	-inf	-inf	-4.316
ACER1	-6.927	-inf	-3.721	-6.798	-3.349	-inf	-6.717	-inf	-6.729	-6.058	-4.519	-inf	-4.57	-2.151	-inf	-7.312	-6.397
ACER2	-0.937	-1.564	-1.563	-1.62	-0.2	0.005	-1.382	-0.535	-1.337	-0.897	-1.916	-1.063	-0.711	-0.998	-1.782	-1.452	-1.169
ACER3	0.713	-0.268	0.168	-0.258	-0.313	1.047	0.081	0.315	0.516	-0.471	-0.57	0.052	0.131	0.545	0.47	-0.105	-0.481
ACHE	-3.074	-4.148	-3.522	-2.186	-1.436	-4.125	-1.158	-2.515	-inf	-1.539	-2.419	-1.484	-2.066	-2.706	-3.115	-1.547	-0.403
ACIN1	1.175	1.403	1.159	0.652	1.277	0.814	1.055	1.206	1.096	1.646	1.448	1.336	1.754	1.062	0.98	1.391	1.436
ACLY	1.997	1.37	1.221	0.849	1.585	2.181	1.281	1.537	1.084	1.451	1.485	1.387	1.112	1.977	1.617	1.527	1.475
ACMSD	-3.094	-4.108	-3.956	-3.506	-3.081	-4.677	-3.826	-3.995	-4.44	-2.969	-3.925	-3.339	-3.391	-4.307	-3.488	-4.14	-4.122
ACN9	0.366	-0.31	-0.403	0.952	0.98	0.914	0.76	-0.287	0.076	-0.055	0.214	0.821	-inf	0.16	0.269	0.442	0.363
ACO1	0.34	1.864	1.144	-1.067	0.583	0.598	0.855	0.599	0.061	0.114	1	0.041	-0.158	0.186	1.354	0.226	0.229
ACO2	0.091	0.182	-0.075	-0.721	0.743	0.755	0.074	0.747	-1.425	0.061	0.861	0.325	0.477	-0.003	0.299	0.569	0.416
ACOT1	-1.404	-1.469	-1.253	-2.311	-1.269	-0.454	-1.5	-0.346	-1.374	0.484	-1.253	-inf	-1.977	-1.161	-0.684	-1.241	-1.502
ACOT11	-1.851	-2.667	-1.86	-5.715	-0.818	-0.475	-0.617	-0.665	-1.607	-1.177	-1.378	-1.645	-2.206	-1.104	-2.515	-0.709	-0.663
ACOT12	-3.862	-2.983	-4.748	-3.816	-2.305	-inf	-inf	-inf	-7.889	-5.884	-4.381	-inf	-4.583	-6.64	-1.121	-3.904	-7.064
ACOT13	1.221	0.926	0.425	0.665	1.04	0.747	0.623	0.069	0.878	0.827	0.639	1.279	0.439	0.931	0.617	0.616	0.474
ACOT2	0.523	0.135	0.495	-1.523	-0.546	-0.096	0.007	0.375	0.463	0.765	0.251	-4.125	0.062	-0.394	0.376	0.461	0.04
ACOT4	-1.512	-2.967	-2.556	-2.464	-1.837	-2.916	-2.846	-2.173	-2.723	-4.883	-3.082	-inf	-1.068	-2.726	-3.77	-3.462	-3.516
ACOT6	-inf	-inf	-5.825	-4.185	-2.351	-4.052	-inf	-5.012	-inf	-2.695	-5.461	-inf	-3.683	-inf	-5.399	-6.097	-6.397
ACOT7	0.411	0.77	0.633	-0.342	1.678	1.929	0.9	1.045	-0.077	0.58	1.675	0.724	0.524	1.517	0.461	1.738	1.258
ACOT8	-0.289	0.019	0.357	-0.327	1.112	0.43	-0.447	0.735	0.471	0.807	0.593	0.507	-0.01	0.538	-0.106	0.631	0.696
ACOT9	0.859	0.594	0.614	0.504	0.149	0.627	0.779	0.428	0.991	0.345	0.545	0.324	0.158	0.849	0.772	0.169	-0.066
ACOX1	0.114	0.126	0.282	-0.321	-0.207	0.337	0.219	0.166	-0.257	1.058	-0.111	-0.071	0.268	0.525	0.171	0.149	0.62
ACOX2	0.249	0.044	0.051	-5.74	-0.421	-2.065	-1.017	-0.415	-6.347	1.14	0.183	-6.211	-2.746	-3.519	-0.27	-0.616	-0.495
ACOX3	-1.23	-1.019	-0.813	-1.205	-1.096	-0.831	-0.781	-0.252	-2.446	-0.688	-0.14	-1.675	-0.716	-0.824	-0.693	-0.542	-0.354
ACOXL	-7.875	-4.827	-4.87	-2.998	0.311	-1.889	-6.431	-4.113	-8.278	-3.663	-5.254	-2.912	-2.239	-2.641	-7.084	-6.842	-4.234
ACP1	1.647	1.041	1.133	1.332	1.18	0.858	1.092	0.459	1.655	1.683	1.05	1.257	1.151	0.963	1.012	0.929	1.029
ACP2	-0.337	-0.191	0.06	-1.753	0.159	-0.044	-0.215	0.688	-0.161	0.299	0.16	-0.793	-0.391	-0.43	-0.163	-0.065	0.428
ACP5	-inf	-1.514	-1.432	-1.213	-0.087	0.123	-inf	-1.972	-inf	-0.637	-1.998	-2.397	-inf	0.379	-1.869	-2.161	-2.134
ACP6	-0.182	-0.67	-0.356	-1.254	-0.194	-0.861	-1.57	-0.477	-0.259	0.536	-0.564	-2.53	0.412	-0.576	-1.455	-0.208	0.595
ACPL2	-0.422	-0.021	-0.729	-2.669	0.161	-1.162	-0.688	-1.426	-1.523	-0.805	-0.291	-1.502	-0.666	-1.519	-0.712	-0.484	0.193
ACPP	-2.591	-2.664	-2.621	-3.137	-1.6	-2.699	-inf	-inf	-1.419	-inf	-2.607	-3.124	-2.097	-1.893	0.085	-2.812	-1.489
ACPT	-3.449	-4.075	-4.122	-4.057	-3.004	-3.543	-4.698	-3.28	-3.683	-2.414	-3.579	-3.926	-2.888	-3.948	-4.947	-3.242	-3.523
ACR	-inf	-inf	-3.835	-inf	-inf	-inf	-4.517	-2.507	-inf	-2.684	-inf	-inf	-4.971	-inf	-inf	-3.127	-3.987
ACRBP	-2.463	-2.854	-2.947	-2.668	-0.6	-3.483	-2.598	-0.636	-2.768	-1.962	-2.646	0.138	-2.497	-3.146	-2.481	-2.183	-1.405
ACRC	-2.323	-2.04	-1.468	-1.767	-2.351	-2.217	-2.065	-2.04	-2.903	-2.484	-1.886	-2.289	-1.944	-2.035	-2.369	-1.613	-2.3
ACRV1	-3.385	-3.11	-3.498	-2.687	-2.511	-3.463	-3.214	-2.98	-3.23	-2.992	-3.673	-3.044	-2.534	-3.192	-3.871	-4.039	-3.139
ACSBG1	-3.701	-6.587	-6.924	-3.329	-0.754	-6.28	-3.091	-5.697	-2.838	-1.811	-4.221	-2.395	-2.503	-3.561	-6.956	-3.54	-6.267
ACSBG2	-inf	-inf	-inf	-2.495	-3.623	-inf	-3.927	-inf	-2.669	-3.016	-inf	-inf	-4.826	-4.031	-inf	-inf	-inf
ACSF2	0.026	0.506	1.176	-0.663	0.067	0.224	-0.763	0.29	0.022	1.293	0.201	-0.561	-0.085	1.165	-0.287	0.566	0.806
ACSF3	-0.51	-0.413	-0.299	-0.698	-0.104	-0.343	-0.701	0.107	-0.258	0.031	-0.264	-0.406	0.099	-0.307	-0.35	-0.051	-0.045
ACSL1	-0.53	-0.095	-0.425	0.559	-1.3	0.237	0.437	-0.627	-0.796	-0.069	-0.25	-0.282	-0.799	0.783	-0.333	-0.542	-0.61
ACSL3	1.59	0.92	0.803	0.595	0.63	1.233	1.274	0.606	1.152	2.209	0.376	1.079	1.305	1.649	1.301	-0.059	0.69
ACSL4	-0.16	1.28	0.574	0.802	-0.296	0.436	0.984	-0.068	0.241	1.591	0.232	-0.118	-1.889	0.681	0.996	-0.091	-0.361
ACSL5	-3.003	-1.437	-1.898	0.538	-4.687	-2.955	-3.325	-1.509	0.147	1.002	-2.1	-1.966	-3.845	-4.099	-0.924	-3.008	-2.742
ACSL6	-4.38	-inf	-inf	-inf	-1.258	-2.842	-4.313	-4.009	-inf	-0.527	-5.877	-2.482	-3.855	-2.702	-inf	-2.57	-2.017
ACSM1	-inf	-inf	-inf	-3.223	-2.638	-2.171	-inf	-2.547	-inf	-1.517	-inf	-1.892	-5.058	-1.892	-inf	-inf	-inf
ACSM2A	-inf	-inf	-inf	-inf	-inf	-inf	-inf	-inf	-inf	0.029	-5.229	-inf	-inf	-inf	-inf	-inf	-inf
ACSM2B	-inf	-inf	-inf	-inf	-inf	-inf	-inf	-3.147	-inf	0.62	-4.226	-inf	-inf	-6.84	-inf	-inf	-inf
ACSM3	-0.224	-2.562	-2.918	0.068	-0.564	-2.231	-3.28	0.371	-2.736	1.025	-2.575	2.427	-1.932	-2.472	-2.918	-2.399	-2.87
ACSM4	-4.966	-inf	-4.607	-4.718	-inf	-5.015	-6.65	-3.218	-4.87	-3.128	-5.684	-5.632	-5.071	-6.484	-5.478	-4.833	-3.662
ACSM5	-inf	-inf	-inf	-inf	-3.596	-inf	-3.34	-3.292	-inf	0.179	-4.645	-inf	-7.334	-inf	-4.018	-3.692	-4.123
ACSS1	-0.915	-2.201	-1.323	-0.346	-1.131	-1.517	-3.518	-0.787	-inf	0.167	-1.97	-3.173	-1.674	-1.767	-1.365	-1.604	-2.019
ACSS2	-0.259	0.361	0.236	-1.145	0.277	1.238	-0.109	0.631	0.623	1.254	0.263	1.988	-0.395	1.062	0.745	0.274	0.324
ACSS3	-4.444	-1.706	-0.582	-7.944	-0.064	-4.71	-1.953	-3.237	-inf	0.918	-2.193	-8.637	-0.398	-3.212	-0.516	-4.793	-4.716
ACTA1	-4.107	-3.781	-3.502	-inf	0.209	-3.585	1.69	-2.532	-3.66	-1.101	-4.081	-inf	-3.696	-3.695	-3.583	-3.059	-3.285
ACTA2	-0.171	2.504	2.711	-0.414	-0.49	-0.035	2.549	-0.816	-1.991	0.159	2.742	-inf	-0.884	-1.43	3.307	1.221	0.979
ACTB	3.046	3.266	3.247	2.735	3.34	3.792	3.479	3.336	1.85	2.611	3.956	2.453	3.361	2.747	3.838	3.53	3.423
ACTBL2	-inf	-3.336	-4.498	-inf	-inf	-3.474	-inf	-4.673	-inf	-inf	-2.834	-inf	-3.863	-1.44	-4.554	-2.063	-2.744
ACTC1	-3.822	-4.086	-1.038	-inf	0.23	-3.126	4.224	-2.282	-0.862	-4.779	-1.535	-4.311	-inf	-3.695	-2.744	-inf	-5.893
ACTG1	3.217	3.286	3.61	1.93	3.764	4.019	3.51	3.935	1.381	2.684	4.304	2.092	3.263	2.693	3.818	4.112	3.564
ACTG2	-4.584	2.32	0.441	-inf	-0.535	-2.248	-1.909	-3.345	-4.378	-4.003	2.698	-4.644	-1.265	-3.128	2.217	-3.121	-3.427
ACTL10	-inf	-3.867	-4.477	-inf	-3.137	-2.245	-4.217	-2.13	-inf	-inf	-2.999	-inf	-inf	-3.139	-3.248	-inf	-4.539
ACTL6A	0.95	0.766	0.798	1.229	1.053	0.864	0.934	0.61	1.719	0.586	0.981	1.316	1.603	0.782	0.65	1.12	0.291
ACTL6B	-4.044	-inf	-6.166	-inf	-0.773	-inf	-inf	-inf	-5.139	-4.514	-6.527	-3.915	-4.578	-6.037	-inf	-2.237	-0.83
ACTL7A	-4.596	-inf	-inf	-inf	-inf	-inf	-inf	-inf	-4.917	-2.102	-inf	-4.656	-inf	-inf	-inf	-4.725	-4.023
ACTL7B	-inf	-inf	-inf	-inf	-inf	-inf	-inf	-4.113	-inf	-3.323	-4.788	-inf	-inf	-4.298	-inf	-3.965	-4.772
ACTL8	-3.35	-4.632	-4.18	-4.242	-2.671	-inf	-inf	-inf	-1.039	-3.294	-3.66	-2.725	-3.259	-inf	-4.222	-3.843	-inf
ACTL9	-inf	-inf	-inf	-inf	-inf	-inf	-inf	-inf	-inf	-inf	-inf	-4.65	-inf	-inf	-inf	-inf	-inf
ACTN1	1.54	2.407	2.536	-0.492	1.785	2.622	2.313	2.266	0.479	1.502	2.556	0.47	1.504	2.139	2.483	1.843	1.559
ACTN2	-7.706	-inf	-6.924	-inf	-1.239	-7.333	1.306	-2.562	-inf	-4.894	-4.321	-3.138	-inf	-6.484	-3.506	-3.304	-2.832
ACTN3	-inf	-3.772	-5.07	-5.122	0.53	-4.935	-5.099	-3.1	-4.998	-2.933	-4.089	-inf	-5.791	-inf	-4.867	-4.418	-3.985
ACTN4	2.412	1.918	2.507	0.122	1.77	2.482	2.342	2.024	1.121	1.775	2.489	1.85	2.311	2.332	2.516	2.512	2.129
ACTR10	0.746	1.099	0.956	0.57	0.036	0.627	1.192	0.158	0.809	0.181	0.788	0.302	0.923	0.917	1.162	0.516	0.443
ACTR1A	1.125	1.242	1.368	0.415	0.99	1.254	1.188	1.362	0.92	0.77	1.246	0.573	0.717	1.506	1.219	1.151	1.457
ACTR1B	0.069	0.009	0.549	-0.271	0.783	0.579	-0.226	0.823	0.558	0.982	0.789	0.397	0.486	0.344	0.355	0.626	0.443
ACTR2	1.207	1.221	1.152	1.404	0.084	0.58	1.307	0.129	0.316	0.297	1.128	0.723	1.086	1.048	1.152	0.503	0.568
ACTR3	1.798	2.209	2.089	2.452	0.678	1.487	2.112	0.868	1.078	1.024	1.731	1.611	1.716	1.648	2.073	1.128	1.057
ACTR3B	-0.368	-0.649	-0.629	-0.536	0.57	-0.757	-0.636	-0.74	0.079	-0.411	-0.451	-0.022	0.077	-0.819	-0.967	0.145	-0.336
ACTR3C	-2.461	-3.208	-2.361	-1.482	-1.974	-2.142	-5.092	-2.849	-0.945	-1.681	-4.094	-0.4	-1.101	-1.48	-3.834	-3	-1.512
ACTR5	-0.474	-0.896	-1.086	-0.618	-0.209	-0.508	-1.062	-0.385	-0.397	0.314	-0.694	-0.105	-0.701	-0.3	-1.018	-0.373	-0.557
ACTR6	0.528	0.012	-0.122	0.718	-0.118	-0.003	0.213	-0.725	0.515	-0.415	-0.48	1.097	0.149	0.325	0.318	0.245	0.337
ACTR8	-0.295	0.242	0.398	0.144	-0.498	-0.128	0.174	-0.228	0.092	-0.073	-0.012	-0.58	-0.046	0.045	0.292	-0.034	-0.001
ACTRT1	-inf	-inf	-inf	-inf	-4.056	-inf	-inf	-3.739	-inf	-4.018	-inf	-inf	-inf	-inf	-inf	-inf	-inf
ACTRT2	-inf	-inf	-inf	-inf	-inf	-inf	-inf	-inf	-inf	-inf	-inf	-inf	-inf	-inf	-inf	-inf	-inf
ACTRT3	-1.894	-1.75	-1.522	-4.301	-1.017	-1.784	-2.248	-1.323	-1.653	-2.353	-1.95	-3.918	-1.753	-1.345	-1.831	-1.895	-2.296
ACVR1	0.156	0.449	0.363	-5.1	-0.463	-0.076	0.614	0.004	-1.438	-0.664	0.461	-0.738	-0.149	0.154	0.775	0.105	0.184
ACVR1B	-0.156	-0.171	-0.382	-3.267	0.094	-0.425	-0.424	0.186	-0.516	0	-0.151	-0.784	0.165	-0.278	-0.334	-0.216	-0.109
ACVR1C	-3.967	-3.813	-5.141	-4.442	-2.701	-3.537	-2.572	-6.538	-8.278	-3.595	-3.72	-3.734	-3.541	-2.508	-2.831	-4.346	-4.521
ACVR2A	-1.058	-1.098	-0.914	-1.818	-0.919	-1.019	0.117	-1.336	-1.262	-0.371	-1.518	-2.17	-0.618	-0.763	-0.56	-1.58	-1.146
ACVR2B	-1.385	-2.397	-2.193	-2.582	0.304	-1.442	-1.787	-1.387	-1.634	-0.194	-2.242	-0.793	-1.721	-2.565	-2.626	-1.693	-0.98
ACVRL1	-3.769	-0.462	-0.772	-inf	-2.239	-inf	-0.763	1.99	-2.79	-3.862	-0.678	-2.343	-5.744	-inf	-0.616	-3.893	-2.437
ACY1	-0.061	-0.112	0.264	-1.015	1.031	1.273	-0.179	0.293	0.204	1.359	0.438	1.003	-0.202	1.048	-0.098	0.97	0.901
ACY3	-2.054	-inf	-inf	-4.458	-inf	-3.81	-inf	-inf	-inf	-0.472	-6.15	-6.186	-inf	-inf	-inf	-4.888	-4.79
ACYP1	-0.018	-0.381	-0.212	0.67	0.138	0.194	0.01	-0.035	0.825	-0.156	0.107	0.42	0.535	-0.17	-0.438	0.683	0.277
ACYP2	-0.969	-1.15	-0.646	-1.129	-1.41	-0.354	-0.009	-1.068	-0.993	-0.724	-0.801	-1.772	-1.002	-0.867	-0.786	-0.763	-1.168
ADA	0.435	-0.41	-0.06	0.777	0.478	0.091	-0.586	0.263	-0.011	-0.296	-0.352	0.099	-1.045	0.237	-0.052	0.177	0.08
ADAD1	-inf	-inf	-inf	-inf	-inf	-inf	-inf	-inf	-inf	-inf	-6.994	-inf	-inf	-inf	-inf	-inf	-inf
ADAD2	-inf	-inf	-inf	-inf	-1.681	-2.631	-inf	-3.545	-inf	-inf	-inf	-inf	-inf	-2.786	-inf	-inf	-inf
ADAL	-0.736	-0.768	-0.747	-0.036	-0.452	-0.777	-0.231	-1.596	0.28	-0.417	-1.047	0.137	-1.179	-0.874	-0.444	-0.746	-0.371
ADAM10	1.339	1.345	1.095	0.557	0.434	1.009	1.802	0.824	1.093	0.904	0.956	0.934	0.298	1.004	1.652	0.917	0.797
ADAM11	-2.726	-3.661	-3.217	-3.314	-1.12	-3.59	-4.562	-1.905	-2.588	-2.652	-2.211	-3.813	-1.833	-3.2	-2.944	-1.275	-1.698
ADAM12	-1.849	-0.752	-0.47	-4.857	-3.712	-2.399	0.236	-2.748	-1.466	-inf	-0.43	-8.132	-3.732	-3.637	0.672	0.281	-0.602
ADAM15	0.203	0.022	0.683	-2.062	0.538	1.213	-0.408	1.96	1.057	0.175	0.694	0.55	0.838	1.869	-0.08	0.75	1.18
ADAM17	0.04	-0.569	-0.939	-1.012	-0.923	-0.48	0.206	-0.709	-0.935	-0.751	-0.718	-0.767	-0.463	-0.529	-0.512	-0.606	-0.154
ADAM18	-inf	-inf	-inf	-0.557	-7.219	-inf	-inf	-inf	-inf	-inf	-6.377	-4.798	-3.743	-inf	-inf	-inf	-inf
ADAM19	-0.853	0.337	0.573	-0.494	-0.703	0.394	1.362	-0.453	-inf	-2.25	0.581	-4.226	-3.317	-0.094	0.738	0.59	1.217
ADAM2	-inf	-inf	-inf	-3.699	-3.261	-inf	-inf	-6.538	-inf	-3.454	-6.844	-inf	-2.097	-inf	-inf	-inf	-inf
ADAM20	-4.442	-inf	-4.357	-4.641	-5.154	-inf	-4.075	-3.873	-inf	-3.422	-4.424	-4.975	-inf	-inf	-5.492	-3.401	-4.086
ADAM21	-3.708	-3.175	-3.252	-inf	-3.07	-2.064	-2.566	-3.252	-4.205	-3.153	-3.166	-4.806	-7.334	-1.924	-2.218	-1.683	-1.33
ADAM22	-2.733	-3.886	-3.862	0.16	-0.622	-4.403	-3.218	-2.489	-1.653	-1.401	-3.462	-3.248	-0.97	-3.939	-3.842	-0.739	1.383
ADAM23	-1.095	-0.858	-1.59	-0.194	-0.454	-1.498	0.045	-0.173	-3.731	-4.465	-0.522	-5.164	-2.475	-1.673	-1.517	-1.182	-0.993
ADAM28	-2.007	-3.187	-4.192	-3.8	-1.581	-inf	-6.016	-inf	-inf	-3.105	-3.609	-4.468	-7.094	-4.578	-2.775	-inf	-4.153
ADAM29	-8.093	-7.996	-inf	-4.627	-3.835	-inf	-inf	-inf	-inf	-3.151	-6.448	-inf	-4.317	-3.55	-inf	-inf	-8.579
ADAM30	-inf	-inf	-inf	-inf	-inf	-inf	-inf	-inf	-inf	-inf	-inf	-inf	-inf	-inf	-inf	-inf	-3.389
ADAM32	-2.382	-2.624	-3.331	-2.741	-4.179	-4.636	-3.309	-2.475	-3.022	-2.624	-2.761	-4.65	-1.823	-2.507	-2.859	-2.624	-3.239
ADAM33	-4.7	-0.476	0.451	-inf	-0.984	-inf	-3.116	-3.936	-inf	-inf	-1.809	-5.055	-4.442	-inf	0.054	-1.106	-1.973
ADAM7	-inf	-inf	-inf	-inf	-inf	-inf	-inf	-inf	-inf	-inf	-inf	-inf	-inf	-inf	-inf	-inf	-inf
ADAM8	-2.313	-3.199	-3.009	-1.502	-0.856	-0.419	-3.668	-1.984	-2.763	-2.179	-2.179	-1.137	-1.541	0.138	-2.708	-1.564	-1.544
ADAM9	1.75	2.259	1.871	0.303	-0.58	1.124	1.967	0.977	1.226	1.014	1.807	0.024	0.622	1.672	2.593	1.323	0.833
ADAMDEC1	-inf	-inf	-inf	-3.001	-inf	-inf	-inf	-inf	-inf	-5.937	-inf	-inf	-inf	-inf	-3.049	-inf	-inf
ADAMTS1	-3.236	1.835	2.406	-3.336	-0.226	1.037	1.168	-0.038	1.916	-2.356	1.931	-5.576	-3.859	1.987	1.583	1.419	0.538
ADAMTS10	-0.6	-1.62	-1.569	-3.159	-0.945	-inf	-2.478	-0.451	-2.591	-1.732	-0.954	-3.923	-5.039	-inf	-2.265	-1.811	-0.555
ADAMTS12	-1.035	0.526	0.421	-4.411	-0.43	-0.237	1.074	-inf	-9.113	-7.582	0.466	-8.637	-3.74	-2.652	0.694	-1.033	-2.357
ADAMTS13	-2.458	-2.673	-2.277	-2.706	-0.887	-1.629	-3.16	-1.402	-2.628	-0.884	-1.235	-3.542	-2.085	-1.573	-2.501	-0.546	-0.258
ADAMTS14	-5.668	-1.506	-2.141	-5.004	-1.353	-3.507	-0.75	-inf	-4.939	-3.07	-2.811	0.407	-3.887	-2.428	-0.91	-1.903	0.81
ADAMTS15	-1.767	-1.065	-1.502	-inf	-1.539	-2.214	-1.532	-3.391	-4.03	-6.058	-0.952	-inf	-4.009	-2.861	-0.17	-1.972	-2.58
ADAMTS16	-2.285	-4.924	-4.029	-6.16	-0.979	-inf	-3.324	-6.538	-5.423	-3.638	-3.617	-5.747	-4.147	-6.64	-4.137	-4.888	-3.339
ADAMTS17	-4.847	-3.513	-4.722	-3.638	-2.231	-2.147	-3.037	-2.869	-5.168	-2.49	-4.427	-inf	-1.032	-2.439	-3.707	-inf	-7.724
ADAMTS18	-5.754	-5.533	-7.919	-7.73	-2.866	-5.452	-4.363	-0.045	-6.729	-5.006	-6.527	-inf	-3.791	-inf	-inf	-5.303	-5.999
ADAMTS19	-8.924	-4.929	-3.972	-inf	0.037	-5.383	-7.206	-6.721	-inf	-7.582	-3.281	-inf	0.897	-3.242	-2.958	-3.625	-inf
ADAMTS2	-5.852	-0.027	0.914	-inf	-0.439	-8.084	0.427	-4.826	-9.113	-0.775	0.857	-7.465	-6.121	-7.606	0.79	-3.507	0.796
ADAMTS20	-5.154	-4.157	-5.581	-3.272	-1.06	-6.984	-2.689	-inf	-8.586	-inf	-5.364	-2.808	-2.715	-8.09	-8.206	-inf	-4.746
ADAMTS3	-8.924	-2.584	-2.275	-4.314	-1.705	-3.299	-4.636	-3.006	-inf	-inf	-2.279	-0.592	-5.485	-4.096	-2.274	-1.991	-0.54
ADAMTS4	-5.511	-2.386	-1.784	-inf	-0.342	-3.393	-1.409	-0.732	-4.359	-1.721	-1.777	-2.996	-5.03	-2.546	-1.864	-1.459	-0.432
ADAMTS5	-6.078	-1.393	-1.062	-inf	-2.961	-5.273	0.992	-inf	-0.783	-inf	-2.429	-inf	-inf	-4.992	-0.474	-2.085	-1.539
ADAMTS6	-2.629	0.004	0.185	-0.54	-2	-0.547	-0.041	-0.06	-1.879	-0.483	0.14	-1.512	-2.173	-0.665	-0.842	-0.145	-1.219
ADAMTS7	-2.137	-1.044	-1.421	-inf	0.378	-0.777	0.185	0.751	-3.672	-3.347	-0.246	-3.739	-2.285	-2.648	-0.606	-0.076	0.331
ADAMTS8	-3.762	-0.281	-4.33	-4.91	-0.438	-inf	-4.402	-4.075	-7.163	-inf	-2.356	-inf	-5.227	-4.259	-0.176	-4.81	-5.266
ADAMTS9	-3.281	-2.138	-2.74	-4.363	-3.054	-3.159	-1.55	-1.064	-8.586	-6.396	-2.534	-1.781	-2.616	-2.89	-2.641	-1.199	1.414
ADAMTSL1	-4.113	-0.115	-0.431	-7.73	-1.631	-1.506	1.013	-0.235	-3.867	-7.582	0.337	-8.637	-4.638	-2.82	-0.208	1.056	0.842
ADAMTSL2	-inf	-inf	-inf	-7.126	-2.033	-5.114	-3.572	-inf	-inf	-1.42	-4.763	-inf	-5.647	-inf	-3.864	-2.938	-2.331
ADAMTSL3	-3.46	-4.893	-8.417	-5.529	-2.513	-4.822	-1.085	-7.42	-4.853	-4.883	-4.986	-5.353	-2.271	-5.335	-3.538	-4.875	-8.579
ADAMTSL4	-2.105	-1.399	-0.984	-4.731	-1.053	-0.986	-0.201	-1.459	-1.577	-0.252	-0.482	1.044	-3.367	-0.101	-0.948	-1.257	-0.286
ADAMTSL5	-1.82	-0.942	-0.209	-3.998	-1.616	-0.641	-0.664	-inf	-1.322	-1.003	-0.23	-0.885	-1.3	-0.492	-0.952	-0.592	-0.718
ADAP1	-2.009	-2.694	-1.606	-0.299	-0.465	-0.372	-2.359	-1.858	-1.711	-0.163	-1.493	-2.818	0.025	-1.119	-1.627	-1.144	-1.588
ADAP2	-1.303	-2.022	-3.403	-3.606	-1.919	-2.615	-3.944	-2.101	-5.303	-2.163	-2.146	-5.951	-1.957	-1.084	-1.257	-2.599	-2.527
ADAR	1.399	1.429	1.399	1.805	1.365	1.109	1.03	0.997	1.485	1.113	0.909	1.15	1.324	1.442	1.169	0.856	1.499
ADARB1	-1.704	-0.015	-0.707	-0.455	-0.853	-0.075	1.005	-0.025	0.798	-0.62	0.549	-0.706	-0.371	-0.433	-0.116	-0.631	-1.169
ADARB2	-7.452	-8.498	-8.417	-2.564	-1.306	-8.084	-2.72	-6.182	-5.292	-inf	-6.02	-3.864	-3.96	-3.915	-7.44	-5.292	-3.016
ADAT1	0.657	0.151	-0.03	-0.049	0.316	0.414	0.063	0.366	0.788	-0.111	0.164	-0.072	1.231	0.311	0.152	0.614	0.961
ADAT2	-1.249	-1.196	-1.863	0.443	-0.966	-0.658	-1.076	-0.971	-0.47	-0.622	-0.997	0.265	-1.183	-0.303	-1.192	-0.867	-1.472
ADAT3	-4.013	-3.121	-2.872	-inf	-0.847	-1.629	-3.017	-0.524	-3.989	-1.732	-1.483	-2.767	-inf	-2.646	-3.146	-1.514	-2.116
ADC	-1.98	-0.777	-1.234	-4.54	-2.096	-1.205	0.176	-1.511	-5.388	-0.838	-0.492	-2.791	-3.105	-0.486	-1.291	-0.072	-0.048
ADCK1	-0.803	-1.168	-1.222	-2.007	-0.019	-0.517	-1.299	-0.592	-1.262	-0.585	-0.988	-0.745	-0.41	-0.961	-1.228	-0.371	-0.645
ADCK2	-0.422	-0.671	-0.373	-0.961	-0.582	-0.149	-1.624	-0.355	-0.553	-0.267	-0.708	-0.497	-0.359	-0.497	-0.864	-0.072	-0.02
ADCK3	-0.634	-1.11	-0.982	-0.843	0.461	-0.464	-0.982	-0.664	-0.223	1.094	-0.777	0.404	-0.541	-1.497	-1.336	-0.407	-0.269
ADCK4	0.084	-0.688	-0.338	-0.831	0.546	-0.336	-0.734	-0.071	-0.436	-0.321	-0.251	-0.599	-0.742	-0.567	-0.876	-0.036	0.244
ADCK5	-1.702	-1.445	-1.262	-2.086	-0.793	0.026	-1.376	-0.155	-1.516	-0.349	-0.202	-0.891	-0.569	-0.584	-1.435	-0.37	-0.962
ADCY1	-2.304	-3.974	-4.603	-6.23	-0.516	-1.085	-3.872	-2.712	-8.586	-1.849	-2.98	-6.828	0.335	-2.062	-3.371	-3.213	-1.422
ADCY10	-4.209	-5.808	-5.187	-5.117	-3.899	-4.852	-5.078	-4.164	-3.289	-3.933	-4.131	-2.827	-4.587	-5.19	-4.633	-4.636	-4.802
ADCY2	-8.399	-7.996	-7.919	-5.74	1.447	-8.084	-1.332	-6.721	-9.113	-inf	-6.448	-7.837	-8.902	-4.461	-3.368	-8.057	-4.276
ADCY3	0.786	0.328	0.713	0.08	0.792	0.994	0.087	0.971	0.872	-1.862	0.778	0.52	0.491	0.384	1.165	0.698	0.673
ADCY4	-4.694	-4.007	-1.192	-3.703	-2.639	-2.882	-inf	1.017	-6.915	-3.654	-4.266	-2.879	-3.397	-2.121	-1.643	-3.523	-4.141
ADCY5	-2.17	-3.506	-3.008	-3.678	0.666	-4.366	-3.497	-4.034	-4.429	-3.329	-2.988	-4.24	-1.595	-2.563	-2.978	-3.169	-0.788
ADCY6	-0.349	-0.045	0.052	-2.246	0.094	-0.237	-0.383	0.457	-0.352	-0.082	0.339	-1.818	-0.163	-0.008	0.087	0.342	0.703
ADCY7	-0.373	-0.648	-0.968	-0.911	-1.098	-1.686	0.038	-0.885	-0.992	-1.01	-0.017	0.084	-2.66	-0.684	-0.558	-0.195	0.059
ADCY8	-5.138	-6.761	-inf	-8.761	-1.045	-8.084	-4.104	-4.359	-inf	-inf	-6.448	-inf	-8.379	-inf	-3.327	-5.327	-8.264
ADCY9	-0.966	-0.261	0.022	-5.271	-0.615	-0.418	-0.17	-0.259	-1.251	-0.02	-0.168	-2.638	0.15	-1.356	0.245	-0.819	-1.205
ADCYAP1	-inf	-inf	-4.202	-inf	-4.239	-inf	-3.509	-inf	-inf	-inf	-5.086	-inf	-inf	-inf	-inf	-inf	-inf
ADCYAP1R1	-4.686	-inf	-inf	-5.727	-0.073	-inf	-4.603	-inf	-7.889	-inf	-5.515	-6.961	-6.084	-inf	-6.756	-3.56	-2.637
ADD1	0.523	1.096	0.875	0.537	1.139	0.878	1.093	1.463	-0.339	0.771	1.366	0.528	0.765	0.682	1.297	1.203	1.25
ADD2	0.136	-3.139	-inf	-8.245	0.737	-2.836	-4.025	-2.617	-7.751	-3.039	-5.594	-0.375	-7.688	-7.606	-3.531	-2.784	-0.713
ADD3	0.521	1.603	1.364	1.414	0.735	0.953	1.343	0.175	0.628	0.67	1.22	1.461	-0.607	1.275	2.148	1.193	2.607
ADGB	-7.875	-inf	-6.924	-inf	-4.361	-8.084	-4.845	-6.979	-inf	-7.123	-6.02	-6.961	-5.177	-6.558	-inf	-inf	-7.064
ADH1A	-3.795	-4.296	-3.158	-inf	-3.282	-inf	-5.833	-inf	-inf	-inf	-inf	-inf	-inf	-2.874	-3.351	-inf	-inf
ADH1B	-inf	-0.046	-4.714	-inf	-4.79	-inf	-inf	-inf	-inf	-inf	-2.565	-6.533	-5.668	-6.201	1.36	-6.966	-inf
ADH1C	-6.552	-2.458	-3.629	-6.428	-inf	-4.526	-4.682	-inf	-inf	-inf	-2.743	-inf	-6.289	-inf	-2.05	-inf	-inf
ADH4	-2.9	-2.682	-3.786	-inf	-inf	-inf	-inf	-5.3	-inf	0.18	-4.84	-4.069	-inf	-inf	-4.075	-5.352	-inf
ADH5	1.057	1.959	1.776	1.228	1.607	1.802	1.603	0.697	1.244	1.665	1.347	1.434	1.038	1.624	2.154	1.405	1.158
ADH6	-2.638	-2.001	-2.366	-3.541	-3.099	-3.015	-2.219	-3.164	-inf	0.492	-3.187	-2.585	-4.943	-1.874	-2.363	-3.96	-2.901
ADH7	-inf	-6.537	-inf	-6.698	-6.031	-inf	-inf	-inf	-inf	-5.937	-inf	-inf	-7.094	-1.569	-inf	-inf	-inf
ADHFE1	-2.111	-0.435	-0.971	-1.531	-0.595	-2.056	-1.439	-1.179	-2.613	-0.641	-0.625	-2.163	-1.33	-1.311	-1.201	-1.345	-1.042
ADI1	0.529	0.904	0.845	-0.131	-0.016	0.621	0.815	0.47	0.188	0.308	0.719	-0.145	0.929	0.427	0.922	1.015	0.179
ADIG	-5.92	-inf	-inf	-inf	-inf	-inf	-inf	-inf	-inf	-3.178	-inf	-inf	-inf	-4.351	-inf	-6.431	-4.83
ADIPOQ	-inf	-inf	-inf	-inf	-inf	-inf	-inf	-inf	-inf	-inf	-6.448	-inf	-6.766	-inf	-inf	-inf	-inf
ADIPOR1	1.318	1.205	1.61	0.93	1.272	1.53	1.268	1.176	1.689	1.31	1.004	1.583	1.364	2.038	1.153	1.06	1.596
ADIPOR2	0.801	0.309	0.203	0.548	0.026	0.435	0.109	0.016	0.848	0.763	-0.03	0.195	1.06	0.39	0.445	-0.097	0.103
ADK	0.753	0.717	0.783	0.854	0.29	1.431	1.195	0.036	1.056	0.827	0.849	0.929	1.453	1.324	0.974	0.671	0.346
ADM	0.699	1.691	2.139	-1.776	1.12	0.587	-0.122	0.495	-0.394	0.527	1.913	-3.179	-1.326	1.27	2.646	0.606	1.353
ADM2	-2.55	-1.448	-0.743	-3.862	-0.989	-1.612	-2.481	-2.476	-1.606	-0.915	-1.437	-2.258	-3.215	-2.842	-2.418	-2.329	-1.732
ADNP	0.495	0.167	-0.255	0.261	0.509	-0.004	0.254	-0.303	0.154	0.104	0.113	-0.218	1.025	0.052	0.061	-0.236	0.171
ADNP2	-0.45	-1.078	-1.161	-0.586	0.24	-0.45	-0.537	-0.523	-0.274	-0.345	-0.889	-0.576	-0.681	-0.698	-0.546	-1.033	-0.543
ADO	-0.122	-0.283	-0.322	0.605	0.05	-0.46	-0.09	-0.536	0.111	-0.408	-0.638	-0.476	-0.599	-0.285	-0.432	-0.729	-0.31
ADORA1	-2.88	-2.164	-1.787	-6.57	-0.929	-2.361	0.605	-2.967	-3.19	-inf	-2.908	-inf	-2.763	-3.586	-1.083	-1.132	-1.888
ADORA2A	-2.315	-2.953	-2.048	-0.702	0.196	-2.421	-2.865	0.596	-4.842	-0.575	-2.045	-2.107	-2.425	-3.158	-2.004	-0.408	0.658
ADORA2B	-0.509	-0.431	-0.609	-3.217	-0.423	0.86	-1.055	-0.346	-1.89	0.077	-0.878	-0.542	-2.103	0.561	-1.369	-0.314	0.119
ADORA3	-4.833	-4.643	-7.422	-2.355	-4.269	-inf	-inf	-2.453	-inf	-3.036	-3.406	-4.704	-2.978	-inf	-7.44	-4.375	-inf
ADPGK	1.001	0.705	0.792	1.194	0.493	0.661	0.496	0.743	1.259	0.847	0.862	0.931	0.893	0.798	0.68	0.753	0.695
ADPRH	-1.5	-3.38	-1.714	0.084	-1.279	-1.96	-0.795	-1.161	-4.875	-3.163	-3.318	-2.847	-2.508	-3.171	-2.116	-inf	-2.993
ADPRHL1	-0.764	-2.763	-2.406	-4.335	-2.149	-2.057	-1.343	-2.135	-1.072	-2.437	-2.298	-3.269	-0.608	-1.631	-2.58	-2.009	-2.372
ADPRHL2	-0.488	-0.073	0.252	0.105	0.678	0.718	0.194	0.746	0.115	0.571	0.484	0.316	-0.164	0.665	0.094	0.7	0.652
ADPRM	-0.094	-0.389	-0.118	-0.387	-0.53	-0.879	0.156	-0.607	0.172	-0.554	-0.745	-0.683	-1.185	-0.208	-0.464	-0.7	-0.585
ADRA1A	-inf	-6.907	-inf	-inf	-2.488	-inf	-inf	-inf	-inf	-inf	-6.617	-inf	-7.688	-inf	-inf	-inf	-4.243
ADRA1B	-1.031	-2.552	-2.154	-4.353	-4.206	-2.075	-1.5	-1.809	-4.502	-3.902	-1.721	-4.482	-5.048	-3.419	-1.734	-1.418	-2.065
ADRA1D	-1.566	-2.62	-1.337	-inf	-2.158	-2.925	-2.162	-2.099	-4.738	-3.558	-1.755	-4.647	-5.379	-6.074	-0.345	-1.708	-3.897
ADRA2A	-5.418	-4.705	-3.592	-inf	-0.667	-inf	-1.359	-4.453	-5.753	-4.733	-5.615	-inf	-4.636	-inf	-4.785	-5.215	-5.717
ADRA2B	-inf	-inf	-inf	-inf	-0.663	-4.067	-3.812	-inf	-inf	-inf	-inf	-inf	-3.81	-inf	-3.788	-5.847	-5.042
ADRA2C	-1.66	-inf	-3.767	-inf	-0.005	-3.51	-1.283	-3.82	-inf	0.259	-3.222	-3.054	-0.92	-2.86	-3.048	-3.249	-1.312
ADRB1	-3.436	-inf	-inf	-3.388	-3.294	-4.441	-inf	-2.309	-inf	-inf	-4.928	-3.902	-3.626	-4.922	-inf	-inf	-inf
ADRB2	-3.851	-2.113	-2.159	-4.318	-1.663	-0.103	-0.544	-1.596	-3.216	-4.279	-1.365	-4.942	-5.145	0.818	-2.299	-1.667	-3.027
ADRB3	-inf	-inf	-inf	-inf	-3.439	-inf	-inf	-inf	-inf	-inf	-inf	-inf	-inf	-inf	-inf	-inf	-inf
ADRBK1	-0.146	-0.143	0.158	0.348	0.767	0.486	0.071	0.899	0.592	0.98	0.55	1.162	0.724	0.332	-0.023	0.679	0.536
ADRBK2	-0.893	-2.694	-2.026	0.312	-0.829	-0.486	-1.205	-2.075	-inf	-0.466	-1.953	-1.394	-1.409	-0.723	-1.795	-1.635	-0.377
ADRM1	0.884	0.887	1.132	-0.083	1.825	1.492	0.872	1.734	0.827	1.348	1.515	0.701	1.576	1.336	0.726	1.547	1.373
ADSL	1.062	0.956	1.098	0.894	1.612	1.152	1.211	1.021	1.085	1.169	1.171	1.155	0.648	0.808	0.741	0.966	0.543
ADSS	0.284	0.385	0.185	0.622	0.375	0.111	0.17	0.164	0.313	-0.305	0.242	0.417	0.244	0.117	0.503	0.287	-0.384
ADSSL1	-0.867	-1.517	-1.449	-3.275	-0.569	-1.891	-1.073	-1.625	-0.571	0.605	-1.012	-1.136	-0.518	-1.011	-1.895	-0.381	-0.074
ADTRP	-2.64	-2.671	-2.023	-4.765	-3.051	0.758	-2.213	-0.874	-3.307	-inf	-2.387	-0.742	-3.064	0.53	-3.248	-2.192	-3.319
AEBP1	-4.426	-0.295	0.421	-3.55	-0.356	-4.229	-1.974	0.109	-4.052	-2.064	-0.927	-2.18	-2.653	-inf	0.359	1.015	0.597
AEBP2	0.31	-0.146	-0.465	-0.089	-0.093	-0.631	-0.342	-0.706	-0.163	-0.513	-0.107	-0.821	-0.049	-0.113	-0.279	-0.16	-0.356
AEN	0.76	0.285	0.244	-0.098	1.251	0.256	-0.118	0.373	0.331	0.76	0.638	0.099	0.013	0.225	-0.155	0.539	0.385
AES	1.519	1.907	2.038	1.7	1.812	2.003	1.707	2.263	1.641	1.731	2.018	2.093	0.907	1.992	1.875	2.189	2.431
AFAP1	-0.304	0.632	0.132	-3.919	-1.086	-0.237	0.171	0.241	-1.155	-1.441	0.924	-2.416	-0.78	-1.182	-0.069	0.842	0.049
AFAP1L1	-1.91	-1.952	-2.178	-4.382	-1.948	-0.772	0.034	-0.664	-2.381	-2.288	-1.176	-4.294	-4.169	-1.07	-1.46	-2.042	-1.932
AFAP1L2	-0.301	-3.949	-3.526	-1.735	-0.855	0.725	-1.928	-1.411	-3.82	-6.516	-3.352	-7.837	0.203	0.527	-0.482	-2.306	-1.166
AFF1	0.13	-0.337	-0.616	-0.036	0.013	0.186	-1.198	0.02	0.053	-0.102	-0.342	-0.28	-0.471	-0.335	-0.217	-1.067	-0.357
AFF2	-4.632	-5.177	-8.417	-4.108	-1.367	-3.27	-2.279	-4.882	-inf	-inf	-3.412	-5.916	-4.45	-4.186	-4.131	-8.057	-inf
AFF3	-5.479	0.035	-0.105	-2.485	-2.661	-5.199	-2.266	-3.811	-9.113	-inf	-0.065	-8.132	-1.689	-inf	-1.135	-2.445	-2.619
AFF4	0.523	0.548	0.425	-0.154	-0.207	0.713	0.973	0.093	0.114	-0.003	0.279	-0.538	0.334	0.524	0.788	-0.36	0.579
AFG3L2	0.11	0.276	0.096	0.519	0.17	0.225	0.545	-0.449	0.598	0.136	0.202	0.489	0.689	0.167	0.384	0.164	-0.196
AFM	-6.78	-inf	-inf	-inf	-inf	-inf	-inf	-inf	-inf	-2.819	-6.377	-inf	-inf	-4.181	-inf	-inf	-inf
AFMID	0.599	0.022	0.319	0.241	0.659	0.079	-0.028	0.406	0.054	1.942	0.428	0.792	0.15	0.419	0.154	0.569	0.335
AFP	-2.08	-2.642	-3.074	-inf	-0.541	-3.731	-2.492	-inf	-4.553	4.383	-2.037	-3.053	-inf	-1.294	-2.883	-2.942	-inf
AFTPH	0.454	-0.125	-0.054	0.675	-0.801	-0.357	-0.74	-0.989	0.22	0.098	-0.645	-0.327	-0.151	0.127	-0.491	-0.767	-0.36
AGA	0.307	0.629	1.198	-0.014	-0.289	-0.18	-0.146	-0.255	-0.367	0.183	0.215	-0.721	-0.367	-0.008	0.375	0.429	0.275
AGAP1	-0.286	-0.43	-0.547	-8.245	0.19	0.254	0.057	-0.141	-0.723	0.377	-0.11	-0.594	0.215	-0.489	-0.127	-0.071	-0.21
AGAP10	-1.229	-2.125	-2.026	-1.6	-0.978	-1.447	-1.545	-0.842	-2.126	-0.716	-0.897	-1.244	-1.614	-1.407	-1.939	-0.95	-1.256
AGAP11	-4.686	-1.225	0.367	-2.32	-2.59	2.089	0.119	-1.378	-2.556	-inf	-0.705	-2.082	-0.068	1.501	0.252	-inf	-inf
AGAP2	-3.873	-4.031	-4.385	-0.677	-1.328	-2.675	-2.485	-3.796	-4.46	-2.055	-3.368	-3.376	-1.944	-2.879	-3.891	-0.82	0.065
AGAP3	0.057	0.424	0.519	-0.593	1.347	1.004	0.516	1.629	0.259	0.827	1.069	0.495	0.772	0.997	0.195	1.194	0.958
AGAP4	-1.545	-1.774	-2.025	-1.776	-0.958	-1.591	-2.611	-0.885	-1.567	-0.508	-1.687	-0.558	-1.856	-1.09	-1.516	-1.051	-1.181
AGAP5	-1.482	-2.006	-1.591	-1.482	-0.851	-1.82	-1.643	-1.082	-1.425	-0.492	-1.419	-1.014	-1.634	-1.01	-2.158	-1.256	-1.02
AGAP6	-0.662	-0.877	-0.896	-0.593	-0.122	-0.738	-0.999	-0.113	-0.302	0.034	-0.376	0.466	-0.448	-0.421	-1.04	-0.019	-0.173
AGAP7	-1.972	-2.272	-2.176	-1.809	-0.437	-1.75	-1.617	-1.191	-1.643	-0.641	-1.874	-1.033	-1.16	-1.354	-2.409	-0.622	-0.383
AGAP8	-1.65	-1.482	-1.373	-1.048	-0.706	-1.417	-1.336	-0.849	-0.763	-0.268	-0.787	-0.51	-1.025	-0.772	-1.637	-0.574	-0.414
AGAP9	-1.205	-1.794	-1.922	-2.193	-1.154	-1.745	-2.11	-1.251	-1.521	-1.251	-1.059	-1.051	-2.147	-1.156	-1.826	-1.235	-1.073
AGBL1	-8.924	-8.498	-inf	-8.245	-6.95	-3.819	-3.237	-7.42	-9.113	-7.582	-6.448	-8.637	-6.812	-3.207	-8.206	-5.847	-5.01
AGBL2	-0.83	-1.949	-2.172	-0.417	-0.53	-1.932	-1.814	-2.522	-2.114	-0.605	-1.763	-1.905	-1.203	-1.78	-1.806	-0.854	-0.257
AGBL3	-1.312	-2.369	-2.608	-0.037	-1.573	-2.281	-2.626	-1.416	-1.968	-1.043	-2.112	-1.741	-1.973	-2.416	-2.47	-2.002	-2.385
AGBL4	-7.568	-8.498	-inf	-3.14	-2.73	-8.084	-5.324	-7.42	-9.113	-4.547	-4.861	-4.609	-7.245	-7.606	-4.101	-3.99	-2.942
AGBL5	0.399	0.347	0.109	-0.327	0.854	0.28	-0.228	0.527	0.544	0.886	-0.035	0.468	0.012	0.237	-0.087	0.595	1.227
AGER	-2.003	-1.412	-1.621	-0.903	-0.81	-1.662	-1.681	-0.753	-2.226	-0.581	-0.976	-0.736	-1.348	-1.659	-2.309	-1.112	-1.28
AGFG1	2.089	1.22	1.233	1.501	1.433	1.291	1.364	1.182	1.721	1.363	0.783	0.819	1.206	1.246	1.143	0.581	0.986
AGFG2	-0.55	-1.018	-0.959	-0.755	-0.226	-0.925	-1.721	0.653	-0.591	1.379	-0.277	-1.115	-1.082	-0.88	-1.302	0.28	-0.021
AGGF1	0.209	0.215	-0.271	0.354	-0.384	-0.219	0.019	-0.419	0.339	-0.263	-0.487	-0.205	0.169	-0.083	0.08	-0.366	-0.021
AGK	0.546	0.222	0.175	0.701	0.241	0.142	0.314	0.111	0.173	0.055	0.414	0.891	0.378	0.199	0.427	0.596	0.411
AGL	-0.995	-0.956	-1.294	-0.128	-1.249	-1.073	-0.786	-1.895	-0.947	-0.994	-1.47	-0.88	-1.276	-0.783	-0.766	-1.747	-1.225
AGMAT	-0.606	-2.425	-1.931	-2.705	-0.982	-2.409	-4.205	-2.464	-0.459	0.765	-2.808	-inf	-1.379	-3.691	-2.561	-2.292	-2.874
AGMO	-0.806	-4.36	-inf	-4.169	-2.313	-inf	-3.831	-2.739	-4.088	-2.542	-4.794	-8.132	-8.902	-3.246	-3.963	-3.583	-2.715
AGPAT1	0.435	0.992	1.186	-0.805	1.68	1.111	0.577	1.309	0.523	1.505	1.164	1.214	-0.098	0.733	0.858	1.207	1.866
AGPAT2	0.309	0.054	0.594	-1.506	0.594	0.614	-0.439	0.911	0.414	0.518	0.558	0.069	0.431	0.488	0.148	0.62	0.658
AGPAT3	-0.29	0.255	0.448	-0.037	-0.182	-0.086	-0.194	0.729	-0.423	0.642	0.56	0.618	0.17	0.157	0.215	0.636	0.764
AGPAT4	-1.121	-0.138	-0.8	-1.364	0.552	-0.165	-0.744	0.343	-1.507	-2.16	-0.679	0.156	-3.4	-0.087	-0.576	-0.335	0.225
AGPAT5	0.361	-0.61	-0.591	1.506	0.524	0.05	0.715	-0.074	0.294	0.042	-0.602	0.29	0.288	-0.104	-0.206	-0.43	-0.337
AGPAT6	1.111	0.943	0.971	0.634	0.413	0.761	0.616	0.498	0.954	0.703	0.556	0.897	0.305	0.701	0.67	0.788	0.739
AGPAT9	0.107	-0.413	-3.002	-3.069	-2.994	-0.304	-2.1	-2.191	-1.984	-1.402	-1.827	-0.511	-1.28	-2.641	-1.525	-4.453	-1.023
AGPHD1	-0.264	-1.283	-1.259	-2.991	-1.472	-0.91	-1.097	-1.218	-0.452	-1.08	-0.885	-1.218	-0.772	-1.304	-1.222	-1.245	-0.925
AGPS	-0.044	-0.478	-0.593	0.04	-0.62	-0.665	0.196	-0.421	-0.164	0.134	-1.059	-0.228	-4.288	-0.477	-0.616	-0.36	-0.698
AGR2	3.151	-2.246	-inf	-inf	-6.388	-0.471	-inf	-inf	-0.757	-1.129	-7.187	-inf	3.142	-1.623	-inf	-inf	-inf
AGR3	-3.465	-inf	-inf	-inf	-5.978	-inf	-inf	-inf	-inf	-inf	-7.927	-inf	1.564	-inf	-inf	-inf	-6.497
AGRN	0.076	-0.038	0.224	-0.99	0.515	1.028	-0.95	0.729	-0.606	0.939	1.071	0.249	0.67	1.264	-0.046	0.188	0.258
AGRP	-inf	-inf	-3.557	-inf	-3.933	-inf	-inf	-inf	-inf	-3.445	-3.646	-3.738	-4.699	-inf	-inf	-4.602	-2.754
AGT	-3.423	-1.045	-1.678	-inf	-3.167	-inf	-0.888	-inf	-2.84	3.373	-2.673	-inf	-5.244	-inf	-1.302	-2.679	-0.73
AGTPBP1	-0.518	-1.37	-0.911	0.328	-0.15	-0.759	-0.856	-1.258	-0.444	-0.475	-1.262	-1.521	-0.345	-1.018	-0.551	-1.146	-0.411
AGTR1	-1.357	-2.9	-2.325	-inf	-5.762	-inf	-1.655	-3.794	-inf	-1.176	-1.572	-inf	-3.355	-inf	-1.339	-3.188	-2.862
AGTR2	-5.185	-inf	-inf	-2.482	-inf	-inf	-inf	-inf	-inf	-inf	-inf	-inf	-4.916	-inf	-inf	-inf	-inf
AGTRAP	0.129	0.062	0.423	-1.685	1.629	1.264	-0.63	1.315	0.266	0.48	0.756	0.801	-0.18	0.894	0.116	0.803	0.641
AGXT	-inf	-inf	-inf	-inf	-2.992	-inf	-3.76	-inf	-inf	1.412	-inf	-inf	-4.307	-inf	-inf	-inf	-inf
AGXT2	-7.351	-7.089	-inf	-5.807	-5.8	-8.084	-inf	-inf	-7.532	-3.467	-5.91	-4.379	-6.812	-6.968	-8.206	-inf	-7.724
AGXT2L1	-inf	-inf	-inf	-inf	-2.048	-inf	-inf	-inf	-1.42	-1.922	-6.313	-inf	-5.14	-inf	-inf	-inf	-inf
AGXT2L2	-0.123	0.201	0.288	0.031	0.191	-0.508	-0.418	0.813	0.401	1.054	0.115	0.209	0.364	0.614	-0.196	0.564	0.908
AHCTF1	0.301	-0.37	-0.24	-0.018	-0.439	0.094	-0.427	-0.438	0.332	0.144	-0.357	0.23	-0.087	0.014	-0.427	0.014	-0.199
AHCY	1.717	0.96	1.452	0.917	2.384	2.19	1.017	1.309	1.632	2.196	1.258	1.707	1.215	2.015	0.813	1.543	1.467
AHCYL1	1.319	1.193	1.124	0.681	0.956	0.968	0.899	0.627	1.203	0.923	0.999	0.952	1.056	0.67	0.917	0.594	1.055
AHCYL2	-0.026	-0.391	-0.37	-0.017	0.171	-0.074	-0.559	-0.384	-0.107	-0.207	-0.507	-0.545	0.09	0.582	-0.551	0.189	0.276
AHDC1	-2.557	-2.096	-2.024	-3.514	-0.886	-0.869	-1.441	-0.534	-3.323	-1.922	-0.369	-1.676	-1.186	-1.125	-1.634	-0.997	-0.814
AHI1	0.306	0.087	-0.231	-0.479	-0.811	-0.532	-0.4	-0.526	0.019	-0.956	-0.439	0.497	0.101	-0.591	-0.252	-0.655	-0.174
AHNAK	0.957	1.572	1.468	-0.51	-1.26	1.297	1.223	0.575	0.326	0.163	1.008	0.161	1.037	1.597	1.533	0.716	0.897
AHNAK2	0.378	-0.801	-1.092	-4.4	-2.087	0.33	0.094	-0.236	-0.598	-3.746	-1.62	-4.845	-0.352	1.427	-0.968	0.221	0.717
AHR	0.448	-0.622	-0.4	-1.777	-1.522	-0.601	-0.52	-1.106	-0.639	-0.348	-0.618	-inf	-0.434	-0.138	-0.166	-5.364	-5.354
AHRR	-2.23	-0.119	0.064	-0.8	-2.377	-2.775	-0.284	-0.578	-1.202	-2.885	0.459	-2.395	-1.846	-3.077	-0.36	-1.986	-2.018
AHSA1	1.888	1.353	1.191	1.315	1.418	1.695	1.573	1.12	1.286	1.256	1.64	1.268	2.616	1.597	1.456	2.128	1.507
AHSA2	0.687	0.102	-0.166	1.207	-0.04	-0.307	-0.514	-0.013	0.667	1.03	0.194	0.85	0.833	0.265	-0.291	0.626	1.072
AHSG	-2.977	-inf	-inf	-inf	-2.263	-2.042	-4.177	-inf	-3.618	4.796	-4.45	-4.218	-5.767	-2.007	-inf	-inf	-inf
AHSP	-inf	-inf	-inf	-inf	-0.004	-2.828	-inf	-inf	-inf	-inf	-3.804	-1.065	-inf	-inf	-inf	-inf	-inf
AICDA	-3.694	-inf	-inf	-0.224	-inf	-inf	-inf	-inf	-4.062	-inf	-6.313	-inf	-inf	-inf	-inf	-inf	-inf
AIDA	0.684	0.879	0.973	0.499	0.606	0.49	0.559	0.04	0.7	0.424	0.371	0.685	0.075	0.738	1.11	-0.07	0.418
AIF1	-inf	-inf	-inf	-1.343	-0.741	-inf	-inf	-inf	-inf	-1.45	-4.001	-0.382	-inf	-inf	-inf	-inf	-inf
AIF1L	-2.052	-3.462	-4.332	-inf	0.95	-0.747	0.641	0.095	-0.069	-0.255	-3.046	-1.058	1.025	-1.388	-1.547	-2.678	-2.588
AIFM1	0.812	0.295	0.086	0.894	0.452	0.428	0.337	-0.121	0.748	0.467	0.244	0.843	1.054	0.39	0.259	0.519	0.143
AIFM2	0.039	-0.623	-0.369	-0.817	-0.906	-0.959	-0.486	-0.619	-0.461	0.539	-0.858	-0.801	-0.875	-1.879	-0.549	-0.499	-0.494
AIFM3	-2.354	-3.119	-4.192	-inf	-1.623	-2.857	-inf	-3.455	-inf	-0.289	-4.003	-5.694	-1.68	-2.097	-4.42	-1.696	-2.03
AIG1	0.399	0.882	1.051	-0.206	1.263	1.772	0.97	0.708	0.435	1.748	1.009	1.895	0.379	1.178	1.496	0.851	1.233
AIM1	-3.02	-1.781	-1.852	0.708	-1.153	0.406	-1.659	-0.951	-0.841	-0.575	-2.365	-3.42	-0.403	0.636	-1.116	-0.064	-1.466
AIM1L	-2.437	-6.761	-2.792	-5.231	0.017	-1.019	-inf	-inf	-2.424	-0.509	-5.096	-1.258	-1.935	0.023	-inf	-3.791	-1.86
AIM2	-inf	-inf	-3.303	0.559	-2.524	-3.498	-3.632	-5.425	-3.842	-inf	-6.994	-7.628	-inf	-3.11	-inf	-1.937	-1.292
AIMP1	0.269	0.646	0.286	0.782	-0.486	-0.048	0.637	-0.968	0.145	0.151	0.073	0.426	0.693	0.037	0.522	-0.163	-0.52
AIMP2	1.018	0.453	0.781	-0.054	1.14	0.931	0.87	0.723	1.118	0.463	0.615	0.461	0.95	0.702	0.388	1.058	0.563
AIP	0.501	0.57	0.819	0.468	0.739	0.758	0.11	1.222	1.103	1.235	1.149	0.924	0.7	0.598	0.561	1.589	1.218
AIPL1	-7.262	-inf	-inf	-inf	-2.386	-inf	-inf	-inf	-7.054	-inf	-6.527	-inf	-inf	-inf	-4.236	-inf	-inf
AIRE	-inf	-inf	-3.664	-4.545	-3.589	-inf	-3.503	-4.069	-3.797	-inf	-3.707	-5.524	-inf	-inf	-inf	-5.555	-5.8
AJAP1	-8.093	-inf	-2.154	-inf	-1.24	-0.98	-inf	-inf	-inf	-6.396	-3.864	-inf	-3.111	-1.175	-inf	-8.057	-1.686
AJUBA	1.36	0.861	1.197	-0.301	0.633	1.14	1.11	0.793	1.598	1.936	0.635	-1.102	0.327	1.69	0.458	0.189	0.166
AK1	0.128	0.833	0.873	-1.762	0.638	0.853	1.319	1.425	1.019	0.362	1.285	0.277	0.261	0.786	0.83	1.282	1.039
AK2	1.064	0.997	1.16	1.763	1.037	1.588	1.756	0.874	1.848	1.386	1.429	1.916	1.615	1.45	1.077	1.602	1.014
AK3	0.832	0.781	0.515	0.796	-0.376	0.15	0.544	0.007	0.295	0.907	0.155	0.301	0.431	0.517	0.807	0.017	0.54
AK4	0	-2.16	-0.163	1.045	0.639	0.884	0.435	-1.651	-0.855	0.859	-0.608	0.497	-0.419	0.69	0.283	-1.007	-0.037
AK5	-0.907	0.898	0.17	-4.686	-0.958	-2.191	1.733	-0.848	-5.611	-4.611	0.467	-5.307	-5.017	-2.864	1.26	0.596	0.182
AK7	-1.16	-3.29	-3.691	-2.901	-1.102	-3.495	-2.781	-2.361	-1.453	-2.733	-3.367	-3.021	-0.47	-2.688	-3.352	-1.462	-1.151
AK8	-2.899	-4.16	-3.425	-4.731	-2.333	-2.856	-3.304	-2.657	-3.2	-3.023	-3.487	-4.402	-2.364	-2.826	-2.587	-2.152	-1.913
AKAP1	1.008	-1.025	-0.809	-0.412	1.592	0.604	-0.173	0.138	0.137	1.41	-0.178	0.438	1.218	0.372	-1.282	0.274	0.474
AKAP10	0.499	0.113	0.144	-0.003	-0.308	-0.136	-0.163	-0.403	0.502	-0.077	-0.254	-0.159	-0.185	0.179	-0.09	-0.268	0
AKAP11	-0.248	0.095	-0.175	0.536	-0.872	-0.262	-0.208	-1.004	-0.346	-0.694	-0.65	-0.011	-0.035	-0.18	0.102	-0.841	-0.344
AKAP12	1.328	0.797	0.322	-5.6	-0.067	-0.171	-0.169	0.477	-1.078	0.21	0.693	-3.005	-2.003	-2.949	1.25	0.671	0.989
AKAP13	0.41	-0.522	-0.43	-0.078	-0.394	-0.311	0.15	-0.048	-0.409	-0.763	-0.603	-5.514	-0.116	-0.315	-0.59	-0.794	0.034
AKAP14	-4.25	-inf	-6.633	-6.23	-1.983	-inf	-inf	-inf	-inf	-5.268	-6.448	-6.828	-6.084	-inf	-inf	-2.854	-3.578
AKAP17A	-0.87	-1.164	-1.053	-1.123	-0.591	-0.8	-0.903	-0.268	-1.651	-0.081	-0.317	-0.96	-0.732	-0.719	-1.164	0.049	-0.218
AKAP2	-0.554	0.794	0.786	0.71	0.111	0.663	0.895	0.659	-4.875	-0.473	0.873	-inf	-3.109	0.45	1.085	0.618	-0.199
AKAP3	-2.374	-2.658	-1.859	-2.083	-2.05	-2.782	-2.645	-2.762	-3.736	-3.703	-2.614	-3.063	-1.772	-2.107	-2.101	-3.484	-3.423
AKAP4	-inf	-inf	-inf	-inf	-inf	-inf	-inf	-3.895	-5.151	-inf	-inf	-4.32	-inf	-inf	-inf	-inf	-inf
AKAP5	-3.159	-2.402	-2.887	-2.807	-inf	-4.328	-2.377	-inf	-inf	-inf	-3.789	-inf	-3.398	-inf	-inf	-3.073	-2.999
AKAP6	-1.285	-2.402	0.029	-1.669	-2.616	-1.108	0.388	-4.557	-1.847	-1.572	-2.953	-2.832	-3.183	-1.234	-1.126	-1.321	0.287
AKAP7	-1.517	-1.899	-1.638	-2.877	-0.894	-1.932	-0.933	-2.465	-1.727	-1.269	-1.921	-2.664	-1.707	-2.434	-1.39	-2.267	-2.377
AKAP8	-0.615	-0.536	-0.607	-0.66	0.006	-0.241	-0.25	-0.07	-0.436	-0.116	-0.328	-0.349	-0.01	-0.169	-0.385	-0.17	-0.5
AKAP8L	-0.32	-0.277	-0.327	-0.775	0.333	-0.056	-0.225	0.114	-0.393	0.44	0.256	0.355	0.195	0.145	-0.43	0.259	0.152
AKAP9	-0.353	-0.238	-0.612	0.268	-0.753	-0.948	-0.226	-0.579	-0.28	-0.11	-0.608	-0.077	0.4	-0.339	-0.425	-0.419	-0.082
AKD1	-1.502	-1.518	-1.573	-1.026	-1.432	-2.179	-0.994	-1.814	-0.784	-1.255	-1.7	-2.546	-0.841	-1.901	-1.162	-2.161	-2.093
AKIP1	0.642	0.347	0.635	-0.039	0.352	0.493	0.561	0.355	0.731	-0.166	0.406	0.379	-0.351	0.361	0.487	0.557	-0.012
AKIRIN1	0.739	0.817	0.555	0.86	1.542	0.601	0.843	0.492	1.354	1.141	0.636	0.933	0.119	1.055	0.823	0.706	0.469
AKIRIN2	-0.047	-0.019	-0.338	-0.239	0.478	0.089	0.459	-0.083	-0.576	-0.14	0.219	-0.226	0.159	-0.27	0.373	-0.046	-0.054
AKNA	-1.525	-1.049	-0.974	-0.71	0.025	-1.442	-1.96	-0.35	-2.088	-0.884	-0.854	-1.717	-1.073	-2.753	-1.177	-0.539	-2.436
AKNAD1	-3.504	-3.3	-3.541	-6.206	-6.221	-2.879	-2.05	-3.126	-4.382	-5.835	-3.999	-4.813	-2.831	-1.711	-2.104	-3.3	-2.923
AKR1A1	1.229	1.282	1.387	1.516	2.22	1.263	0.851	1.596	1.369	1.621	1.302	1.757	0.93	1.215	1.113	1.524	1.525
AKR1B1	3.094	1.774	1.539	1.295	1.759	1.77	1.188	1.294	2.022	1.052	1.499	-2.095	-3.459	1.23	1.181	1.663	1.481
AKR1B10	3.71	-1.107	-3.03	-inf	-3.151	-1.329	-4.05	-inf	-1.546	-0.773	-2.723	-inf	-1.73	-0.121	-2.899	-3.589	-3.891
AKR1B15	-0.237	-5.944	-4.731	-6.912	-4.301	-3.581	-3.726	-inf	-4.366	-3.904	-5.945	-6.961	-4.6	-2.599	-4.274	-inf	-7.326
AKR1C1	2.634	0.908	-1.518	-2.81	-1.389	0.575	-1.091	-1.801	-1.692	2.196	-1.11	0.131	-1.093	0.029	0.891	-1.952	-1.651
AKR1C2	3.786	-0.245	-2.284	-3.584	-2.197	0.3	-1.876	-2.22	-0.997	1.542	-2.425	-0.234	0.003	1.238	-0.456	-3.665	-2.886
AKR1C3	3.779	-0.579	-3.359	-3.911	-0.611	0.507	-0.416	-0.049	1.578	2.157	-2.827	-2.34	-0.249	1.124	0.104	-2.875	-1.791
AKR1C4	0.752	-inf	-4.311	-5.257	-inf	-3.109	-6.65	-3.539	-3.16	-1.098	-6.15	-4.504	-4.131	-2.793	-3.207	-inf	-inf
AKR1CL1	-2.175	-5.774	-inf	-6.428	-6.49	-inf	-inf	-2.668	-7.106	-5.884	-4.905	-inf	-7.094	-6.968	-inf	-inf	-7.724
AKR1D1	-4.426	-6.698	-6.696	-6.698	-3.94	-7.61	-6.385	-3.597	-6.552	-0.585	-5.38	-7.123	-7.435	-7.123	-7.722	-8.057	-5.261
AKR1E2	-0.163	-2.263	-1.512	-inf	-1.391	-6.582	-1.707	-0.862	-7.889	-3.481	-1.803	-1.061	-0.371	-2.245	-1.499	-0.753	-0.604
AKR7A2	0.017	0.503	0.548	-0.232	0.713	0.818	0.039	0.865	0.479	0.572	0.711	0.56	0.333	0.258	0.201	0.496	0.495
AKR7A3	-3.685	-3.381	-3.589	-4.07	-1.833	-3.287	-4.666	-2.094	-3.417	-1.893	-2.232	-2.837	-2.912	-2.763	-3.452	-2.686	-2.517
AKR7L	-3.591	-3.816	-3.875	-3.919	-1.932	-3.467	-3.215	-3.023	-2.643	-2.186	-2.388	-2.449	-2.855	-3.178	-3.923	-2.715	-3.443
AKT1	0.798	1.237	1.534	0.218	1.02	1.477	1.356	1.551	1.026	1.499	1.789	1.017	2.02	1.261	1.068	1.675	1.667
AKT1S1	0.263	0.105	0.401	-1.188	0.59	0.723	0.249	0.893	-0.176	0.331	0.659	-0.146	0.401	0.259	0.328	0.75	0.573
AKT2	1.444	1.104	1.211	0.68	1.665	1.399	0.697	1.096	1.196	1.579	1.38	1.226	1.109	1.422	1.052	1.206	1.45
AKT3	0.288	0.283	0.543	-2.862	-0.732	-0.021	0.407	0.084	-3.435	-4.089	-0.081	-3.679	-3.726	-1.336	0.721	-0.231	0.694
AKTIP	0.134	-0.282	-0.134	-0.38	-0.435	-0.422	0.063	-0.401	-0.155	0.308	-0.093	-1.128	0.2	-0.434	-0.112	-0.194	-0.129
ALAD	-0.792	-0.526	-0.647	-1.141	-0.376	-0.803	-0.935	-0.134	-0.718	0.651	-0.102	-0.985	-0.056	-0.527	-0.406	-0.347	-0.232
ALAS1	0.548	0.658	0.262	0.635	1.009	0.515	0.439	0.848	0.268	0.44	0.455	0.038	0.034	0.723	0.657	0.499	0.252
ALAS2	-4.793	-5.333	-3.633	-3.213	-2.409	-5.883	-6.099	-5.158	-5.216	-2.057	-6.104	0.887	-5.227	-3.604	-6.05	-5.961	-5.707
ALB	-2.737	-inf	-inf	-4.057	-2.895	-inf	-3.478	-inf	-2.711	4.693	-6.844	-inf	-inf	-6.484	-inf	-5.236	-3.781
ALCAM	1.467	1.753	1.449	0.821	-0.134	1.016	1.354	0.69	0.007	0.265	1.277	-4.595	0.928	0.728	1.555	0.924	1.46
ALDH16A1	-1.175	-1.806	-1.302	-2.19	-0.052	-0.591	-1.552	0.076	-1.128	-0.689	-0.646	-0.862	-0.749	-0.613	-1.766	-0.422	-0.909
ALDH18A1	0.91	1.202	1.099	0.983	0.857	0.678	0.946	0.653	1.093	1.333	1.065	0.684	0.99	0.72	0.9	0.77	0.888
ALDH1A1	4.135	-0.872	2.195	-inf	-2.307	-3.038	2.17	0.909	-8.586	0.685	-6.254	-2.305	-4.277	-3.161	-0.826	-4.219	-5.197
ALDH1A2	-7.262	-2.149	-2.176	-2.868	-2.28	-2.531	-2.456	0.092	-1.174	-0.875	-6.02	2.017	-0.185	-1.398	-1.658	-4.27	-1.31
ALDH1A3	-0.782	-0.123	-2.025	-2.334	-1.528	2.024	-2.649	-1.39	-1.756	-3.855	-1.106	-inf	-0.433	0.973	-1.278	-1.057	-1.765
ALDH1B1	0.286	0.415	0.296	-0.244	0.568	0.341	1.006	-0.405	-0.325	0.637	0.165	-0.037	-0.559	-0.469	-0.205	-0.177	-0.225
ALDH1L1	-3.097	-inf	-3.83	-0.608	-1.758	-2.34	-7.566	-inf	-5.518	-0.366	-5.364	-5.565	-3.645	-2.934	-5.016	-5.646	-3.129
ALDH1L2	-0.117	1.053	1.233	-2.901	-1.204	-0.012	0.488	-1.71	-2.828	-0.987	0.015	-1.173	-3.437	-2.187	0.897	-1.616	-1.028
ALDH2	1.368	0.991	0.61	-2.272	0.271	-4.445	-1.695	0.711	-1.042	1.236	0.487	0.354	-3.343	0.732	0.233	0.836	0.854
ALDH3A1	2.985	-1.774	-6.025	-inf	-2.243	-0.669	-inf	-2.321	-1.615	-2.704	-inf	-inf	-1.878	-0.747	-2.033	-2.176	-2.882
ALDH3A2	1.578	-0.507	-0.205	0.275	0.29	0.938	-0.032	-0.179	0.384	0.979	-0.824	-3.259	0.544	0.8	-0.262	0.026	-0.069
ALDH3B1	0.959	-0.017	0.433	-6.055	-2.121	-0.61	0.124	-1.907	0.276	-0.861	0.089	-3.425	-1.499	-3.411	0.26	-0.248	-0.541
ALDH3B2	-inf	-inf	-3.876	-inf	-inf	-2.668	-3.645	-inf	-4.82	-inf	-6.721	-inf	-1.626	-1.83	-3.91	-inf	-inf
ALDH4A1	-0.755	-0.794	-0.129	-1.361	0.457	0.33	-1.07	0.068	-0.796	1.74	0.03	-0.19	-0.457	1.053	-0.87	-0.044	-0.007
ALDH5A1	-0.808	-2.575	-2.288	-0.991	-1.607	-2.502	-1.592	-2.087	-0.842	-0.105	-2.251	-1.081	-0.162	-2.607	-3.072	-1.107	-0.576
ALDH6A1	-0.794	-0.1	-0.331	-0.351	-0.13	-0.846	-0.593	-0.697	-0.282	0.259	-0.704	-0.423	0.003	-0.653	-0.225	-0.388	-0.151
ALDH7A1	0.859	0.961	1.08	-3.084	1.32	1.411	1.119	0.513	1.167	0.838	0.942	-inf	1.013	1.228	0.789	0.775	0.261
ALDH8A1	-3.979	-3.25	-3.718	-2.299	-5.544	-2.917	-3.023	-1.314	-4.484	-2.129	-2.868	-3.231	-3.239	-1.711	-3.019	-2.956	-3.059
ALDH9A1	0.46	1.292	0.8	1.16	0.917	0.787	1.436	-0.064	1.216	0.111	0.64	0.43	0.466	0.695	1.538	0.406	0.426
ALDOA	2.582	2.404	2.578	2.123	3.035	3.436	2.539	2.765	1.899	3.252	3.197	3.438	3.012	2.691	2.73	2.415	2.969
ALDOB	-4.3	-5.431	-5.751	-3.801	-5.284	-inf	-4.469	-3.969	-5.194	-1.914	-4.019	-4.947	-6.766	-4.639	-5.295	-5.446	-4.102
ALDOC	-0.744	0.444	0.574	0.92	1.189	1.415	-0.143	-0.121	-0.672	1.131	0.891	1.902	-0.872	0.172	1.1	-0.61	0.732
ALG1	0.13	0.271	0.636	-0.516	0.582	0.268	-0.225	0.5	0.454	0.742	0.367	-0.343	-0.355	0.313	0.1	0.085	0.011
ALG10	-0.542	-1.07	-0.614	-0.018	-0.435	-0.417	-0.907	-0.511	0.042	-0.938	-1.436	-0.3	-0.27	-0.663	-0.989	-1.444	-1.259
ALG10B	-0.676	-1.486	-0.825	0.055	-0.749	-0.55	-0.705	-0.547	0.237	-0.827	-1.195	-1.993	-0.943	-0.845	-0.931	-1.268	-1.311
ALG11	-0.982	-0.513	-0.635	-0.63	-1.218	-0.975	-0.608	-1.309	-1.035	-0.611	-0.956	-1.087	-0.781	-0.664	-0.378	-1.341	-1.098
ALG12	-1.048	-0.846	-0.977	-2.037	0.073	-0.131	-0.824	0.2	-1.339	-0.201	-0.148	-1.383	-0.88	-0.66	-0.469	-0.302	-0.299
ALG13	1.147	0.595	0.721	0.812	1.112	0.418	0.691	0.647	1.176	0.708	0.635	0.929	1.109	0.419	0.681	0.908	0.997
ALG14	0.22	0.184	0.295	-0.438	-0.282	-0.065	0.299	0.228	0.038	0.147	0.212	-0.759	-0.859	0.03	0.221	-0.005	-0.477
ALG1L	-1.2	-1.568	-0.923	-2.652	-0.518	-4.36	-2.661	-4.794	-2.022	-0.955	-3.399	-2.236	0.633	-0.88	-2.632	-2.636	-1.777
ALG1L2	-3.334	-5.031	-2.919	-4.337	-2.215	-3.698	-3.621	-2.745	-4.465	-4.021	-3.243	-3.479	-4.237	-4.388	-3.549	-4.021	-4.042
ALG2	0.844	0.658	0.746	0.576	0.323	0.496	0.569	0.551	0.688	0.78	0.387	0.423	0.807	0.722	0.73	0.313	0.461
ALG3	0.789	0.288	0.624	-0.527	1.467	0.79	0.091	1.121	1.202	0.9	0.764	1.01	0.814	0.551	0.209	0.827	0.711
ALG5	0.529	0.575	0.692	0.086	-0.049	0.345	0.441	-0.027	0.541	0.292	0.2	0.405	0.697	0.592	0.569	0.141	0.067
ALG6	-0.568	-0.208	-0.904	0.303	0.01	-0.822	-0.857	-0.487	0.033	-0.985	-0.747	-0.132	-0.07	-0.329	-0.469	-1.145	-1.101
ALG8	1.219	0.768	0.82	0.719	1.001	0.497	0.749	0.33	1.69	0.698	0.258	1.03	1.047	0.584	0.499	0.473	0.724
ALG9	0.086	0.349	0.377	0.274	0.273	0.186	0.317	0.393	0.402	0.372	-0.106	0.288	-0.37	0.059	0.383	-0.153	0.135
ALK	-6.552	-4.369	-5.024	-3.979	-4.004	-5.481	-3.587	-2.99	-7.751	-7.123	-3.364	-inf	-5.013	-3.85	-5.616	-2.795	-0.743
ALKBH1	-0.052	-0.412	-0.347	-0.029	-0.126	-0.402	-0.34	-0.353	0.274	-0.269	-0.462	-0.274	-0.148	-0.313	-0.414	-0.382	-0.483
ALKBH2	0.385	-0.481	-0.151	-0.372	0.118	0.107	0.011	-0.748	0.151	0.005	-0.098	0.042	0.17	-0.082	-0.221	0.59	0.031
ALKBH3	0.617	0.313	0.413	0.437	-0.371	0.374	0.453	0.123	-1.012	0.082	0.198	0.014	-0.26	0.433	0.593	0.191	0.11
ALKBH4	-1.648	-1.141	-0.838	-1.901	-0.193	-0.722	-1.053	-0.465	-1.569	-1.053	-0.167	-1.132	-0.746	-1.057	-1.222	0.11	-0.004
ALKBH5	1.011	0.647	1.001	0.908	0.877	0.949	0.959	0.688	0.654	1.053	0.673	0.552	0.624	0.519	0.759	0.491	0.835
ALKBH6	0.126	-0.124	-0.094	-0.119	0.536	0.328	-0.374	0.336	-0.431	0.2	0.369	0.226	0.519	0.523	-0.104	0.246	0.522
ALKBH7	-1.261	-0.95	-0.203	-1.696	0.983	-0.371	-1.321	0.655	-1.49	0.095	-0.142	-0.254	-1.939	-0.451	-0.959	0.246	0.274
ALKBH8	-0.973	-0.784	-0.934	-0.37	-0.878	-0.948	-0.566	-1.361	-0.88	-1.547	-1.111	-1.131	-1.188	-1.199	-0.616	-1.339	-0.882
ALLC	-4.72	-5.709	-inf	-4.762	-5.726	-6.859	-inf	-inf	-inf	-4.219	-6.104	-6.716	-7.029	-inf	-inf	-5.147	-2.921
ALMS1	-0.591	-0.811	-0.81	-0.484	-0.403	-1.043	-0.772	-1.193	-0.262	-0.496	-1.117	-0.946	0.214	-0.58	-0.919	-0.968	-0.477
ALOX12	-3.366	-3.572	-3.12	-2.197	-1.43	-2.523	-3.648	-1.621	-2.979	-2.192	-2.88	-2.128	-2.67	-2.196	-3.188	-2.993	-2.906
ALOX12B	-2.268	-inf	-inf	-4.838	-2.062	-3.474	-4.05	-inf	-3.04	-2.891	-5.816	-5.277	-3.357	-2.796	-inf	-2.789	-2.693
ALOX15	-4.045	-inf	-inf	-2.849	-1.541	-2.479	-inf	-inf	-6.607	-2.097	-4.994	-5.747	-0.487	-2.969	-inf	-5.068	-6.582
ALOX15B	-inf	-inf	-inf	-inf	-1.88	0.988	-3.439	-inf	-6.502	-inf	-5.816	-inf	-5.909	0.768	-inf	-inf	-inf
ALOX5	-3.474	-inf	-inf	-2.938	-0.773	-6.754	-7.363	-2.993	-2.647	-4.326	-5.846	-0.997	-1.759	-4.323	-6.849	-3.327	-3.532
ALOX5AP	-1.595	-0.973	-2.902	1.674	-inf	-3.194	-0.834	-1.706	-3.117	-2.573	-2.375	-inf	-3.85	-1.989	-3.097	-1.885	-0.907
ALOXE3	-2.753	-5.025	-5.063	-inf	-2.729	-0.559	-6.588	-5.617	-2.783	-5.229	-2.948	-6.265	-2.147	-1.564	-inf	-2.71	-3.515
ALPI	-4.253	-inf	-inf	-inf	-inf	-inf	-inf	-inf	-3.274	-3.983	-5.615	-inf	-inf	-inf	-inf	-inf	-inf
ALPK1	-0.569	-0.459	-0.383	0.219	-3.194	-0.895	-0.976	-1.554	-1.353	-1.903	-1.201	-1.916	-1.188	-0.875	-0.533	-1.137	-0.631
ALPK2	-0.403	0.845	0.963	0.049	-3.981	-7.61	0.689	-inf	-4.426	-1.191	0.194	-4.203	-7.245	-5.321	0.309	-0.678	-1.464
ALPK3	-3.517	-4.686	-5.017	-inf	-0.887	-4.306	0.166	0	-3.803	-3.42	-2.942	-4.294	-3.163	-2.877	-4.292	-3.216	-2.256
ALPL	-3.783	-1.814	-3.28	-3.602	2.076	-4.455	1.153	-1.902	-inf	-3.394	-1.346	-2.549	-inf	-inf	-1.921	-2.273	-2.306
ALPP	-4.471	-inf	-4.345	-inf	-3.159	-4.227	-inf	-inf	-2.934	-inf	-inf	-inf	-3.782	-inf	-inf	-inf	-inf
ALPPL2	-3.847	-inf	-inf	-inf	-0.879	-4.811	-5.314	-inf	-5.08	-3.966	-inf	-inf	-5.387	-inf	-inf	-inf	-4.498
ALS2	-0.062	-0.148	0.123	-0.639	-0.199	-0.197	0.096	-0.286	-0.658	-0.074	-0.264	-0.653	-0.29	0.076	-0.093	-0.297	-0.344
ALS2CL	-1.663	-2.585	-1.412	-5.438	-0.669	0.757	-1.286	-0.553	-0.649	-5.108	-0.957	-3.647	-0.821	0.942	-1.259	-3.455	-1.888
ALS2CR11	-5.648	-1.299	-2.891	-4.577	-4.593	-3.45	-2.74	-4.254	-6.527	-4.967	-3.246	-5.202	-5.438	-3.844	-2.117	-4.816	-4.488
ALS2CR12	-2.638	-1.865	-2.088	-3.198	-2.556	-3.72	-1.485	-3.629	-3.07	-1.664	-2.545	-2.707	-2.901	-3.127	-2.524	-2.795	-3.163
ALS2CR8	-0.839	-0.871	-0.852	-0.392	-1.154	-1.12	-1.017	-1.081	-1.365	-0.76	-1.332	-1.228	-0.816	-0.789	-0.655	-0.74	-0.44
ALX1	-1.219	-inf	-inf	-inf	-2.466	-inf	-4.034	-1.177	0.948	-inf	-4.854	-3.651	-inf	-inf	-inf	-4.73	-1.802
ALX3	-inf	-inf	-1.236	-inf	-4.036	-inf	-inf	-inf	-inf	-inf	-inf	-inf	-inf	-inf	-inf	-inf	-3.963
ALX4	-2.113	-5.001	-2.055	-7.313	-4.953	-4.992	-5.121	-4.717	-5.313	-3.938	-5.194	-2.64	-4.783	-4.31	-5.492	-4.99	-3.926
ALYREF	1.258	0.807	0.86	0.508	1.108	0.924	0.893	1.043	0.952	0.87	1.281	1.205	1.534	0.689	0.577	1.749	1.04
AMACR	-0.137	-0.752	-0.406	-0.41	-0.23	-0.485	-0.547	-0.535	0.048	-0.217	-0.513	-1.471	-0.417	0.41	-0.322	-0.28	-0.646
AMBN	-inf	-inf	-inf	-5.85	-inf	-inf	-inf	-inf	-inf	-inf	-6.104	-inf	-inf	-inf	-inf	-inf	-inf
AMBP	-0.755	-2.554	-3.464	-inf	-0.963	-4.32	-5.183	-3.25	-3.482	3.613	-5.395	-inf	-2.821	-5.484	-3.52	-3.183	-4.023
AMBRA1	-0.228	-0.17	-0.336	-1.173	0.362	-0.094	-0.166	0.223	-0.208	0.192	-0.144	-0.487	0.189	-0.193	-0.44	-0.087	0.238
AMD1	1.072	0.77	0.585	0.959	0.788	0.884	0.993	-0.314	1.109	0.944	0.284	0.573	0.764	0.668	0.903	0.113	-0.185
AMDHD1	-0.764	-4.625	-3.88	-4.431	-2.884	-2.412	-2.98	-2.349	-1.534	0.442	-5.057	-inf	-2.3	-2.318	-5.15	-3.468	-3.017
AMDHD2	-1.33	-0.815	-0.638	-2.002	0.704	-0.426	-1.346	0.617	-0.844	0.445	0.148	-0.467	-0.453	-0.145	-0.625	0.323	0.211
AMELX	-inf	-7.996	-inf	-inf	-6.95	-inf	-inf	-inf	-inf	-inf	-6.061	-inf	-inf	-inf	-inf	-inf	-inf
AMELY	-3.78	-inf	-inf	-inf	-3.243	-inf	-inf	-inf	-inf	-inf	-inf	-inf	-inf	-inf	-inf	-inf	-inf
AMFR	1.198	0.977	1.205	-0.423	0.026	0.744	0.663	0.918	0.24	1.085	0.797	0.908	0.453	0.748	0.896	0.826	1.313
AMH	-1.882	-inf	-2.439	-3.639	-0.392	-3.552	-2.376	-0.993	-1.889	-3.499	-2.286	-1.444	-1.072	-3.188	-inf	-0.071	-0.221
AMHR2	-4.084	-inf	-inf	-inf	-2.621	-inf	-inf	-inf	-4.472	-2.095	-6.104	-0.207	-6.222	-5.553	-inf	-4.255	-1.932
AMICA1	-inf	-inf	-inf	-2.62	-2.934	-4.337	-5.596	-inf	-inf	-1.334	-5.411	-5.504	-6.766	-4.338	-inf	-4.696	-inf
AMIGO1	-2.591	-2.004	-1.496	-5.033	-1.468	-3.62	-3.338	-1.846	-2.121	-1.953	-1.676	-2.761	-1.455	-3.321	-2.469	-1.982	-1.651
AMIGO2	2.49	-0.205	1.429	-3.316	-1.482	0.741	0.769	-0.872	-0.367	-inf	0.083	-3.146	-0.116	0.757	-0.452	-1.804	-1.813
AMIGO3	-2.586	-2.167	-2.245	-3.235	-0.287	-1.744	-1.923	-0.717	-1.908	-1.476	-1.15	-1.712	-1.979	-2.712	-2.608	-1.9	0.099
AMMECR1	-0.521	-0.493	-0.668	-0.851	0.297	0.693	0.677	-0.531	-0.283	-1.464	-0.226	0.057	0.345	-0.493	-0.107	-1.32	-1.371
AMMECR1L	-0.129	-0.385	-0.31	-0.806	-0.352	-0.076	-0.143	-0.271	-0.853	-0.416	-0.312	-0.924	-0.299	-0.3	-0.268	-0.402	-0.219
AMN	-2.697	-3.823	-4.811	-4.849	-2.46	-4.601	-6.043	-3.066	-4.741	0.143	-3.241	-5.122	-4.242	-3.279	-5.506	-4.096	-4.119
AMN1	0.527	-0.441	-0.615	-0.034	-0.232	-0.696	-0.365	-0.293	-0.337	0.343	-0.772	0.033	-0.664	-0.499	-0.483	-0.501	-0.222
AMOT	-4.173	-0.747	-2.344	-2.088	-1.285	-4.079	-2.706	-1.762	-inf	-2.528	-0.838	-inf	-1.484	-2.008	-0.721	-1.052	-0.123
AMOTL1	-0.539	0.398	-0.064	-6.016	-0.418	1.089	0.272	-0.277	-0.879	-4.015	-0.077	-1.77	-0.372	0.877	0.32	-0.417	0.149
AMOTL2	0.256	0.822	1.233	-inf	0.102	0.69	1.228	1.242	0.263	-0.142	1.545	-inf	0.635	0.612	1.023	1.616	0.171
AMPD1	-inf	-inf	-inf	-2.95	-inf	-inf	-4.407	-5.617	-inf	-inf	-5.637	-4.556	-2.351	-inf	-inf	-inf	-inf
AMPD2	0.029	0.126	0.281	-1.133	0.495	0.172	-0.451	0.701	-0.47	1.164	1.034	0.626	0.212	0.018	0.036	0.643	0.983
AMPD3	-1.09	-0.148	-0.589	-0.083	-0.878	-0.886	-1.42	-1.268	-2.048	-1.334	-0.361	-0.117	-2.012	-0.302	-0.16	-1.502	-1.201
AMPH	-8.399	-0.195	-1.934	-3.276	-0.608	-4.234	-2.691	-0.883	-9.113	-inf	-0.997	-3.286	-1.724	-4.992	-1.596	-3.737	-5.549
AMT	-1.557	-0.636	-0.358	-1.325	1.037	-1.027	-1.695	-0.11	-1.712	0.939	-0.611	-0.873	-1.099	-0.117	-0.924	0.604	0.71
AMTN	-5.599	-inf	-inf	-inf	-inf	-inf	-inf	-1.805	-3.774	-inf	-inf	-inf	-1.769	-4.129	-inf	-inf	-inf
AMY1A	-4.787	-inf	-3.857	-3.005	-3.585	-inf	-3.451	-inf	-4.32	-2.87	-4.031	-4.332	-5.03	-2.195	-inf	-4.046	-4.059
AMY1B	-4.787	-inf	-7.422	-4.405	-4.139	-inf	-inf	-inf	-7.751	-4.611	-inf	-4.332	-6.812	-4.717	-inf	-inf	-6.138
AMY1C	-inf	-inf	-inf	-3.149	-5.284	-inf	-3.363	-inf	-6.123	-4.477	-3.801	-inf	-inf	-2.802	-inf	-inf	-5.277
AMY2A	-5.618	-5.215	-7.262	-2.857	-7.678	-4.828	-inf	-inf	-4.252	-5.506	-4.486	-5.747	-inf	-2.791	-inf	-6.06	-6.446
AMY2B	-2.202	-2.672	-2.142	-0.724	-1.644	-2.271	-1.916	-2.429	-1.981	-1.514	-1.988	-2.418	-2.859	-0.669	-2.791	-2.166	-3.164
AMZ1	-3.68	-2.555	-1.36	-2.761	-1.887	-2.918	-2.472	-3.115	-4.502	-2.552	-1.627	-3.866	-0.572	-3.632	-3.225	-3.178	-2.732
AMZ2	1.451	1.017	0.995	1.191	0.695	1.023	1.08	0.356	1.099	0.903	0.813	0.551	1.403	1.031	0.894	1.057	1.23
ANAPC1	0.731	0.032	0.181	0.569	0.679	0.278	-0.034	-0.003	0.49	0.675	-0.16	0.661	0.451	0.368	-0.097	-0.136	-0.032
ANAPC10	0.02	-0.124	-0.216	0.616	-0.04	-0.153	0.252	-0.438	0.066	-0.041	-0.25	0.546	-0.062	-0.104	0.027	-0.211	-0.363
ANAPC11	1.943	1.626	1.713	0.893	2.702	1.871	1.6	2.425	1.32	1.763	2.131	1.984	1.835	1.831	1.591	2.824	2.33
ANAPC13	0.947	1.345	1.166	1.228	0.425	0.675	1.217	0.341	1.068	0.325	0.714	0.758	1.4	0.398	1.039	0.764	0.839
ANAPC15	0.462	0.514	0.604	0.792	0.917	1.083	1.521	0.722	0.663	0.033	0.996	0.396	1.538	0.618	1.027	1.101	0.191
ANAPC16	1.361	0.851	0.873	1.619	0.882	0.844	0.732	0.464	1.4	1.094	0.451	1.396	1.054	0.953	0.86	0.656	1.159
ANAPC2	-0.432	-0.65	-0.425	-1.45	0.34	-0.193	-0.867	0.663	-0.127	0.022	0.24	-0.351	0.333	-0.004	-0.78	0.293	0.185
ANAPC4	-0.212	0.031	-0.202	0.631	-0.42	-0.485	-0.087	-0.923	-0.26	-0.338	-0.298	0.164	0.097	-0.226	-0.307	-0.624	-0.709
ANAPC5	1.54	1.252	1.336	1.5	1.312	1.195	1.24	1.317	1.549	1.338	1.304	1.729	1.662	1.317	1.3	1.094	1.219
ANAPC7	1.131	0.641	0.369	0.707	0.941	0.587	0.671	0.582	1.174	0.399	0.637	1.199	1.081	0.661	0.492	0.773	0.306
ANG	0.37	-1.134	-0.755	-2.666	-0.798	-1.033	-2.066	-0.347	-0.831	2.234	-1.031	-4.079	-0.901	-1.025	-0.931	-1.163	-0.911
ANGEL1	-0.112	-0.418	-0.282	-0.085	0.38	-0.157	-0.806	0.229	0.011	0.189	-0.364	0.026	0.482	0.077	-0.641	-0.087	0.373
ANGEL2	0.328	0.137	-0.017	0.283	0.019	-0.169	0.068	-0.249	0.256	-0.349	-0.262	0.112	-0.41	-0.056	-0.011	-0.157	0.322
ANGPT1	-2.077	0.363	0.57	-3.535	-2.966	-8.084	-0.612	-3.746	-4.974	-inf	-0.596	0.221	-5.767	-inf	0.775	-2.131	-1.647
ANGPT2	-inf	-4.021	-4.37	-4.201	-4.953	-4.203	-4.443	-0.17	-inf	-3.301	-inf	-inf	-4.731	-3.964	-1.567	-2.558	-4.265
ANGPT4	-5.061	-6.49	-6.232	-4.686	-2.432	-4.696	-6.099	-5.617	-4.516	-inf	-5.573	-4.798	-4.987	-4.329	-6.534	-5.094	-6.374
ANGPTL1	-3.235	-3.166	-2.968	-5.447	-3.804	-inf	-0.891	-3.023	-3.635	-0.943	-4.044	-4.265	-5.306	-3.684	-1.688	-4.594	-4.339
ANGPTL2	-4.002	1.071	0.342	-inf	-0.403	-6.859	-0.644	-0.237	-inf	0.598	0.162	-inf	-inf	-3.775	1.164	-0.318	-0.602
ANGPTL3	-3.643	-inf	-inf	-4.553	-4.765	-inf	-5.065	-inf	-inf	-1.346	-inf	-4.556	-inf	-inf	-inf	-inf	-9.119
ANGPTL4	0.06	-2.131	-1.409	-4.285	-0.688	2.252	-1.24	-0.107	-3.181	0.506	-0.135	-2.707	-2.31	1.153	-0.956	0.753	2.019
ANGPTL5	-5.648	-inf	-5.845	-inf	-inf	-6.003	-inf	-3.374	-7.054	-inf	-4.977	-inf	-inf	-4.781	-2.848	-5.352	-7.011
ANGPTL6	-4.658	-3.545	-3.051	-0.949	-2.741	-2.787	-3.984	-2.317	-3.394	-1.283	-2.921	-2.508	-3.833	-4.259	-3.526	-3.261	-2.735
ANGPTL7	-4.321	-5.223	-inf	-inf	-3.798	-inf	-2.822	-2.974	-4.715	-3.423	-5.981	-6.323	-4.679	-3.545	-2.766	-3.617	-4.945
ANHX	-inf	-inf	-inf	-inf	-inf	-inf	-inf	-inf	-6.958	-inf	-5.594	-inf	-inf	-inf	-inf	-inf	-inf
ANK1	-2.536	-3.062	-2.024	-2.658	-1.526	-2.609	0.674	-3.495	-3.842	-3.456	-2.96	-0.441	-2.584	-5.089	-3.569	-1.783	-2.266
ANK2	-0.967	-1.738	-1.509	-1.437	-0.205	-2.332	-0.727	-7.42	-7.29	-1.544	-2.116	-7.332	-2.967	-2.186	-0.524	-1.947	-0.306
ANK3	-1.103	-2.013	-3.384	-2.719	-0.001	-1.005	-1.121	-1.742	-1.023	-7.123	-2.454	-1.513	0.233	-0.602	-2.655	-0.569	-0.098
ANKAR	-1.7	-1.87	-1.466	-1.648	-1.939	-2.556	-1.949	-1.651	-1.716	-1.03	-1.981	-2.962	-1.62	-1.868	-1.828	-1.735	-1.63
ANKDD1A	-1.401	-1.287	-1.403	-1.89	-0.911	-1.273	-1.496	-1.19	-3.198	-2.188	-0.697	-1.91	-2.506	-1.988	-0.618	-0.432	-0.004
ANKDD1B	-3.582	-5.371	-3.322	-2.344	-3.547	-3.317	-4.227	-3.826	-6.052	-2.574	-3.36	-3.9	-3.833	-1.834	-3.675	-3.888	-3.616
ANKFN1	-2.678	-7.702	-3.761	-2.877	-4.461	-7.61	-3.618	-2.986	-2.837	-7.582	-3.624	-7.837	-3.117	-3.265	-2.934	-3.659	-4.476
ANKFY1	0.62	0.224	0.087	-0.661	0.375	0.108	0.022	0.329	-0.667	-0.23	0.321	-0.439	0.284	-0.186	0.046	0.255	0.448
ANKH	-0.371	-0.55	0.263	-0.585	-0.692	1.049	-0.324	-0.197	0.513	0.61	-0.158	-1.308	-0.663	-0.5	-0.557	0.387	0.633
ANKHD1	1.043	0.584	0.179	0.836	0.908	0.31	0.317	0.644	1.04	0.858	0.347	1.166	1.181	0.657	0.433	0.206	0.612
ANKIB1	0.556	0.501	0.535	0.724	0.157	0.188	0.17	-0.032	0.417	0.266	0.022	-0.144	0.589	0.544	0.555	0.199	0.821
ANKK1	-4.25	-6.085	-6.106	-5.009	-3.768	-1.476	-inf	-3.464	-inf	-3.055	-5.307	-5.116	-5.21	-1.841	-6.117	-4.019	-3.173
ANKLE1	-2.943	-3.143	-3.478	-2.269	-0.344	-3.187	-3.329	-1.312	-3.752	-1.642	-2.058	-1.565	-3.32	-2.874	-3.428	-1.376	-1.783
ANKLE2	1.224	0.586	0.929	0.344	0.468	0.977	0.507	0.901	1.042	0.715	1.02	0.699	1.185	1.395	0.726	0.834	1.034
ANKMY1	-0.299	-1.375	-1.174	-1.392	-0.769	-1.06	-1.605	-0.581	-0.477	0.256	-0.816	-0.262	0.037	-0.923	-1.514	-0.11	-0.166
ANKMY2	-0.129	0.065	-0.006	-3.981	-0.747	-0.461	-0.245	-0.742	0.144	-0.271	-0.099	0.548	-0.765	-0.566	0.198	-0.189	0.091
ANKRA2	-0.009	0.263	0.151	0.837	-0.524	-0.759	-0.435	-0.555	-0.017	0.313	-0.321	-0.063	-0.261	-0.207	-0.463	-0.208	0.013
ANKRD1	-0.794	-2.975	-1.439	-4.292	-5.401	-3.194	3.116	2.173	-2.004	0.403	-0.622	-inf	-0.206	-3.98	-0.43	0.526	-1.17
ANKRD10	0.436	0.795	0.511	1.393	2.454	-0.083	2.804	0.493	2.955	1.047	0.262	2.383	0.175	0.279	1.749	0.588	2.306
ANKRD11	0.566	0.479	0.506	-0.45	0.532	0.952	1.112	0.638	-0.099	0.633	0.996	-0.223	1.256	0.071	0.882	0.737	0.522
ANKRD12	-0.88	-0.679	-1.128	-0.374	-1.309	-0.641	-0.528	-1.291	-1.162	-0.703	-0.669	-0.562	-0.625	-0.915	-0.34	-1.679	-1.17
ANKRD13A	-0.163	1.668	1.72	1.05	0.136	0.672	1.538	0.636	0.365	0.832	1.868	0.49	0.088	1.02	1.901	0.629	0.441
ANKRD13B	-1.495	-1.725	-1.728	-2.413	0.06	-0.527	-1.347	0.259	-1.361	-1.3	-0.906	-1.105	-1.213	-0.823	-1.978	-0.135	0.154
ANKRD13C	-0.774	-0.222	-0.5	-0.221	-0.794	-0.907	-0.277	-0.794	-0.538	-0.675	-0.571	-0.972	-0.712	-0.619	-0.097	-0.901	-0.751
ANKRD13D	-0.527	-0.391	-0.19	-0.958	0.33	0.235	-0.732	0.619	-0.314	0.491	0.456	0.106	0.419	0.483	-0.509	0.604	0.662
ANKRD16	-0.441	-0.996	-1.08	-0.913	-0.037	-0.631	-1.307	-0.38	-1.123	-0.077	-0.85	-0.059	-0.674	-0.723	-1.271	-0.415	-0.264
ANKRD17	0.453	0.685	0.468	0.084	0.63	0.399	0.524	0.396	0.242	0.606	0.196	0.798	0.399	0.629	0.508	0.055	0.521
ANKRD18A	0.315	-4.553	-4.002	-4.169	-0.296	-1.411	-1.236	-2.003	-0.796	-0.347	-2.244	-4.199	-0.132	-1.185	-3.716	-3.337	-3.278
ANKRD18B	-0.679	-0.854	-2.342	-4.801	-1.845	-2.672	-0.685	-1.611	-0.335	-5.21	-0.747	-2.381	-0.663	-2.021	-3.106	-1.482	-1.474
ANKRD2	-2.555	-5.521	-3.186	-inf	-5.544	-2.001	-1.114	-1.57	-3.347	-5.02	-2.21	-inf	-2.304	-2.981	-2.959	-2.153	-3.71
ANKRD20A1	-2.921	-6.405	-4.603	-2.513	-3.935	-4.915	-inf	-3.815	-4.2	-6.664	-3.862	-2.959	-6.682	-4.591	-5.583	-4.888	-4.334
ANKRD20A2	-3.848	-6.405	-6.106	-2.759	-3.537	-4.482	-inf	-3.915	-4.667	-4.789	-4.6	-2.961	-5.095	-4.457	-4.974	-5.226	-6.013
ANKRD20A3	-3.345	-inf	-7.919	-1.763	-3.189	-5.123	-inf	-4.089	-5.479	-3.465	-4.112	-2.455	-5.274	-3.45	-3.622	-6.842	-5.01
ANKRD20A4	-3.469	-6.64	-6.078	-2.519	-3.718	-4.134	-5.344	-2.988	-3.831	-6.854	-4.635	-2.622	-5.204	-5.034	-4.671	-3.535	-4.072
ANKRD22	-3.332	-inf	-inf	-2.842	-2.115	-1.328	-inf	-inf	-3.182	-inf	-4.936	-inf	-1.944	-0.907	-inf	-3.318	-3.719
ANKRD23	-1.635	-2.353	-1.899	-2.033	-0.906	-2.769	-2.282	-1.391	-1.896	-0.865	-1.476	-0.629	-0.338	-1.617	-2.474	-0.965	-0.916
ANKRD24	-4.349	-4.048	-3.462	-3.447	-0.597	-4.378	-3.353	-3.407	-4.231	-2.939	-3.042	-3.802	-2.896	-3.298	-4.024	-2.248	-2.406
ANKRD26	-1.538	-1.363	-1.965	-1.256	-1.428	-1.984	-1.705	-2.22	-1.648	-1.687	-1.794	-1.349	-1.029	-1.836	-1.664	-2.036	-1.595
ANKRD27	0.604	0.071	0.123	0.448	0.353	0.21	-0.189	-0.212	-0.022	0.126	-0.093	0.735	0.534	0.27	0.189	-0.111	-0.135
ANKRD28	0.809	1.185	1.01	1.119	0.615	0.313	1.33	0.51	0.622	0.149	0.696	0.655	0.728	-0.138	0.932	0.964	0.162
ANKRD29	-0.061	-4.3	-1.139	-0.408	-1.128	-0.788	-2.538	-3.002	0.121	-3.659	-2.792	-5.33	-2.624	-0.557	-1.724	-0.533	-0.573
ANKRD30A	-1.242	-inf	-inf	-2.041	-inf	-inf	-inf	-6.538	-inf	-inf	-6.617	-inf	-inf	-inf	-inf	-inf	-5.823
ANKRD30B	-inf	-inf	-4.212	-inf	-inf	-inf	-4.025	-inf	-7.889	-inf	-6.994	-inf	-5.09	-inf	-3.644	-inf	-inf
ANKRD30BL	-1.063	-1.635	-0.985	-0.916	-0.585	-1.976	-1.974	-0.73	-2.23	-1.429	-3.554	-2.199	-0.516	-1.362	-1.873	-4.606	-0.883
ANKRD31	-2.992	-3.414	-4.08	-3.374	-3.917	-3.69	-4.424	-6.182	-3.012	-4.582	-4.299	-4.125	-2.698	-2.605	-4.24	-4.16	-3.655
ANKRD32	-0.356	-1.311	-1.19	0.015	-0.777	-0.791	-1.004	-1.631	1.645	-1.563	-0.911	-0.542	-0.669	-1.191	-1.309	-0.778	-1.182
ANKRD33	-inf	-4.036	-inf	-inf	-2.303	-inf	-inf	-2.229	-inf	-3.93	-3.586	-5.322	-5.553	-inf	-inf	-inf	-1.963
ANKRD33B	-1.971	-1.89	-2.045	-2.291	-1.18	-2.782	-2.313	-1.484	-3.277	-inf	-1.525	-3.938	-3.553	-2.284	-1.499	-1.701	-3.041
ANKRD34A	-3.113	-2.6	-1.852	-2.129	-3.017	-2.055	-1.786	-2.287	-1.71	-2.685	-1.615	-2.498	-2.026	-2.559	-1.667	-1.37	-1.027
ANKRD34B	-3.641	-inf	-inf	-inf	-1.608	-5.151	-3.507	-5.3	-inf	-4.751	-5.573	-inf	-1.357	-5.158	-inf	-inf	-6.713
ANKRD34C	-4.697	-inf	-inf	-5.6	-4.143	-inf	-3.477	-inf	-inf	-inf	-5.846	-inf	-6.766	-inf	-inf	-inf	-inf
ANKRD35	-inf	-1.682	-2.016	-inf	-1.713	-2.407	-2.291	-3.31	-inf	-inf	-1.489	-6.618	-2.751	-1.913	-2.363	-3.774	-inf
ANKRD36	-0.528	-0.892	-0.985	-0.109	-0.816	-1.228	-1.448	-0.492	-0.45	-0.51	-0.918	-0.243	-0.369	-0.753	-1.092	-0.873	-0.661
ANKRD36B	-0.712	-1.135	-1.161	-0.378	-1.57	-1.481	-1.673	-1.077	-0.811	-0.875	-1.189	-0.839	-0.525	-0.668	-1.322	-1.376	-0.951
ANKRD36C	-1.002	-1.542	-1.765	-0.684	-2.385	-1.885	-1.851	-1.845	-1.683	-1.25	-1.854	-1.089	-1.118	-1.223	-1.601	-2.208	-1.327
ANKRD37	-1.186	-1.349	-0.28	0.711	-0.826	-0.316	-0.81	-0.795	-0.962	0.637	-0.614	0.658	-2.507	-0.452	-1.224	-0.405	-0.178
ANKRD39	-1.252	-1.289	-0.781	-1.022	0.16	-0.217	-1.027	0.057	-1.001	0.324	-0.104	0.21	-0.424	-0.644	-0.969	-0.286	-0.53
ANKRD40	0.685	0.283	0.165	-0.225	0.295	0.239	0.603	0.162	0.355	0.367	0.086	-0.147	0.41	-0.025	0.632	0.354	0.439
ANKRD42	-0.559	-0.711	-0.62	-1.61	-1.435	-0.995	-1.224	-1.252	-0.024	-1.473	-0.777	-0.665	-0.815	-0.544	-0.818	-0.223	-0.409
ANKRD44	-0.895	-0.408	-0.467	1.149	-1.319	-0.887	1.507	-0.777	-0.222	-3.65	-0.211	-4.731	1.177	-2.829	-0.212	-0.32	0.111
ANKRD45	-3.578	-3.927	-6.764	-4.097	-1.695	-3.907	-3.838	-3.077	-4.324	-3.415	-4.311	-2.268	-3.975	-3.263	-2.969	-1.6	-1.695
ANKRD46	-0.484	-0.74	-0.458	-0.32	-0.286	-0.623	-0.805	-0.524	-0.125	0.071	-0.874	-0.349	-0.321	-0.118	-0.909	-0.953	-0.698
ANKRD49	-0.398	-0.407	-0.494	0.531	-0.537	-0.792	-0.533	-0.618	0.529	-0.321	-0.659	0.244	-0.31	-0.188	-0.465	-0.936	-0.644
ANKRD5	-0.246	-2.374	-2.186	-inf	-1.367	-0.954	-3.942	-2.201	-0.93	-1.161	-2.716	-4.024	-0.862	-0.638	-1.91	-1.401	-1.219
ANKRD50	-0.498	-0.083	-0.237	-5.447	-0.394	-0.542	-0.104	0.073	-1.014	-1.12	-0.539	-0.962	0.306	-0.031	-0.111	-0.14	0.091
ANKRD52	0.407	-0.173	0.051	-1.441	0.085	0.181	0.143	0.356	-0.576	-0.121	0.596	-0.333	0.3	-0.052	-0.311	0.214	0.435
ANKRD53	-inf	-2.58	-2.905	-inf	-2.635	-3.183	-2.729	-1.556	-4.202	-inf	-1.836	-5.202	-inf	-4.365	-2.641	-2.306	-3.544
ANKRD54	-0.299	-0.715	-0.107	-1.358	0.028	0.217	-0.609	0.53	-0.114	0.475	0.39	-0.026	-0.33	0.177	-0.452	0.199	0.377
ANKRD55	-3.216	-4.446	-4.614	-3.579	-7.219	-6.859	-4.315	-1.354	-3.605	-2.163	-3.792	-1.818	-4.886	-6.84	-4.828	-5.052	-3.539
ANKRD6	-1.58	-2.923	-2.287	-2.125	-0.719	-0.395	-2.358	-1.104	-3.957	-1.744	-3.181	-3.344	-1.567	-0.648	-2.256	-1.375	-0.586
ANKRD60	-inf	-inf	-inf	-inf	-5.009	-inf	-inf	-inf	-inf	-inf	-5.553	-inf	-5.618	-inf	-inf	-6.177	-5.958
ANKRD61	-1.782	-2.568	-2.494	-2.485	-2.041	-2.858	-2.781	-2.206	-1.677	-1.484	-2.057	-1.371	-1.366	-2.631	-2.161	-2.094	-1.956
ANKRD62	-inf	-inf	-inf	-7.048	-inf	-inf	-inf	-5.894	-3.966	-inf	-6.254	-inf	-5.647	-inf	-inf	-inf	-5.148
ANKRD63	-inf	-inf	-inf	-inf	-2.976	-4.264	-inf	-inf	-inf	-inf	-inf	-inf	-inf	-inf	-inf	-5.28	-inf
ANKRD65	-inf	-3.483	-2.731	-4.653	-1.134	-1.113	-2.874	-2.309	-inf	-0.128	-2.998	-inf	-4.428	-0.951	-2.663	-3.379	-3.191
ANKRD7	-3.132	-3.05	-inf	-2.99	-inf	-3.191	-3.4	-inf	-inf	-inf	-3.225	-6.891	-3.641	-3.34	-2.515	-2.551	-1.898
ANKRD9	-1.008	-1.242	-0.758	-3.386	0.743	-0.466	-1.74	0.335	-0.723	0.255	-0.016	-0.142	-0.532	-0.443	-1.291	0.184	0.19
ANKS1A	-1.361	-1.288	-1.411	-2.262	-0.38	-0.736	-0.58	-0.634	-1.663	-0.611	-0.718	-0.946	-0.693	-0.902	-1.399	-0.76	-0.419
ANKS1B	-1.981	-2.896	-3.273	-3.243	-1.082	-3.859	-3.595	-3.655	-4.009	-6.854	-2.889	-4.857	-2.294	-3.839	-3.981	-1.832	-1.883
ANKS3	-0.058	-0.278	-0.082	-1.146	0.024	-0.156	-0.783	-0.06	-0.445	-0.032	0.219	-0.103	-0.41	-0.112	-0.417	0.708	0.355
ANKS4B	-1.815	-5.28	-inf	-inf	-3.421	-6.33	-inf	-inf	-inf	-0.371	-5.16	-inf	-inf	-6.25	-inf	-inf	-inf
ANKS6	-0.289	-0.608	-0.633	-1.511	0.507	-0.274	-0.459	-0.017	-0.517	-0.309	0.1	0.458	-0.323	-0.242	-0.629	0.25	-0.331
ANKUB1	-3.751	-3.977	-4.401	-4.83	-4.084	-3.534	-3.542	-4.774	-3.441	-4.059	-4.11	-5.158	-3.872	-2.168	-4.24	-3.938	-4.149
ANKZF1	-0.011	-0.125	0.039	0.686	0.343	0.295	-0.96	0.12	-0.135	1.298	0.23	0.816	0.429	0.439	-0.45	-0.062	0.127
ANLN	1.343	0.168	0.836	-0.164	0.01	1.324	0.934	0.087	0.666	-0.197	0.881	0.456	0.818	-0.314	0.243	0.235	-0.632
ANO1	-3.647	-0.643	-inf	-inf	-0.897	1.36	-3.588	-3.078	-inf	-6.516	-0.386	-3.045	-2.266	-0.548	-1.244	-7.587	-inf
ANO10	0.046	1.109	0.827	0.291	0.727	0.637	0.772	0.377	-0.237	-0.146	0.531	0.559	0.146	0.562	1.395	0.192	0.178
ANO2	-7.568	-3.307	-5.195	-inf	-1.707	-3.038	-0.773	-0.2	-1.893	-2.728	-4.108	-8.637	-3.451	-2.886	-4.755	-inf	-3.613
ANO3	-inf	-5.025	-0.917	-0.886	-4.725	-inf	-7.852	-6.979	-7.532	-2.534	-4.682	-7.465	-6.102	-4.968	-1.463	-3.273	-0.676
ANO4	-3.632	-0.889	-0.578	-6.798	-1.514	-1.314	-1.155	-3.062	-8.586	-3.53	-1.038	-7.465	-3.243	-0.153	-0.449	-0.296	-1.18
ANO5	-0.37	-inf	-inf	-0.583	-1.225	-inf	-7.566	-3.188	-inf	-3.507	-5.534	-4.825	-4.226	-5.535	-3.911	-3.226	-1.261
ANO6	0.889	0.514	0.836	0.302	-0.072	0.311	0.514	-0.005	0.122	0.369	0.056	-0.2	-0.01	0.743	0.754	0.025	0.417
ANO7	-2.374	-3.353	-2.851	-3.054	-0.969	-1.866	-2.792	-2.253	-3.583	-0.819	-1.196	-2.519	-0.874	-3.084	-2.725	-2.098	-1.616
ANO7L1	-4.589	-2.696	-1.609	-4.537	-inf	-1.88	-inf	-1.166	-4.911	-3.091	-0.824	-1.344	-4.823	-0.552	-1.865	-0.78	-0.699
ANO8	-2.165	-2.086	-2.122	-3.914	-0.338	-1.656	-2.116	-1.158	-1.232	-0.931	-0.92	-1.299	-1.347	-1.595	-2.207	-0.686	-0.609
ANO9	-2.943	-5.263	-4.51	-0.798	0.133	-0.084	-5.375	-0.426	-4.037	0.192	-3.487	-0.167	-0.509	0.526	-3.75	-3.383	-3.451
ANP32A	1.487	0.789	0.756	1.305	1.014	0.804	0.788	0.307	1.146	0.73	0.813	1.024	1.29	0.599	0.652	0.928	0.681
ANP32B	0.882	0.567	0.319	0.746	-0.597	0.206	0.532	-0.676	0.482	0.359	0.278	1.057	1.782	-0.123	0.503	0.09	-0.14
ANP32D	-4.816	-4.869	-inf	-3.11	-4.117	-2.855	-6.302	-inf	-5.198	-inf	-inf	-inf	-inf	-inf	-inf	-inf	-inf
ANP32E	0.181	-0.035	-0.353	1.169	0.173	-0.41	0.381	-0.985	0.312	-0.658	-0.04	0.23	0.338	-0.769	-0.005	-0.566	-0.759
ANPEP	-1.147	0.514	1.138	-inf	-1.276	-1.952	-0.403	1.404	-4.128	1.342	0.508	-1.8	-4.132	-2.227	0.701	0.548	0.383
ANTXR1	1.296	1.09	0.908	-3.529	-0.059	0.317	2.228	-1.008	0.19	-0.804	0.515	-3.392	-0.192	-0.266	1.081	1.2	1.409
ANTXR2	-1.33	1.146	0.673	-0.752	-1.606	0.84	1.277	-0.45	-7.633	-0.645	0.879	0.618	-3.904	0.743	1.119	1.072	0.942
ANTXRL	-4.13	-inf	-6.232	-4.731	-inf	-inf	-inf	-inf	-3.621	-inf	-3.461	-4.385	-7.551	-inf	-6.956	-6.737	-5.244
ANXA1	3.101	2.255	2.703	0.337	-2.105	2.303	2.466	1.775	2.234	-5.353	2.143	2.233	-0.278	2.752	2.447	2.094	1.433
ANXA10	-2.105	-2.334	-3.884	-4.146	-6.221	-6.445	-2.847	-4.601	-2.708	-inf	-2.46	-inf	-7.094	-3.236	-3.986	-3.018	-1.592
ANXA11	1.104	1.55	1.697	1.107	0.77	0.912	0.913	0.954	0.597	0.425	1.214	1.304	0.358	0.979	1.535	0.716	1.12
ANXA13	0.073	-inf	-4.486	-7.313	-inf	-5.911	-4.533	-inf	-inf	-0.906	-5.107	-inf	-6.912	-3.637	-7.239	-inf	-4.13
ANXA2	3.182	2.845	3.04	0.303	0.821	3.345	3.141	2.439	2.219	1.711	2.93	1.427	1.713	3.505	2.636	2.588	2.262
ANXA2R	-inf	-2.155	-inf	-2.736	-4.189	-inf	-3.738	-0.805	-2.229	-2.463	-1.696	-2.29	-inf	-3.858	-inf	-2.078	-2.631
ANXA3	1.29	-0.446	-0.269	-0.232	-0.38	1.914	-1.971	0.579	1.49	-0.581	-1.023	-0.601	0.793	2.109	-0.609	-0.257	-1.446
ANXA4	1.772	0.983	1.15	0.648	-0.133	1.898	0.399	0.969	-0.303	1.342	1.082	-0.963	0.986	1.734	1.253	1.378	0.893
ANXA5	1.911	3.174	2.73	1.412	1.695	2.093	2.772	1.978	1.872	1.554	2.799	0.808	1.64	1.953	3.11	1.979	1.57
ANXA6	0.103	2.193	2.296	1.849	0.862	0.753	2.136	1.477	0.129	1.281	1.907	-0.114	-0.134	0.465	2.269	1.02	1.102
ANXA7	1.492	1.276	1.308	1.095	0.647	1.333	1.491	0.867	0.911	0.85	1.084	1.254	1.384	1.355	1.513	1.108	1.168
ANXA8	-1.017	-3.204	-2.864	-inf	-3.375	1.657	-4.533	-inf	-0.656	-6.516	-2.374	-inf	-1.004	2.443	-3.834	-2.975	-5.452
ANXA8L1	-0.873	-4.588	-3.931	-inf	-4.031	1.768	-5.704	-inf	-0.884	-6.396	-2.364	-inf	-1.087	2.082	-3.949	-3.873	-inf
ANXA8L2	-0.548	-7.089	-3.483	-inf	-4.436	1.864	-4.533	-inf	-0.326	-6.516	-2.73	-inf	-0.836	2.287	-4.312	-3.753	-5.213
ANXA9	-1.58	-2.359	-2.746	-2.848	-0.915	-1.556	-2.781	-2.329	-1.542	-0.045	-2.569	-2.187	0.306	-1.59	-2.51	-2.615	-2.288
AOAH	-7.11	-7.996	-7.628	-2.632	-2.803	-6.859	-6.717	-6.396	-2.667	-7.582	-6.254	-inf	-6.86	-2.384	-inf	-inf	-3.902
AOC2	-1.565	-3.059	-2.872	-2.892	-0.798	-2.256	-2.984	-2.191	-2.891	-0.732	-2.534	-2.906	-2.751	-1.679	-3.486	-2.809	-2.642
AOC3	-2.183	-3.501	-4.231	-2.608	-1.219	-3.231	-2.604	-2.948	-3.636	0.819	-3.256	-3.059	-3.071	-2.908	-1.33	-4.32	-3.919
AOX1	-1.626	-0.865	-0.253	-7.214	-0.556	0.961	0.569	-6.538	-0.918	0.064	-0.037	-3.038	-1.627	-0.611	0.357	-1.351	-2.856
AP1AR	-0.119	-0.396	-0.773	0.585	-0.718	-0.695	-0.508	-0.891	-0.29	0.016	-1.046	-0.685	0.078	-0.37	-0.749	-0.401	-0.788
AP1B1	-0.008	0.545	0.459	-0.33	1.063	1.188	0.613	1.47	0.05	0.305	0.778	0.326	0.978	0.614	0.551	0.776	0.808
AP1G1	0.946	0.962	0.93	0.65	0.643	0.966	1.165	0.715	0.523	0.805	0.63	0.569	1.203	0.84	1.066	0.16	0.533
AP1G2	0.934	-0.608	0.155	0.352	1.343	1.204	-1.481	0.628	0.874	2.36	-0.11	1.011	1.531	1.57	-0.607	0.969	1.691
AP1M1	0.17	0.254	0.468	-0.166	0.254	0.741	0.474	0.999	-0.111	0.441	0.896	0.319	0.016	0.158	0.789	1.1	1.075
AP1M2	-0.437	-inf	-4.628	-inf	1.538	1.286	-2.059	-inf	-0.465	-0.378	-3.328	-3.001	1.448	1.281	-3.502	-2.949	-4.971
AP1S1	1.178	1.513	1.471	0.709	0.791	1.683	0.586	0.868	1.031	0.856	1.488	1.057	1.781	1.911	1.213	2.299	2.15
AP1S2	-0.685	0.462	0.133	1.246	1.031	-0.886	0.38	-0.361	0.045	-0.655	0.362	-0.537	-0.068	-0.991	0.764	-0.19	0.149
AP1S3	0.269	-1.293	-1.038	-0.544	-0.568	0.759	-1.617	-1.825	0.012	-0.598	-0.923	-2.753	0.053	0.478	-1.233	-0.257	-0.953
AP2A1	0.268	0.616	0.908	-1.314	1.198	0.855	0.316	1.111	-0.126	0.705	1.182	0.702	0.563	0.675	0.621	0.733	0.762
AP2A2	0.668	0.483	0.545	-0.147	0.852	1.065	0.491	1.118	-0.137	0.981	0.595	0.176	-0.146	0.545	0.538	0.525	0.926
AP2B1	1.821	1.631	1.303	0.851	1.093	1.473	1.317	1.075	1.216	0.872	1.066	1.272	0.591	1.385	1.555	1.065	1.602
AP2M1	1.926	2.467	2.627	1.254	2.224	2.118	2.182	2.317	2.287	1.584	2.679	2.341	2.618	2.319	2.401	2.539	2.583
AP2S1	1.263	1.37	1.849	0.301	1.69	1.924	1.349	1.998	1.035	0.777	1.771	1.415	1.277	1.634	1.531	2.231	1.717
AP3B1	1.075	0.725	0.734	0.783	0.725	0.511	1.114	0.318	0.484	0.483	0.503	0.589	0.476	0.913	0.908	0.144	0.365
AP3B2	-2.483	-2.814	-2.476	-5.09	-0.02	-0.599	-4.057	-inf	-3.548	-inf	-3.415	-2.968	-1.377	-2.561	-3.92	-2.306	-0.02
AP3D1	0.163	0.491	0.46	-0.461	1.53	0.941	0.629	1.177	-0.496	0.682	0.997	0.368	0.494	0.334	0.612	0.975	0.952
AP3M1	0.85	0.781	0.634	1.056	0.319	0.21	0.712	0.339	1.186	0.284	0.217	1.096	0.404	0.625	0.654	-0.006	0.352
AP3M2	0.36	0.165	0.264	0.668	-0.04	0.013	-0.129	-0.005	0.566	-0.361	0.192	0.302	-0.1	0.311	0.143	0.205	0.382
AP3S1	0.526	1.225	0.748	1.658	0.316	0.681	1	-0.055	-0.258	0.301	0.787	0.396	0.771	0.864	1.267	-0.011	0.045
AP3S2	0.332	0.55	-0.111	-0.311	-0.184	-0.064	0.792	-0.798	0.225	-0.291	-0.269	-0.357	0.867	-0.169	0.717	-0.522	-0.082
AP4B1	-0.518	-0.314	-0.366	0.617	-0.321	-0.357	0.07	-0.071	-0.172	-0.769	-0.172	0.21	1.117	-0.393	-0.218	-0.361	-0.629
AP4E1	-0.719	-1.29	-1.26	-0.821	-1.679	-1.098	-0.602	-1.878	-0.774	-1.36	-1.26	-1.476	-0.508	-0.993	-0.827	-1.667	-1.689
AP4M1	-0.358	0.067	-0.22	-0.859	0.013	-0.093	-0.093	0.379	-0.638	-0.677	0.069	-0.436	0.071	-0.214	-0.018	0.431	0.276
AP4S1	-0.923	-0.806	-1.311	-1.447	-1.287	-1.113	-0.741	-1.498	-1.314	-0.937	-1.242	-1.782	-0.553	-1.392	-0.872	-1.477	-1.852
AP5B1	-1.169	-1.619	-1.192	-1.937	-0.975	-1.183	-2.185	-0.792	-0.846	-1.349	-1.232	-0.889	-1.243	-0.908	-2.052	-1.25	-1.099
AP5M1	0.201	0.21	0.293	0.661	0.09	0.026	0.377	-0.323	0.209	-0.193	-0.247	-0.042	0.285	0.26	0.356	-0.295	-0.022
AP5S1	-0.563	-0.597	-0.712	-2.366	-1.029	-0.271	-0.803	0.118	-1.448	-0.379	-0.19	-1.056	-0.913	-0.997	-0.378	-0.315	-0.641
AP5Z1	-1.153	-0.499	-0.327	-2.039	0.184	-0.408	-1.07	0.681	-0.933	-0.126	0.276	-0.679	-0.476	0.231	-0.499	0.092	0.117
APAF1	-0.49	-0.239	-0.772	0.12	-0.882	-0.637	-0.212	-0.721	-0.696	-0.768	-0.471	-0.606	-1.124	-0.942	-0.391	-1.21	-0.802
APBA1	-2.283	-1.144	-1.297	-2.69	-2.335	-2.062	-2.402	-1.017	-inf	-3.991	-0.975	-8.132	-2.182	-2.454	-1.16	-1.227	-1.315
APBA2	-0.57	0.071	-0.39	-7.73	0.152	-3.355	-1.477	-0.564	-inf	-1.608	0.21	0.269	-1.895	-0.586	-0.22	0.007	0.224
APBA3	-1.062	-1.244	-0.828	-1.823	0.511	-0.92	-1.883	0.483	-1.009	0.012	-0.122	-0.381	-1.719	-0.337	-1.547	-0.496	-0.208
APBB1	-0.324	0.348	0.334	-3.31	0.468	-0.713	-0.39	0.786	-4.576	-1.271	0.55	-3.252	-4.685	-0.952	0.193	0.345	0.849
APBB1IP	-2.21	-4.502	-0.802	-0.688	-4.096	-7.61	-7.852	-inf	-2.962	-6.664	-4.052	-inf	-4.401	-4.9	-1.607	-8.057	-inf
APBB2	0.167	0.532	0.691	-0.666	0.852	0.855	1.428	0.89	-0.976	-0.341	0.574	-3.326	1.055	0.657	0.275	0.641	0.606
APBB3	-0.443	-0.388	-0.295	-0.296	0.303	-0.871	-0.616	0.188	0.174	-1.547	0.232	0.313	-0.179	-0.273	-0.448	0.439	0.432
APC	-0.474	0.052	0.009	-0.46	-0.767	-0.328	0.072	-0.646	-0.449	-0.99	-0.675	-0.467	-0.415	-0.452	-0.002	-1.053	-0.627
APC2	-2.797	-3.365	-3.982	-5.043	-1.726	-3.79	-4.765	-2.891	-3.115	-3.144	-2.448	-3.703	-3.919	-5.518	-4.06	-1.656	-0.345
APCDD1	-inf	-4.888	-0.262	-6.977	-0.889	-1.334	-2.36	-1.516	-inf	-1.014	-1.607	-inf	-1.533	-0.459	-0.296	-5.185	-7.408
APCDD1L	-6.114	-0.699	-1.882	-5.342	-1.916	-1.734	-2.751	-3.928	-7.005	-4.649	-0.059	-6.114	-5.086	-2.221	-3.507	-2.007	-3.46
APCS	-inf	-inf	-inf	-inf	-inf	-3.976	-inf	-inf	-inf	-inf	-inf	-inf	-inf	-inf	-inf	-inf	-inf
APEH	0.903	1.066	1.252	0.566	1.897	1.577	0.642	0.942	1.336	1.479	1.034	1.296	1.019	1.643	0.589	1.194	1.719
APEX1	2.052	1.603	1.602	1.392	2.457	1.652	1.86	1.895	2.146	1.959	1.603	1.532	2.193	1.606	1.434	1.784	1.555
APEX2	0.258	-0.331	-0.259	-0.456	0.499	0.397	-0.396	0.723	0.763	-0.08	-0.053	0.32	0.048	0.288	-0.55	0.144	-0.116
APH1A	1.111	1.102	1.443	0.93	1.589	1.301	1.1	1.852	1.629	1.333	0.992	1.083	1.701	1.539	1.129	1.456	1.773
APH1B	-0.056	-0.211	0.074	-1.252	-0.221	-0.902	-0.169	-0.155	-5.283	-2.134	-0.619	-1.335	-0.622	-0.983	0.073	-0.617	-0.428
API5	0.654	0.675	0.448	1.083	0.466	0.728	0.721	-0.114	0.661	-0.249	0.534	0.619	0.605	0.714	0.789	0.971	-0.005
APIP	-0.054	-0.429	-0.452	-0.002	-0.556	-0.836	-0.885	-1.055	-0.441	-0.642	-0.297	0.029	-0.336	-1.543	-0.114	-0.057	-0.685
APITD1	-0.081	-0.43	-0.497	-0.365	-0.289	0.08	-0.515	-0.361	0.005	-1.129	-0.274	-0.298	-0.01	-0.938	-0.368	0.084	-0.266
APLF	-1.928	-1.41	-1.443	-2.426	-1.715	-2.024	-1.678	-2.031	-4.553	-2.187	-1.724	-2.887	-2.497	-1.444	-1.935	-1.962	-1.761
APLN	-3.899	-3.057	-3.802	-3.256	-0.963	-2.322	-2.384	1.919	-5.441	-2.719	-1.787	-5.299	-4.542	-2.26	-1.559	-2.008	-2.396
APLNR	-4.544	-inf	-inf	-4.693	-1.858	-inf	-3.318	-4.418	-inf	-inf	-4.263	-2.194	-inf	-5.108	-inf	-4.424	-1.561
APLP1	0.587	-0.819	-1.086	-2.289	0.134	-1.034	-1.121	-0.216	-3.373	-0.996	0.456	-0.885	-1.125	-2.367	-1.233	0.744	1.412
APLP2	1.424	1.691	2.02	-0.006	1.771	2.016	1.868	2.155	0.798	2.35	1.661	0.933	1.772	2.093	2.028	2.136	2.076
APMAP	1.137	0.98	0.852	0.022	0.43	0.814	0.773	0.766	0.032	1.548	1.028	-0.283	0.753	0.692	0.789	1.142	1.047
APOA1	-4.958	-inf	-3.592	-4.175	-1.761	-3.23	-2.986	-3.369	-inf	3.352	-1.985	-4.285	-inf	-4.992	-3.618	-3.134	-3.627
APOA1BP	1.028	0.085	0.366	-0.694	0.99	1.12	0.24	1.531	0.799	0.469	0.696	0.288	0.56	0.991	0.426	1.073	1.4
APOA2	-inf	-inf	-inf	-inf	-inf	-inf	-inf	-inf	-2.788	4.61	-inf	-2.918	-inf	-3.187	-inf	-inf	-inf
APOA4	-inf	-inf	-inf	-inf	-inf	-inf	-inf	-inf	-inf	-0.31	-4.868	-inf	-inf	-inf	-inf	-inf	-inf
APOA5	-inf	-inf	-inf	-inf	-2.717	-inf	-inf	-inf	-inf	0.922	-inf	-inf	-inf	-inf	-inf	-inf	-3.338
APOB	-6.43	-6.167	-4.614	-inf	-3.171	-inf	-4.351	-3.549	-5.574	2.806	-6.844	-5.27	-6.18	-4.952	-6.956	-6.842	-6.749
APOBEC1	-inf	-inf	-inf	-inf	-inf	-6.188	-inf	-5.425	-inf	-inf	-5.877	-inf	-inf	-inf	-inf	-6.966	-inf
APOBEC2	-4.167	-4.007	-4.774	-3.166	-3.796	-3.467	-0.052	-3.851	-inf	-2.031	-inf	-2.891	-4.71	-4.207	-inf	-inf	-3.894
APOBEC3A	-8.924	-8.498	-7.919	-3.501	-5.232	-5.806	-7.566	-inf	-inf	-6.854	-4.318	-7.037	-4.84	-2.852	-8.206	-inf	-inf
APOBEC3B	-0.586	-0.619	-0.443	-0.577	0.932	-0.062	-0.015	-0.162	-0.81	-0.937	0.208	-0.405	-1.098	-1.993	-0.658	-inf	-6.308
APOBEC3C	-0.447	0.077	-0.127	0.15	-0.008	1.191	-0.172	-0.693	-2.892	-0.022	0.292	0.167	-3.712	0.061	0.424	-0.398	-0.307
APOBEC3D	-1.844	-1.39	-1.652	-0.252	-0.674	-0.706	-1.738	-1.223	-3.783	-1.204	-1.357	-0.755	-5.535	-1.365	-0.861	-2.024	-1.731
APOBEC3F	-1.475	-1.055	-0.773	-1.75	-0.92	-0.498	-1.689	-0.568	-2.45	-1.25	-1.018	-2.311	-3.702	-0.964	-1.011	-1.223	-1.028
APOBEC3G	-3.399	-0.58	-0.718	1.326	-1.538	0.653	-1.299	-0.931	-inf	-0.717	-0.85	-0.963	-7.029	-1.01	-0.321	-4.888	-1.976
APOBEC3H	-3.3	-3.625	-2.933	-0.915	-2.119	-3.577	-inf	-3.456	-4.61	-3.333	-4.554	-5.866	-2.748	-3.694	-3.443	-3.349	-3.169
APOBEC4	-inf	-5.2	-6.383	-3.106	-2.944	-inf	-5.794	-inf	-4.958	-inf	-5.364	-inf	-inf	-inf	-8.206	-inf	-inf
APOBR	-5.271	-inf	-4.731	-4.804	-inf	-4.251	-inf	-4.441	-4.37	-4.568	-5.594	-1.856	-3.465	-4.259	-inf	-5.822	-inf
APOC1	1.004	-1.387	-1.644	-1.529	1.159	-0.392	0.002	-0.405	-inf	2.477	-1.57	1.252	-1.954	-1.4	-0.802	-1.188	-1.663
APOC2	-4.927	-4.827	-4.67	-inf	-3.628	-inf	-inf	-inf	-6.874	-0.061	-5.254	-inf	-inf	-inf	-inf	-5.59	-4.769
APOC3	-inf	-inf	-inf	-inf	-3.104	-inf	-inf	-inf	-inf	2.684	-3.872	-inf	-inf	-inf	-inf	-3.502	-inf
APOC4	-inf	-inf	-5.111	-5.405	-5.071	-inf	-inf	-5.14	-inf	-inf	-inf	-inf	-inf	-inf	-inf	-4.74	-4.721
APOD	-1.413	-2.404	-0.29	-4.191	-inf	-1.954	-2.221	-1.078	-6.835	-3.369	-2.79	-4.129	-0.359	-4.199	-1.932	-4.05	-4.169
APOE	-0.84	-0.84	-1.469	-3.204	2.938	0.082	-0.585	-0.588	-3.755	3.162	-1.355	0.315	-2.071	1.669	-0.404	0.699	1.462
APOF	-4.212	-4.55	-inf	-4.16	-3.68	-inf	-inf	-inf	-5.308	0.351	-inf	-3.988	-4.15	-inf	-inf	-5.327	-4.48
APOH	0.35	-3.834	-3.834	-inf	-inf	-6.859	-7.077	-inf	-4.238	3.822	-6.527	-7.22	-7.029	-6.84	-inf	-4.983	-4.208
APOL1	-1.57	-1.446	-1.842	-0.145	-5.726	-2.804	-1.391	-0.569	-2.711	1.357	-1.718	-1.427	-4.201	-0.981	0.42	-2.036	-1.195
APOL2	-0.656	-0.12	0.12	-0.118	-0.507	-0.354	-0.097	0.004	-0.99	1.087	-0.177	-1.142	-1.297	-0.518	0.362	-0.487	0.136
APOL3	-3.706	-1.353	-1.032	0.233	-3.293	-1.757	-1.646	-0.248	-4.029	-0.784	-1.866	-2.732	-7.166	-2.676	-0.015	-2.062	-1.942
APOL4	-inf	-3.145	-3.413	-3.247	-3.325	-inf	-0.609	-2.78	-inf	-0.806	-3.639	-0.438	-inf	-4.992	-2.755	-3.601	-0.382
APOL5	-inf	-4.422	-inf	-inf	-5.571	-4.369	-2.191	-4.304	-6.607	-inf	-3.229	-inf	-4.836	-4.484	-inf	-4.427	-4.488
APOL6	-1.362	0.001	0.144	-0.478	-3.345	-0.819	-0.562	-1.997	-0.603	-0.344	-1.379	-3.157	-6.644	-1.022	0.087	-1.563	-0.997
APOLD1	-2.802	-1.736	-0.835	-1.814	-3.405	-2.75	-1.933	-1.398	-2.028	-3.456	-1.511	-2.771	-1.958	-2.66	-1.51	-2.17	-1.809
APOM	-1.531	-1.486	-1.245	-1.391	-0.174	-0.979	-0.892	-1.147	-0.935	2.821	-0.895	-0.744	-1.465	-1.372	-1.153	-0.687	-0.869
APOO	0.223	-0.329	-0.775	0.423	0.098	-0.253	-0.496	-0.664	0.256	-0.546	-0.378	0.335	-0.487	-0.324	-0.392	-0.032	-0.554
APOOL	-0.681	-1.19	-1.245	-0.981	-1.991	-1.394	-1.035	-2.02	-0.247	-1.077	-1.206	-1.278	-1.192	-1.213	-1.143	-1.553	-1.179
APOPT1	-0.205	-0.164	0.023	-0.079	-0.673	-0.145	-0.095	-0.291	-0.207	-0.138	0	-0.607	0.133	-0.007	0.047	0.077	-0.039
APP	2.359	2.643	2.705	0.366	2.407	3.196	2.488	2.867	1.539	2.086	2.425	-4.169	1.987	2.963	2.799	2.7	2.927
APPBP2	-0.123	0.44	0.118	-0.115	-1.211	-0.298	0.195	-0.69	-0.17	0.01	-0.146	-0.37	1.622	-0.248	0.515	-0.426	-0.088
APPL1	-0.031	-0.045	0.025	0.662	-0.355	0.144	0.224	-0.65	0.312	-0.179	-0.394	-1.233	0.008	-0.141	0.255	-0.604	-0.072
APPL2	0.382	0.426	0.664	-0.171	-0.313	-0.229	0.47	-0.336	-0.206	-0.176	0.777	-0.679	0.702	-0.083	0.687	0.752	0.393
APRT	1.064	0.783	1.067	-0.172	1.847	1.376	0.315	1.43	0.775	1.672	1.446	1.62	1.157	1.529	0.41	1.544	1.554
APTX	0.511	0.462	0.49	0.592	0.398	0.72	0.7	0.118	0.552	0.24	0.441	0.527	0.424	0.765	0.478	0.503	0.505
AQP1	-2.966	-3.318	-1.728	-inf	-2.194	-4.805	-0.802	-0.328	-2.438	-inf	-2.532	-0.837	-4.269	-3.262	-0.393	-1.641	-1.546
AQP10	-inf	-inf	-inf	-inf	-inf	-inf	-inf	-3.638	-inf	-2.874	-3.946	-0.134	-inf	-1.607	-inf	-4.615	-2.584
AQP11	-1.707	-1.844	-1.965	-2.211	-1.462	-3.212	-2.725	-2.018	-2.623	-0.248	-1.933	-2.095	-2.026	-3.144	-1.918	-1.576	-0.76
AQP12A	-inf	-inf	-inf	-inf	-4.816	-inf	-inf	-5.581	-inf	-3.77	-6.02	-inf	-inf	-inf	-inf	-5.874	-inf
AQP12B	-inf	-inf	-inf	-inf	-6.088	-inf	-inf	-4.51	-inf	-3.187	-5.846	-inf	-inf	-inf	-inf	-5.847	-inf
AQP2	-inf	-inf	-inf	-inf	-inf	-inf	-inf	-inf	-4.939	-inf	-inf	-inf	-inf	-inf	-inf	-inf	-5.425
AQP3	-0.17	-0.643	-2.559	-1.09	-0.491	0.424	0.164	-1.508	1.672	-0.177	-0.311	-0.043	0.376	1.697	-1.474	-2.337	-1.399
AQP4	-3.699	-inf	-inf	-inf	-1.228	-3.437	-inf	-inf	-inf	-1.919	-inf	-inf	-6.86	-inf	-inf	-inf	-4.814
AQP5	-inf	-inf	-inf	-inf	-1.056	-inf	-3.119	-1.223	-3.092	-inf	-4.84	-inf	-5.657	-inf	-inf	-3.619	-3.266
AQP6	-5.108	-inf	-5.952	-inf	-3.589	-4.119	-5.232	-4.062	-5.139	-2.886	-4.374	-5.656	-4.031	-2.478	-inf	-3.64	-4.078
AQP7	-2.488	-4.544	-inf	-3.808	-4.931	-inf	-5.942	-5.453	-2.455	-0.762	-4.057	-3.027	-3.48	-inf	-3.77	-4.226	-4.63
AQP8	-3.97	-inf	-3.87	-6.282	-inf	-inf	-5.721	-inf	-inf	-1.567	-5.553	-inf	-3.889	-3.788	-inf	-4.299	-4.775
AQP9	-4.558	-7.494	-5.886	-1.496	-inf	-3.459	-4.317	-inf	-4.2	-3.525	-inf	-inf	-inf	-1.096	-6.117	-8.057	-4.143
AQR	0.497	0.152	0.055	0.344	0.51	0.011	0.49	0.102	0.462	-0.202	-0.1	0.473	0.212	0.097	0.187	-0.256	-0.002
AR	-0.539	-0.353	-0.358	-5.549	-0.516	-inf	0.079	-0.488	-8.586	-6.854	-1.668	-7.837	-0.47	-2.934	-0.396	-inf	-8.579
ARAF	0.669	0.212	0.31	-0.241	0.54	0.512	0.127	0.873	1.207	0.468	0.686	0.616	0.501	-0.049	0.419	0.698	0.5
ARAP1	0.186	0.676	0.626	-0.18	0.239	0.631	0.233	0.362	-0.579	0.888	0.919	0.273	-0.054	0.414	0.524	0.523	0.822
ARAP2	-2.789	-4.115	-5.734	-0.407	-2.927	-1.292	-4.371	-4.015	-1.005	-3.087	-2.836	-inf	-1.35	-0.771	-3.984	-inf	-5.541
ARAP3	-1.358	-1.453	-1.247	-inf	-0.124	-0.81	-3.007	0.782	-1.598	-3.095	-0.731	-0.924	-3.089	-1.971	-1.459	-0.811	-0.048
ARC	-3.208	-inf	-4.761	-inf	-0.926	-3.731	-3.047	-3.33	-4.495	-3.374	-3.957	-3.441	-2.7	-4.675	-inf	-2.265	-3.197
ARCN1	1.11	1.849	1.666	1.276	1.389	1.445	1.818	1.406	1.099	1.352	1.437	1.518	1.614	1.192	1.849	1.173	1.411
AREG	0.308	-2.013	-3.379	-3.346	-inf	1.627	-1.833	-2.917	-2.311	-1.033	-3.93	-2.054	1.083	1.503	-3.18	-inf	-inf
AREGB	0.73	-2.18	-3.3	-4.422	-5.446	2.66	-1.841	-inf	-1.483	-0.821	-3.727	-0.918	1.615	2.407	-3.592	-inf	-inf
ARF1	1.848	2.062	2.272	1.183	2.166	2.331	2.089	2.581	1.356	1.963	2.703	2.272	1.659	1.934	2.178	2.497	2.313
ARF3	1.737	1.676	1.684	1.245	1.849	1.715	1.22	1.466	1.756	0.811	1.682	1.052	2.033	1.745	1.507	1.74	1.681
ARF4	1.547	2.362	2.653	1.371	1.44	1.604	2.169	1.651	1.815	1.55	1.981	1.189	1.378	1.696	2.295	1.523	1.912
ARF5	1.382	1.563	1.781	0.973	2.352	2.033	1.546	2.082	1.345	1.469	1.787	1.446	1.846	2.026	1.509	2.295	2.224
ARF6	0.472	0.301	0.486	0.311	0.554	1.308	0.8	0.619	0.682	0.38	0.847	-0.092	0.851	0.834	0.882	1.154	0.188
ARFGAP1	0.285	0.476	0.578	-0.521	1.138	0.39	0.27	1.132	-0.043	1.507	1.478	0.865	0.667	0.572	0.38	0.841	1.236
ARFGAP2	0.165	0.547	0.527	0.342	0.954	1.123	0.831	1.1	1.117	0.612	0.73	1.154	1.49	0.828	0.688	0.699	0.559
ARFGAP3	0.341	0.855	0.959	0.221	-0.391	0.195	0.841	0.151	-0.037	0.806	0.71	0.153	-0.725	0.277	0.871	-0.223	-0.178
ARFGEF1	-0.202	-0.436	-0.388	-0.009	-0.07	-0.235	-0.104	-0.701	-0.732	-0.618	-0.407	-0.63	0.102	-0.15	0.115	-0.53	-0.363
ARFGEF2	0.017	-0.137	-0.048	-0.103	-0.488	-0.426	-0.471	-0.484	0.172	0.639	-0.452	-0.668	0.114	-0.12	-0.232	-0.793	-0.435
ARFIP1	-0.018	0.365	0.19	0.118	-0.177	-0.049	0.167	-0.766	-0.247	-0.491	-0.225	-0.596	0.177	0.191	0.323	-0.134	-0.211
ARFIP2	0.893	0.798	0.987	-0.007	0.726	1.015	0.361	0.781	0.951	0.768	1.052	0.815	0.549	1.052	0.846	1.285	1.399
ARFRP1	-0.767	-0.193	-0.03	-0.831	-0.266	0.268	-0.315	0.359	-0.256	0.472	0.391	0.033	-0.091	0.093	0.016	0.636	0.235
ARG1	-5.07	-5.533	-4.907	-4.515	-4.269	-5.831	-4.85	-inf	-inf	-0.244	-4.655	-4.131	-5.182	-2.568	-5.116	-5.475	-3.49
ARG2	-1.54	-1.38	-0.724	-0.773	0.806	-0.356	-3.515	0.095	0.386	0.9	-1.881	0.99	-1.498	-1.093	-1.489	-1.26	-1.418
ARGFX	-inf	-inf	-inf	-inf	-3.721	-inf	-inf	-inf	-4.58	-inf	-6.617	-6.493	-inf	-inf	-inf	-inf	-inf
ARGLU1	0.452	1.032	0.363	1.962	0.59	0.102	0.729	0.354	0.643	0.872	0.634	0.65	1.027	0.838	0.711	1.019	0.584
ARHGAP1	0.151	0.374	0.226	-1.367	0.377	0.181	-0.146	0.319	-0.631	0.384	0.928	-0.549	0.361	0.082	0.361	0.335	0.651
ARHGAP10	-1.067	0.125	-0.15	-0.883	-0.963	-0.081	0.366	0.202	-1.319	-2.385	0.247	-4.099	-0.332	-0.353	-0.015	-0.206	-0.471
ARHGAP11A	0.366	-0.616	-0.555	0.331	-0.526	-0.373	-0.064	-0.859	0.474	-1.091	-0.355	0.319	0.35	-1.541	-0.552	-0.908	-1.638
ARHGAP11B	0.324	-0.713	-0.85	0.525	-0.006	-0.172	-0.492	0.009	0.493	-0.008	-0.077	0.45	0.255	-0.888	-0.913	-0.621	-0.918
ARHGAP12	0.293	0.031	-0.266	-0.098	-0.322	-0.317	0.313	-0.894	-0.737	-0.063	-0.471	-0.409	0.061	-0.256	0.022	-0.565	-0.551
ARHGAP15	-7.262	-7.996	-8.417	1.11	-inf	-inf	-4.267	-inf	-4.139	-6.664	-5.427	-2.15	-3.45	-2.95	-2.348	-inf	-2.419
ARHGAP17	0.271	0.538	0.137	0.552	0.287	-0.639	0.118	0.688	-0.494	-0.092	0.686	-0.798	0.111	-0.927	0.626	0.26	0.153
ARHGAP19	-0.643	-0.752	-1.069	0.371	-0.213	-0.472	-0.535	-0.805	-0.804	-0.926	-0.764	0.354	-0.527	-1.307	-0.972	-1.074	-1.104
ARHGAP20	-5.108	-1.361	-1.604	-7.564	-3.792	-7.61	-4.033	-2.523	-5.435	-inf	-1.751	-inf	-6.766	-5.435	-0.168	-2.085	-0.37
ARHGAP21	0.785	0.966	0.911	0.691	-0.342	0.953	0.523	0.106	0.699	0.103	0.21	0.741	0.134	0.648	0.846	0.064	0.079
ARHGAP22	-1.865	-0.686	-0.79	-2.604	-1.037	-0.435	-0.366	-0.534	-inf	-3.914	0.293	-0.43	-2.686	-0.742	-0.539	-0.266	-1.544
ARHGAP23	-1.308	-0.445	-0.261	-3.641	-0.171	-0.32	0.15	0.133	-0.714	-2.923	0.592	-3.512	-2.748	-0.97	0.28	-0.013	-0.454
ARHGAP24	-0.559	-0.204	0.091	-1.464	-2.725	-1.418	0.811	0.628	-3.14	-3.935	-0.261	-0.816	-1.086	-1.864	-0.082	-1.731	-1.406
ARHGAP25	-1.98	-2.508	-4.71	-4.618	-1.501	0.545	-2.706	-2.115	-2.457	-inf	-2.546	-1.355	-6.812	-0.152	-1.637	-8.057	-5.139
ARHGAP26	0.372	-1.836	-0.738	0.307	0.128	-0.713	-0.156	-0.296	-1.239	-0.255	-1.971	-3.738	0.519	-1.181	-0.6	-0.255	0.532
ARHGAP27	-1.003	-2.199	-1.452	-1.234	-0.202	0.014	-1.83	0.256	-1.026	0.096	-2.073	-1.144	-0.627	0.399	-2.47	-1.567	-0.732
ARHGAP28	-3.681	0.292	-0.519	-inf	-0.734	-2.14	0.319	-0.986	-1.577	-7.582	-1.572	-1.36	-3.596	-2.029	-1.366	-1.99	-0.291
ARHGAP29	-0.173	0.108	0.397	-inf	-2.259	0.573	0.231	0.557	-1.156	-0.249	-0.061	-5.775	-0.862	0.503	0.343	-0.006	-0.611
ARHGAP30	-2.959	-3.411	-4.252	0.443	-2.123	-3.113	-2.604	-2.645	-3.14	-2.577	-2.619	-3.191	-1.889	-2.585	-3.002	-2.77	-2.391
ARHGAP31	-2.056	-0.309	0.017	-0.176	-1.766	-0.694	-0.373	0.313	-5.08	-3.464	-0.405	-4.924	-2.535	-1.16	-0.447	-0.618	0.501
ARHGAP32	-0.534	-0.675	-1.007	-5.579	-0.108	-0.199	-0.447	-1.01	-2.009	-0.501	-0.921	-5.669	-0.516	-0.236	-1.096	-0.787	-0.333
ARHGAP33	-2.53	-2.129	-2.059	-2.928	-0.672	-1.392	-1.916	-0.479	-1.747	-0.767	-0.24	-0.707	-0.711	-3.137	-2.675	-0.638	-0.736
ARHGAP35	0.441	0.051	0.163	-1.055	0.123	-0.071	0.021	-0.16	-0.617	0.15	-0.144	-0.8	0.4	-0.311	0.035	0.134	0.172
ARHGAP36	-inf	-inf	-inf	-inf	-2.499	-6.582	-inf	-inf	-inf	-inf	-6.617	-inf	-1.034	-inf	-inf	-3.093	0.181
ARHGAP39	-1.641	-2.327	-2.302	-5.482	-0.672	-1.003	-1.443	-0.989	-1.96	-1.207	-1.194	-2.039	-1.005	-1.401	-2.641	-0.649	-1.023
ARHGAP4	-2.105	-3.551	-2.691	-0.96	0.211	-2.271	-1.497	0.086	-2.821	-1.807	-2.12	0.079	-0.911	-2.823	-2.155	-1.612	-0.734
ARHGAP40	-7.351	-inf	-4.151	-3.643	-1.551	-1.242	-inf	-3.231	-7.005	-1.058	-7.46	-4.346	-4.473	-1.309	-inf	-4.632	-3.75
ARHGAP42	-0.577	-1.032	-2.487	-1.947	-0.349	-1.6	-0.712	-1.779	-1.544	-1.637	-1.583	-2.304	-1.238	-1.279	-0.952	-4.927	-4.234
ARHGAP44	-1.288	-1.781	-2.576	-3.363	-0.421	-3.293	-3.448	-3.223	-3.194	-1.836	-1.826	-3.695	-0.857	-1.444	-2.544	-2.887	-4.072
ARHGAP5	0.559	0.384	0.441	0.355	-0.43	0.108	0.366	-1.052	0.467	0.52	-0.465	-0.653	0.415	0.446	0.41	-0.514	0.35
ARHGAP6	-5.802	-1.306	-2.308	-3.975	-2.661	-inf	-0.561	-2.133	-2.936	-6.664	-1.722	0.809	-4.302	-3.946	-0.862	-3.12	-1.778
ARHGAP8	-1.305	-5.343	-2.835	-3.69	0.538	0.244	-2.717	-5.425	-4.006	-2.004	-2.424	-1.71	-0.131	0.185	-3.829	-3.606	-2.15
ARHGAP9	-2.639	-2.497	-2.554	0.234	-0.57	-4.497	-0.946	-2.043	-3.086	-1.97	-2.405	-0.033	-3.821	-inf	-3.397	-2.329	-3.8
ARHGDIA	0.381	0.769	0.897	-0.374	0.547	1.756	1.144	1.588	-0.131	0.681	1.761	0.205	0.738	0.613	1.401	2.014	1.571
ARHGDIB	-1.426	-0.717	0.036	2.806	-1.725	1.721	-0.139	2.693	-2.163	-2.338	0.24	-0.059	-1.594	0.991	0.426	1.977	1.085
ARHGDIG	-2.072	-3	-2.933	-inf	-1.031	-3.656	-3.788	-0.915	-6.762	-1.903	-2.795	-1.708	-0.733	-3.1	-3.402	-0.906	-0.763
ARHGEF1	-0.007	-0.275	-0.223	-0.921	-0.1	0.688	-0.42	0.31	-0.865	0.358	0.498	0.07	-0.162	0.316	-0.23	0.86	0.534
ARHGEF10	-0.147	-0.053	-0.187	-3.784	0.394	0.136	0.13	0.344	-0.87	-2.085	0.378	-0.735	-0.217	-0.088	-0.087	0.215	-0.493
ARHGEF10L	-1.316	-0.945	-0.908	-2.728	0.501	-1.744	-0.381	-1.03	-1.291	1.302	-0.299	-8.132	-0.32	-0.939	-0.381	-0.208	-0.203
ARHGEF11	-0.09	-0.242	-0.266	-1.276	0.128	-0.113	-0.254	-0.016	-0.192	0.248	-0.056	-0.515	-0.09	-0.51	-0.366	-0.017	0.12
ARHGEF12	0.178	0.724	0.228	-0.057	-0.81	-0.265	0.69	-0.164	-0.211	-0.07	0.131	-0.517	-0.098	0.068	0.748	-0.308	0.186
ARHGEF15	-inf	-inf	-inf	-inf	-1.805	-5.179	-5.354	1.349	-inf	-inf	-5.66	-6.294	-inf	-inf	-inf	-5.992	-3.911
ARHGEF16	-1.949	-inf	-3.733	-inf	0.074	-0.63	-3.332	-1.955	-0.654	0.796	-2.611	-2.367	-0.435	-0.485	-3.495	-3.072	-2.442
ARHGEF17	-0.86	0.191	0.476	-1.353	-0.244	-0.433	-0.099	1	-0.642	0.481	1.062	-2.412	-0.359	-0.83	0.364	0.492	0.787
ARHGEF18	-0.847	-0.807	-0.616	-1.186	-0.279	-0.561	-0.543	-0.433	-1.35	-0.584	-0.473	-1.297	-1.252	-0.373	-0.789	-0.446	-0.4
ARHGEF19	-1.113	-0.814	-0.645	-2.732	0.748	-1.068	-1.849	-0.432	-0.354	-1.267	-0.056	0.194	-0.526	-0.696	-1.441	-0.386	-0.533
ARHGEF2	0.763	1.239	1.342	0.193	0.573	0.904	1.679	0.753	0.865	0.413	1.241	0.873	-0.148	0.173	1.063	0.688	0.748
ARHGEF25	-0.931	0.009	-0.171	-2.013	-0.23	-2.434	-1.701	-0.973	-inf	-0.063	-0.048	-0.237	-1.002	-3.069	-0.172	0.644	0.844
ARHGEF26	-1.231	-2.548	-3.785	-3.151	-1.06	-1.898	-1.405	-2.354	-3.682	-1.94	-1.475	-4.249	-0.563	-1.825	-2.579	-1.911	-1.862
ARHGEF28	0.076	-0.797	-1.037	-2.234	-2.281	-0.375	-0.697	0.369	-1.852	-0.076	-1.111	-7.837	-1.001	0.218	-1.533	-1.08	-2.117
ARHGEF3	-0.491	-1.011	-1.478	0.379	-0.853	0.448	-0.187	-0.596	-0.569	-0.165	-1.428	-4.356	-0.566	0.055	-1.523	-0.447	0.155
ARHGEF33	-2.974	-2.93	-3.092	-3.618	-2.959	-3.983	-3.244	-3.031	-4.861	-3.173	-2.649	-4.886	-4.693	-2.977	-3.441	-2.947	-2.453
ARHGEF35	-2.393	-3.228	-1.853	-2.46	-1.692	-0.405	-3.236	-3.958	-1.129	-3.664	-3.758	-3.078	-0.352	-0.714	-1.951	-4.023	-5.526
ARHGEF37	-2.018	-2.749	-2.358	-2.624	-2.481	-0.952	-2.732	-0.955	-3.221	-2.542	-2.586	-4.641	-2.078	0.198	-2.776	-2.049	-1.39
ARHGEF38	-5.554	-5.343	-6.342	-5.09	-6.3	-5.673	-5.453	-5.581	-5.893	-6.854	-5.515	-4.784	-2.549	-5.934	-4.645	-6.097	-5.985
ARHGEF39	-0.141	-1.879	-1.546	-0.512	0.157	-0.454	-1.738	-0.923	0.35	-0.527	-1.203	-0.072	-0.421	-2.042	-2.142	-0.93	-1.219
ARHGEF4	-1.796	-2.225	-0.834	-3.571	-0.223	0.422	-1.697	-3.32	-0.27	-3.559	-0.903	-7.037	-0.811	0.794	-3.882	-1.512	-1.399
ARHGEF40	-0.691	0.272	0.326	-4.028	1.098	-0.641	-0.394	0.254	-0.565	1.07	0.58	-1.439	-1.808	-0.273	-0.252	0.688	0.752
ARHGEF5	-2.421	-3.973	-1.194	-1.934	-0.479	0.227	-3.08	-2.142	-0.942	-2.136	-3.7	-2.863	-0.716	-0.07	-1.577	-4.396	-4.96
ARHGEF6	-3.179	-0.955	-1.084	-0.059	-0.971	-3.394	0.806	-0.949	-5.915	-4.582	-1.529	-0.42	-3.233	-2.759	0.202	-1.319	-0.2
ARHGEF7	-0.099	0.365	0.151	0.013	0.41	0.423	0.559	0.941	-0.369	0.224	0.472	-0.181	0.214	-0.071	0.293	0.201	0.558
ARHGEF9	-0.547	-0.897	-0.29	-0.37	0.356	-0.305	-0.582	-1.042	-5.258	-2.407	-0.847	-4.275	-0.743	-0.158	-0.658	-0.946	-0.604
ARID1A	-0.105	-0.232	-0.685	-1.273	0.769	-0.207	-0.401	0.289	-1.326	-0.328	0.417	-0.041	0.318	-0.939	-0.479	0.135	0.492
ARID1B	-0.477	-0.415	-0.39	-0.928	0.41	-0.009	-0.343	0.229	-0.933	0.009	-0.086	-0.415	-0.43	-0.427	-0.392	-0.358	-0.076
ARID2	0.366	-0.255	-0.312	-0.045	0.38	-0.225	-0.146	-0.201	0.429	-0.029	-0.853	0.125	0.226	-0.269	-0.348	-0.811	-0.043
ARID3A	-1.416	-0.365	-0.23	-1.099	1.006	-0.17	-1.736	-0.144	-0.951	1.581	0.476	0.784	-0.887	-0.788	-0.399	-0.227	-0.178
ARID3B	-1.875	-2.112	-2.115	-0.41	0.954	-1.241	-2.61	-0.722	-1.389	-0.206	-1.088	-0.475	-1.761	-1.315	-2.766	-1.538	-1.014
ARID3C	-5.334	-4.407	-4.33	-inf	-3.312	-4.366	-3.697	-3.62	-3.943	-inf	-3.582	-5.055	-4.329	-3.898	-5.669	-3.587	-3.275
ARID4A	-0.779	-0.551	-0.782	-0.115	-1.307	-1.362	-0.821	-1.213	-0.796	-0.704	-1.193	-0.884	0.046	-1.023	-0.471	-0.93	-0.927
ARID4B	-0.201	-0.289	-0.715	0.195	-0.905	0.435	0.669	-0.512	-0.244	-0.597	-0.24	-0.404	0.204	-0.388	0.394	-0.498	-0.281
ARID5A	-2.32	-1.313	-0.533	-1	-1.062	-1.362	-1.184	0.116	-2.605	-0.544	-0.689	-1.361	-2.17	-1.507	-1.007	-1.114	-1.533
ARID5B	-2.055	1.232	0.895	-2.009	-2.861	-1.011	0.027	-0.658	-0.652	-0.094	0.502	-3.077	-0.688	-0.871	1.159	-0.334	-0.315
ARIH1	0.896	0.531	0.336	0.16	0.359	0.64	0.631	0.087	0.797	0.263	0.03	0.514	0.478	0.326	0.392	0.561	0.638
ARIH2	0.88	0.751	0.78	0.445	0.919	0.936	0.962	0.663	1.297	0.933	0.801	0.935	0.899	0.734	0.781	0.874	1.06
ARL1	1.337	1.503	1.281	1.01	0.288	0.695	1.029	0.245	0.768	0.867	1.254	1.082	1.102	0.982	1.28	0.76	0.834
ARL10	-3.79	-1.191	-1.272	-1.476	-1.206	-1.429	-1.2	-0.814	-4.282	-3.336	-0.778	-3.754	-3.527	-1.6	-1.438	-0.086	-0.203
ARL11	-inf	-5.486	-inf	-2.276	-2.404	-4.171	-inf	-3.554	-inf	-2.97	-5.127	-3.129	-2.311	-2.455	-inf	-inf	-6.013
ARL13A	-3.743	-3.183	-4.362	-3.949	-4.172	-3.684	-4.481	-3.565	-3.815	-3.966	-3.695	-4.47	-3.605	-3.94	-4.712	-4.558	-4.732
ARL13B	-0.343	-0.959	-1.036	-0.592	-1.167	-0.491	-0.802	-0.926	-0.379	-1.48	-1.113	-0.952	-0.598	-1.017	-0.532	-0.65	-0.837
ARL14	-2.84	-inf	-inf	-inf	-inf	-3.174	-inf	-inf	-2.343	-inf	-3.359	-inf	-2.143	-1.406	-inf	-inf	-inf
ARL14EP	0.411	0.445	0.283	0.997	-0.035	-0.179	0.415	-0.647	0.266	-0.52	-0.051	0.026	0.377	0.261	0.35	-0.674	0.066
ARL15	-0.12	-0.296	0.076	-0.539	-0.014	0.129	-0.191	-0.049	-0.566	-1.048	-0.451	0.739	-0.46	0.385	0.15	-0.401	-0.587
ARL16	0.415	0.492	0.506	-0.098	0.772	0.543	0.283	0.587	0.63	0.461	0.999	0.23	0.044	0.827	0.31	1.359	1.309
ARL17A	-0.292	-0.836	-0.87	0.038	0.143	-0.86	-0.926	-0.573	-0.416	-0.335	-0.881	0.084	-0.434	-0.882	-0.921	-1.123	-1.093
ARL17B	-0.742	-1.552	-0.997	-0.759	-0.327	-1.064	-0.807	-0.699	-0.526	0.092	-1	-0.569	-1.455	-0.798	-0.972	-1.589	-1.02
ARL2	1.097	0.637	1.179	-0.218	2.3	0.983	0.515	1.789	1.118	1.088	1.308	1.367	0.62	0.943	0.984	1.687	1.311
ARL2BP	1.137	1.011	1.027	0.416	0.072	1.045	1.136	1.08	0.449	0.694	0.556	0.602	0.219	0.737	1.386	0.782	0.677
ARL3	0.725	0.81	0.406	0.467	0.454	0.371	0.886	0.017	0.139	-0.037	0.765	-0.037	1.129	0.259	1.024	0.587	0.486
ARL4A	0.62	0.136	-0.838	-3.08	-0.123	0.308	0.866	0.256	0.191	-0.76	-0.286	1.402	0.095	-0.537	-0.456	-0.887	-1.348
ARL4C	0.674	-0.358	-1.824	-2.488	-0.594	0.799	-0.968	-0.908	-inf	-3.174	-0.549	-inf	-1.513	0.792	-0.045	0.156	0.399
ARL4D	-0.265	-0.403	0.152	-3.817	-0.401	0.554	0.902	-0.853	-0.326	0.577	0.41	-3.001	-2.344	0.565	-0.375	0.259	-0.494
ARL5A	0.113	-0.17	-0.488	0.354	-0.217	-0.511	0.006	-0.192	-0.649	0.266	-0.401	0.408	-0.223	-0.242	-0.133	-0.901	-0.582
ARL5B	-0.39	-0.072	-0.837	0.181	-0.448	-1.221	-0.181	-1.078	-0.432	0.069	-0.85	-0.363	-0.67	-0.77	-0.68	-0.931	-0.555
ARL5C	-inf	-4.951	-4.993	-4.563	-2.215	-inf	-6.07	-inf	-5.479	-inf	-3.212	-5.42	-inf	-5.903	-4.252	-4.086	-3.111
ARL6	-0.853	-1.024	-1.156	-0.74	-1.188	-1.073	-1.183	-1.138	-0.977	-1.593	-1.26	-2.551	-1.685	-0.717	-1.056	-1.304	-0.394
ARL6IP1	2	1.272	1.777	1.927	1.399	1.393	1.833	1.404	1.691	1.523	1.047	1.58	2.1	1.205	1.12	1.027	1.391
ARL6IP4	1.338	1.563	1.432	0.749	1.044	1.576	1.372	1.425	1.015	1.556	1.737	1.165	1.456	1.237	1.34	1.942	1.714
ARL6IP5	0.87	1.468	1.197	1.825	0.187	0.933	1.595	1.218	0.788	0.021	0.857	-0.153	0.704	1.195	1.642	0.791	0.991
ARL6IP6	0.575	0.101	0.035	1.229	0.897	0.125	0.722	0.43	0.777	0.639	-0.116	1.023	0.803	0.196	0.591	0.174	0.107
ARL8A	0.629	0.724	0.654	0.469	0.583	0.359	0.487	0.728	0.416	0.035	0.312	0.706	0.336	0.878	0.304	0.795	1.218
ARL8B	0.839	0.476	0.212	0.573	-0.197	0.575	0.754	0.004	0.053	-0.09	0.329	0.385	0.647	0.683	0.95	0.068	0.009
ARL9	-4.095	-2.017	-2.945	-5.335	-2.261	-2.217	-3.195	-2.102	-4.825	-4.742	-2.25	-3.362	-5.867	-2.561	-2.25	-4.968	-4.76
ARMC1	0.397	0.326	0.423	0.625	0.586	0.633	0.213	0.365	0.644	-0.108	0.055	0.229	0.255	0.155	0.263	-0.075	-0.294
ARMC10	0.464	0.377	0.029	0.491	-0.131	0.016	-0.106	-0.282	0.275	-0.616	-0.265	0.483	0.505	0.117	0.106	0.34	0.521
ARMC12	-2.493	-3.022	-2.684	-3.182	-0.981	-2.464	-2.957	-1.205	-2.813	-1.687	-2.071	-2.902	-2.997	-1.804	-4.171	-1.59	-1.211
ARMC2	-1.092	-1.144	-1.218	-2.267	-1.082	-1.447	-1.076	-1.219	-1.25	-1.297	-0.97	-1.647	-1.731	-1.273	-0.702	-1.328	-1.088
ARMC3	-3.121	-inf	-inf	-inf	-3.29	-4.026	-inf	-inf	-inf	-inf	-5.057	-2.963	-3.696	-2.687	-inf	-inf	-2.714
ARMC4	-8.399	-1.3	-0.281	-5.277	-1.831	-4.817	-3.698	-2.042	-2.837	-inf	-1.927	-inf	-3.508	-inf	-3.206	-inf	-inf
ARMC5	-1.581	-1.503	-1.551	-2.269	-0.494	-0.819	-1.381	-0.131	-1.596	-0.293	-0.718	-1.057	-1.161	-1.059	-1.839	-0.664	-0.827
ARMC6	-0.267	-0.059	0.025	-0.387	0.975	0.565	0.018	0.558	0.159	0.235	0.555	0.524	0.195	0.381	-0.245	0.402	-0.071
ARMC7	-0.725	-1.08	-1.025	-2.006	-0.328	-0.64	-1.1	-0.205	-1.65	-0.79	-0.749	-0.783	-0.961	-1.327	-0.969	-0.402	-0.24
ARMC8	0.577	0.439	0.553	0.702	0.677	0.476	0.858	0.545	1.205	0.696	0.435	0.725	0.753	0.803	0.429	0.414	0.49
ARMC9	-0.591	0.516	0.757	-1.046	0.285	0.135	-0.255	-0.117	-0.87	-0.447	0.43	-1.37	0.347	-0.117	0.773	0.161	1.03
ARMCX1	-2.418	0.303	-0.04	-inf	-0.185	-0.551	0.749	-0.524	-inf	-inf	-0.253	-2.915	-0.154	-0.203	0.551	-0.489	-0.628
ARMCX2	-3.72	0.89	0.891	-3.302	0.542	-0.862	0.921	0.349	-5.447	-3.467	0.777	-inf	-0.704	0.075	0.702	0.393	0.514
ARMCX3	-0.011	0.977	0.67	0.327	-0.509	-0.296	0.831	0.119	-0.251	0.076	0.609	-0.236	0.76	0	0.948	0.135	0.248
ARMCX5	0.306	0.127	0.044	-0.324	-0.29	-0.227	0.267	-0.485	0.289	-0.191	-0.063	-0.522	0.181	-0.13	-0.157	-0.234	-0.226
ARMCX6	0.852	1.041	1.039	0.632	0.896	0.325	0.945	1.399	1.038	0.216	1.038	0.207	1.206	0.918	0.953	0.905	0.913
ARMS2	-4.081	-4.929	-3.974	-inf	-4.544	-3.102	-3.007	-3.017	-3.559	-inf	-inf	-inf	-4.172	-3.923	-inf	-4.219	-4.342
ARNT	0.028	0.375	0.288	-0.172	0.161	0.174	0.182	0.274	0.289	0.262	0.315	0.447	0.746	0.009	0.609	-0.146	0.305
ARNT2	0.081	0.289	0.084	-3.931	-0.401	-2.655	0.552	-2.679	-2.77	-1.806	-0.113	-8.132	-0.32	-3.923	0.667	-0.121	0.05
ARNTL	-0.018	-0.455	-0.811	0.346	-0.761	-0.166	-0.218	-0.845	0.137	-0.987	-0.532	-3.021	-0.511	0.09	-0.532	-0.741	-0.683
ARNTL2	-0.283	0.155	-0.661	0.829	-0.987	-0.213	-0.469	-0.802	-0.509	-0.952	-0.309	-4.734	-0.532	-0.265	-0.275	-0.675	-0.205
ARPC1A	1.005	1.569	1.417	-0.201	1.322	1.587	1.012	1.352	0.1	0.528	1.603	0.234	1.353	1.113	1.251	1.761	1.632
ARPC1B	1.302	1.648	1.595	1.886	1.184	2.184	1.251	2.184	0.35	1.056	1.976	1.539	1.965	1.883	1.738	2.349	2.341
ARPC2	1.772	2.361	2.472	2.693	1.574	2.708	2.577	2.01	1.633	1.888	2.277	1.554	2.081	2.815	2.567	1.918	2.067
ARPC3	0.417	-0.056	-0.396	0.531	0.218	0.67	0.53	0.308	-0.504	-0.397	1.419	-0.069	1.046	0.223	0.534	0.186	-0.138
ARPC4	1.309	1.6	1.819	1.479	1.555	1.899	1.914	1.759	1.261	0.82	1.655	1.118	1.68	1.612	1.876	1.778	1.667
ARPC5	1.258	1.686	1.806	2.24	0.24	1.287	1.37	0.847	1.45	0.503	1.322	0.965	1.327	1.38	1.847	1.165	1.084
ARPC5L	0.358	0.627	0.422	1.025	0.509	0.948	0.578	0.658	1.035	0.227	0.657	0.635	1.319	0.961	0.515	0.842	0.501
ARPP19	1.196	0.721	0.465	1.482	1.016	0.938	0.903	0.453	1.444	0.701	0.296	0.718	1.316	0.951	0.898	0.268	0.57
ARPP21	-5.253	-7.996	-inf	-inf	-4.652	-inf	0.704	-6.979	-5.212	-inf	-6.721	-inf	-3.098	-inf	-inf	-1.719	-2.179
ARR3	-3.533	-3.239	-2.759	-3.527	-3.088	-3.009	-4.478	-2.63	-3.755	-2.51	-3.727	-3.458	-3.76	-3.198	-3.624	-2.926	-2.738
ARRB1	-0.249	0.305	-0.488	-1.041	-0.333	-0.784	-0.384	0.908	-1.067	0.529	-0.382	0.09	0.085	-1.72	-0.055	-0.654	-0.373
ARRB2	0.764	-0.72	-0.662	-0.241	0.984	-0.203	-0.725	0.061	-0.043	0.827	-0.454	-0.998	-0.025	-0.676	-1.201	0.17	0.089
ARRDC1	-0.101	-0.424	0.04	-1.058	0.847	1.409	-0.592	0.851	0.981	0.759	0.526	0.215	1.682	1.489	-0.604	0.641	0.699
ARRDC2	-0.664	-1.804	-1.206	-1.672	-0.862	-1.159	-1.253	-0.316	-0.333	-0.918	-0.968	-0.579	-0.691	-1.272	-1.426	-0.87	-1.058
ARRDC3	0.239	0.289	0.434	-0.408	-1.121	-0.613	0.277	-0.49	0.566	-0.626	0.039	0.491	0.228	-0.676	0.328	0.218	0.331
ARRDC4	-1.867	-0.641	0.947	-2.496	-0.988	-0.336	-0.685	-1.563	-7.751	-0.74	-0.814	-0.597	-0.612	0.246	0.243	-1.234	-0.214
ARRDC5	-inf	-6.085	-inf	-5.715	-inf	-inf	-6.161	-2.956	-3.907	-4.618	-4.224	-4.766	-6.289	-5.967	-4.6	-6.737	-6.105
ARSA	-0.892	-0.428	-0.428	-2.726	-0.468	-0.023	-1.222	0.559	-2.097	0.033	0.039	-1.638	-1.808	-0.079	-0.6	0.318	0.872
ARSB	-0.097	0.086	0.462	-1.289	-0.381	-0.473	0.343	0.312	-0.386	0.976	0.246	-1.566	-1.112	-0.727	0.346	-0.139	0.233
ARSD	-0.23	-0.608	-0.437	-6.746	-1.469	-0.728	-0.723	-0.031	-1.509	-0.666	-0.898	-3.529	-0.183	-0.489	-0.836	0.058	0.126
ARSE	1.098	-0.364	-0.79	-3.14	-1.352	-6.188	-2.479	-0.632	-inf	1.215	-1.375	-4.865	-5.086	-3.041	-2.128	-2.045	-3.998
ARSF	-inf	-7.332	-inf	-6.206	-4.285	-inf	-7.363	-inf	-inf	-5.995	-6.448	-7.123	-7.857	-3.399	-inf	-6.842	-5.134
ARSG	-2.402	-1.612	-1.188	-0.841	-0.718	-2.842	-0.819	-0.687	-0.138	0.209	-1.121	-2.331	-0.065	-2.079	-1.046	-2.041	-2.338
ARSH	-inf	-inf	-inf	-3.948	-inf	-inf	-inf	-inf	-inf	-inf	-6.527	-inf	-4.528	-4.12	-inf	-inf	-inf
ARSI	-1.6	-0.398	-0.907	-inf	-0.617	0.072	-3.157	-3.616	-7.633	-0.614	-0.154	-inf	-7.551	-1.05	-0.372	-2.957	-3.005
ARSJ	-0.356	0.625	0.333	-6.428	-1.483	-0.07	-0.328	0.141	-1.921	-6.854	0.951	-inf	-0.527	-0.037	0.824	0.657	0.061
ARSK	-0.598	-0.23	-0.343	-0.985	-0.489	-0.587	-0.853	-1.237	-0.64	-0.686	-0.164	-0.958	-1.332	-0.814	0.335	-0.865	-0.962
ART1	-4.521	-inf	-6.427	-4.469	-3.979	-inf	-5.704	-inf	-inf	-5.108	-5.816	-4.079	-4.537	-5.818	-5.934	-7.117	-5.289
ART3	-6.696	-2.543	-2.85	-6.977	-1.978	-2.388	-3.113	-5.042	-6.308	-5.884	-2.77	-4.119	-6.723	-2.942	-2.466	-4.628	-7.408
ART4	-5.224	-inf	-inf	-5.727	-5.446	-inf	-inf	0.728	-5.726	-0.034	-inf	-5.202	-3.398	-inf	-inf	-5.665	-3.32
ART5	-inf	-3.448	-3.494	-inf	-0.753	-4.175	-inf	-3.559	-4.421	-2.44	-4.151	-2.753	-inf	-inf	-inf	-2.208	-2.083
ARTN	-4.382	-5.215	-2.734	-4.83	-0.14	0.64	-4.788	-4.024	-2.595	-3.272	-2.437	-4.894	-1.743	0.397	-3.347	-2.161	-2.795
ARV1	0.416	0.29	0.293	0.534	-0.106	0.192	0.281	-0.265	0.737	-0.221	0.127	1.04	0.074	0.351	0.402	0.24	0.312
ARVCF	-1.956	-0.889	-1.56	-3.197	0.423	-0.929	-1.208	0.994	-2.92	0.281	-0.223	0.734	-0.595	-0.528	-1.634	0.205	0.434
ARX	-2.843	-inf	-inf	-6.206	-inf	-inf	-2.756	-inf	-inf	-5.062	-6.448	-6.294	-2.868	-inf	-inf	-inf	-5.474
AS3MT	-0.944	-0.95	-1.202	-2.928	-0.631	-1.659	-1.754	-1.953	-4.333	-0.444	-1.062	-2.795	-2.54	-1.971	-0.739	-0.561	-0.381
ASAH1	1.293	1.131	1.048	1.447	0.566	0.708	1.45	-0.433	1.088	1.586	0.442	1.098	0.828	1.326	0.941	1.055	1.595
ASAH2	-0.853	-1.799	-1.472	-1.586	-1.471	-1.472	-1.058	-2.031	-1.342	-0.325	-1.363	-0.867	-1.482	-1.143	-0.936	-1.183	-1.231
ASAH2B	-0.623	-1.24	-0.892	-1.012	-0.815	-1.052	-0.498	-1.263	-0.594	-0.822	-1.171	-0.363	-0.979	-0.425	-0.726	-0.877	-0.719
ASAP1	0.846	0.657	0.314	-0.907	-0.243	0.298	0.665	0.541	-0.123	0.086	0.779	-1.107	0.468	0.303	1.014	1.383	1.159
ASAP2	-0.01	0.088	-0.164	-2.577	-0.393	0.759	1.038	0.219	-0.609	-0.093	0.198	-0.808	0.479	0.27	-0.165	0.455	0.379
ASAP3	-1.065	-0.105	-0.085	-inf	0.829	-0.352	0.052	-0.083	-1.183	0.543	-0.099	-0.099	-0.769	0.048	-0.483	-0.109	0.375
ASB1	-0.049	0.03	0.104	-0.845	0.142	0.275	0.16	-0.202	-0.732	0.539	0.533	-0.146	-0.171	-0.497	-0.365	0.395	0.166
ASB10	-inf	-inf	-inf	-inf	-4.111	-inf	-inf	-inf	-6.635	-inf	-5.684	-inf	-inf	-inf	-inf	-inf	-inf
ASB11	-7.11	-6.83	-inf	-6.206	-6.3	-6.233	-inf	-3.974	-inf	-6.205	-inf	-inf	-4.676	-inf	-6.366	-inf	-4.623
ASB12	-inf	-inf	-5.111	-inf	-2.681	-inf	-inf	-2.7	-inf	-inf	-4.952	-3.326	-inf	-inf	-inf	-inf	-3.282
ASB13	-0.494	-1.334	-0.881	-inf	-0.094	-0.066	-1.338	-0.371	-0.432	-0.156	-0.787	-0.286	-0.249	-0.533	-0.887	-0.497	0.02
ASB14	-3.215	-3.573	-3.704	-2.478	-3.144	-3.628	-3.158	-3.257	-3.512	-3.431	-4.34	-3.764	-3.951	-3.32	-4.873	-3.972	-3.527
ASB15	-inf	-3.851	-inf	-5.058	-inf	-inf	-inf	-inf	-inf	-6.664	-6.617	-inf	-6.572	-3.866	-inf	-5.226	-5.425
ASB16	-3.311	-3.811	-2.692	-3.931	-2.731	-3.222	-3.292	-3.576	-3.049	-2.799	-2.528	-2.943	-3.005	-3.179	-4.147	-2.128	-2.876
ASB17	-6.403	-inf	-inf	-6.282	-inf	-inf	-inf	-inf	-inf	-inf	-6.527	-inf	-inf	-inf	-inf	-inf	-inf
ASB18	-5.511	-inf	-inf	-inf	-4.51	-5.273	-5.43	-3.345	-5.904	-5.633	-5.816	-5.775	-inf	-inf	-inf	-inf	-4.011
ASB2	-4.95	-1.856	-4.698	-1.22	-1.35	-2.04	-1.689	-inf	-inf	-0.888	-2.233	-inf	-4.561	-1.814	-2.034	-2.983	-3.009
ASB3	0.295	0.296	-0.009	0.28	0.194	-0.334	0.023	0.067	0.433	0.382	0.032	0.224	-0.159	-0.241	-0.053	-0.087	0.208
ASB4	-1.37	-inf	-inf	-2.197	-6.759	-7.136	-4.487	-inf	-4.376	-1.399	-6.448	-inf	-5.668	-5.137	-7.239	-8.057	-inf
ASB5	-5.224	-2.715	0.546	-inf	-6.759	-inf	2.346	-inf	-3.247	-inf	-3.25	-inf	-inf	-4.127	-2.044	-3.122	-7.866
ASB6	-0.867	-0.528	-0.424	-1.54	-0.111	0.184	-0.508	0.085	-0.314	-0.233	0.258	-0.35	-0.077	0.152	-0.303	0.433	0.505
ASB7	-0.286	-0.479	-0.435	-0.473	-0.79	-0.412	-0.567	-0.707	-0.297	-0.458	-0.576	-0.905	-0.674	-0.489	-0.421	-0.729	-0.636
ASB8	0.137	0.087	0.271	0.226	-0.813	0.025	0.298	-0.145	0.535	-0.201	0.143	-0.193	0.032	0.044	0.329	-0.117	0.154
ASB9	-0.082	-3.103	-3.435	-1.92	-1.923	-1.425	-4.114	-0.665	0.08	-0.802	-3.402	-3.832	-1.528	-1.98	-6.849	-1.28	-2.264
ASCC1	0.815	0.314	0.304	0.999	0.244	0.404	0.505	-0.22	0.776	-0.081	-0.218	0.477	0.33	0.004	0.353	-0.113	0.205
ASCC2	0.188	0.43	0.585	-0.046	0.49	0.516	0.163	0.68	0.084	0.382	0.779	0.07	0.504	0.614	0.159	0.93	0.735
ASCC3	0.25	0.399	0.506	0.684	0.48	0.24	0.267	-0.197	0.362	-0.097	0.05	-0.115	0.05	0.435	0.206	-0.197	0.045
ASCL1	-inf	-inf	-inf	0.494	-3.186	-inf	-4.191	-inf	-inf	-inf	-inf	-4.385	-2.569	-4.812	-inf	-3.014	-4.255
ASCL2	-4.294	-4.629	-4.176	-inf	-2.167	-4.046	-inf	-inf	-inf	-4.206	-4.126	-4.36	-1.3	-2.661	-inf	-inf	-inf
ASCL3	-3.808	-4.672	-5.005	-4.269	-3.302	-4.915	-3.694	-4.69	-3.284	-2.598	-4.781	-4.691	-5.43	-4.629	-5.045	-3.668	-4.916
ASCL4	-inf	-inf	-inf	-inf	-inf	-inf	-inf	-inf	-5.308	-inf	-inf	-inf	-inf	-inf	-inf	-inf	-inf
ASF1A	-0.431	0.071	-0.467	0.223	-0.24	-0.582	0.05	-0.668	0.005	-0.352	-0.479	-0.058	-0.024	-0.476	-0.304	-0.968	-0.872
ASF1B	-0.353	-1.428	-0.721	0.026	0.916	0.613	-0.455	0.486	1.448	-0.115	-0.374	0.322	0.792	-1.519	-0.878	-0.006	-1.33
ASGR1	-1.434	-2.246	-2.416	-inf	-0.1	-2.931	-2.617	-0.183	-3.08	2.654	-1.024	-1.631	-3.847	-2.752	-3.753	-1.547	-1.587
ASGR2	-3.384	-inf	-inf	-6.337	-2.019	-inf	-inf	-inf	-inf	2.582	-6.527	-inf	-inf	-inf	-inf	-inf	-inf
ASH1L	0.221	0.112	-0.023	-0.248	-0.547	-0.391	-0.016	-0.459	0.007	-0.352	-0.294	-0.261	0.285	-0.309	-0.127	-0.351	0.204
ASH2L	0.092	0.197	0.152	0.214	0.294	0.016	0.323	0.328	0.38	0.115	0.011	1.221	0.07	0.004	0.123	-0.048	-0.135
ASIC1	-0.982	-0.754	-1.079	-4.801	-0.918	-0.673	-1.435	-1.934	-1.104	-1.695	-0.481	-1.823	-1.465	-0.569	-1.216	0.289	-0.121
ASIC2	-1.821	-3.835	-8.417	-7.944	-1.706	-4.992	-2.623	-6.538	-8.059	-inf	-2.842	-6.456	-7.551	-7.606	-3.861	-3.684	-5.557
ASIC3	-1.503	-2.472	-2.878	-inf	-1.4	-2.51	-3.045	-2.052	-1.561	-1.93	-2.219	-1.569	-1.389	-1.792	-4.014	-0.818	-0.893
ASIC4	-4.51	-5.57	-4.092	-inf	-2.936	-3.765	-3.956	-inf	-inf	-3.144	-3.974	-0.807	-3.341	-inf	-inf	-4.179	-1.101
ASIC5	-4.75	-4.818	-5.318	-4.582	-inf	-inf	-inf	-inf	-4.523	-inf	-5.293	-7.123	-inf	-inf	-6.6	-7.117	-5.869
ASIP	-4.44	-4.332	-4.454	-4.674	-4.262	-5.241	-4.022	-6.182	-4.367	-4.003	-5.067	-3.624	-4.573	-4.435	-4.323	-4.99	-4.478
ASL	-0.17	-0.106	0.402	-0.683	0.499	0.873	-0.715	1.08	-0.461	1.452	0.671	0.354	0.139	0.451	0.199	1.398	2.836
ASMT	-4.686	-inf	-inf	-7.313	-1.496	-4.039	-inf	-2.939	-inf	-3.389	-4.498	-4.033	-inf	-4.248	-inf	-3.452	-4.628
ASMTL	-0.948	-0.689	-0.464	-0.819	0.568	-0.852	-0.604	-0.036	-1.412	-0.447	-0.104	-0.903	-0.726	-0.644	-0.591	-0.019	-0.461
ASNA1	0.819	1.15	1.399	0.278	1.895	1.396	1.169	1.561	1.476	0.895	1.325	0.64	1.385	1.517	1.18	1.774	1.344
ASNS	1.091	1.06	1.126	0.376	0.47	0.382	0.856	-0.877	1.498	0.985	0.369	1.102	0.094	-0.427	0.283	-0.27	-0.205
ASNSD1	0.469	0.466	0.522	0.599	-0.105	-0.164	0.766	-0.462	0.169	0.26	0.201	-0.302	0.472	0.15	0.723	-0.202	-0.194
ASPA	-7.044	-4.142	-3.384	-3.078	-4.773	-4.065	-3.611	-inf	-inf	-4.541	-4.65	-inf	-6.766	-4.171	-1.9	-6.267	-6.827
ASPDH	-3.578	-4.239	-inf	-4.085	-3.35	-4.024	-4.651	-3.16	-4.512	-1.003	-3.585	-3.85	-2.817	-3.092	-3.979	-3.103	-1.997
ASPG	-inf	-inf	-6.696	-inf	-2.083	-4.293	-inf	-3.602	-3.957	-inf	-6.02	-inf	-3.814	-2.351	-inf	-inf	-inf
ASPH	2.707	2.179	1.806	-0.242	-0.045	1.166	1.531	0.273	1.609	0.975	2.062	-0.393	0.502	0.829	2.336	1.667	1.196
ASPHD1	-1.339	-1.287	-1.007	-5.313	-0.047	-1.334	-2.389	-1.878	-0.69	0.037	-0.204	-4.898	-0.986	-1.458	-2.087	0.428	0.309
ASPHD2	-2.294	-1.795	-1.59	-1.302	-0.497	-1.122	-2.786	-0.78	-5.292	-3.209	-1.712	-2.486	-2.71	-1.216	-2.548	-1.451	-1.135
ASPM	-0.004	-1.108	-0.78	0.39	-0.93	-0.903	-0.541	-1.257	0.038	-1.025	-0.898	-0.309	-0.168	-1.733	-1.373	-1.453	-1.853
ASPN	-5.638	-1.886	-0.209	-4.073	-4.025	-inf	-2.822	-4.815	-inf	-3.838	-3.435	-3.616	-inf	-1.257	-0.41	-1.288	-4.052
ASPRV1	-2.724	-3.754	-4.304	-2.518	-2.3	-4.229	-2.951	-2.909	-3.694	-2.032	-3.361	-2.973	-3.111	-2.663	-4.345	-3.095	-3.183
ASPSCR1	-0.628	-0.604	-0.284	-1.215	0.444	-0.509	-0.76	0.305	-0.164	1.869	-0.025	-0.729	-0.296	-0.494	-0.676	0.354	-0.013
ASRGL1	-0.313	-2.971	-3.358	-0.311	0.318	-2.764	-1.568	0.417	-0.267	1.164	-1.981	-0.616	-0.321	-3.516	-3.099	-1.008	-0.652
ASS1	-0.268	0.749	2.29	-1.971	1.769	0.987	0.914	-0.311	3.034	0.918	0.405	-1.828	1.105	1.139	0.239	-2.603	-1.569
ASTE1	-1.002	-0.843	-1.067	-0.738	-0.652	-1.038	-1.048	-0.943	-0.38	-0.906	-1.263	-0.919	-0.526	-0.969	-0.94	-1.177	-1.074
ASTL	-inf	-inf	-6.232	-4.059	-1.519	-4.282	-3.7	-inf	-3.26	-5.633	-4.763	-inf	-5.372	-6.114	-inf	-inf	-inf
ASTN1	-inf	-4.003	-5.036	-inf	-1.034	-3.602	-4.296	-4.272	-7.29	-inf	-3.463	-4.795	-8.074	-3.852	-4.593	-3.166	-0.754
ASTN2	-0.339	-0.982	-0.516	-0.961	-0.383	-2.858	-1.175	-1.786	-1.73	-0.759	-1.032	-1.647	-0.786	-2.75	-1.433	-0.716	-0.411
ASUN	0.45	0.443	0.233	1.269	0.053	0.124	0.34	-0.626	0.877	-0.218	-0.471	0.742	0.3	0.071	0.187	-0.722	-0.711
ASXL1	0.281	0.163	0.261	0.394	-0.401	0.201	0.433	0.303	0.64	1.054	0.326	0.648	0.242	0.116	0.434	0.257	0.682
ASXL2	0.026	-0.356	-0.332	-0.65	-0.578	-0.134	-0.041	-0.782	-0.409	-0.078	-0.8	-0.353	0.06	-0.369	0.083	-0.891	-0.238
ASXL3	-inf	-4.153	-inf	-5.327	-3.605	-inf	-6.099	-4.003	-inf	-inf	-3.932	-inf	-inf	-inf	-5.084	-5.93	-2.152
ASZ1	-inf	-3.911	-inf	-4.537	-inf	-inf	-inf	-inf	-2.112	-inf	-4.847	-inf	-3.928	-4.601	-7.239	-inf	-inf
ATAD1	0.981	0.641	0.745	0.803	-0.1	0.244	0.871	-0.532	1.624	0.126	0.233	0.113	0.259	0.602	0.639	0.195	0.684
ATAD2	0.179	-0.691	-0.471	0.754	-0.804	-0.108	-0.083	-0.816	1.372	0.252	-0.454	0.422	1.191	-1.042	-0.436	-0.991	-1.402
ATAD2B	-0.886	-1.169	-1.525	-0.24	-1.044	-1.704	-0.967	-1.563	-0.755	-0.998	-1.767	-0.783	-0.488	-1.273	-1.357	-1.906	-1.049
ATAD3A	-0.977	-0.599	-0.256	-1.201	0.394	0.445	-0.335	0.301	-0.144	0.065	0.48	0.423	-0.186	0.133	-0.45	0.531	-0.163
ATAD3B	-3.501	-1.013	-0.867	-1.792	0.268	-0.128	-1.042	-0.098	-0.668	-0.208	0.121	-0.056	-0.645	-0.011	-1.067	0.016	-0.57
ATAD3C	-8.093	-4.766	-3.481	-2.288	-0.837	-1.359	-2.619	-1.244	-4.984	-0.696	-2.184	-4.54	-3.113	-1.847	-3.397	-2.135	-2.648
ATAD5	-1.069	-2.252	-2.332	-0.043	-0.987	-1.328	-1.369	-2.16	-0.595	-1.647	-1.985	-0.428	-1.111	-2.374	-1.825	-2.232	-2.294
ATAT1	-0.757	-0.519	-1.036	-1.448	-0.07	-1.086	-0.016	0.15	-3.203	0.229	-0.147	-0.743	-0.173	-1.186	-0.77	0.441	0.631
ATCAY	-7.351	-4.612	-inf	-6.396	0.338	-inf	-5.514	-inf	-5.95	-inf	-2.606	-5.775	-5.895	-5.967	-4.525	-1.927	-0.129
ATE1	0.747	-0.273	-0.365	-0.138	0.098	-0.26	-0.116	-0.195	-0.043	0.221	-0.422	-0.841	-0.14	-0.259	0.194	-0.718	0.023
ATF1	0.913	0.664	0.856	0.525	0.276	0.316	0.466	0.136	2.063	0.63	0.237	0.901	0.509	0.572	0.46	0.425	0.304
ATF2	0.799	0.769	0.798	0.884	0.411	0.192	0.452	0.489	0.95	0.957	0.104	1.061	0.042	0.528	0.709	0.024	0.693
ATF3	0.144	-1.101	-1.213	-0.482	-0.264	-1.946	-0.666	-0.051	0.475	-0.054	-0.37	-0.489	-1.026	0.838	0.226	0.269	-1.236
ATF4	2.185	2.48	2.607	2.036	2.466	2.536	2.196	2.222	2.44	2.552	2.336	2.326	1.858	2.227	2.076	1.848	1.597
ATF5	-1.038	-1.089	-1.091	0.751	-1.176	-0.755	-0.341	-0.331	-1.316	-0.994	-0.444	-1.182	-0.253	-1.144	-0.929	-0.584	-1.35
ATF6	0.029	0.178	0.275	0.117	-0.782	-0.238	0.185	0.203	0.406	-0.171	-0.29	0.1	-0.595	-0.02	0.139	-0.492	-0.187
ATF6B	0.361	0.295	0.558	-0.473	0.647	0.555	0.075	1.24	0.547	0.652	1.02	0.941	0.475	0.679	0.333	0.81	1.078
ATF7	0.299	0.011	0.008	-0.487	-0.443	0.51	0.278	0.313	0.308	-0.082	-0.086	-0.077	-0.011	-0.246	0.055	-0.039	-0.098
ATF7IP	-0.316	-0.001	-0.46	-0.219	0.559	-0.406	-0.129	-0.1	-0.902	-1.668	-0.197	-0.779	0.323	-0.307	-0.351	-0.96	-0.257
ATF7IP2	0.012	-0.881	-1.194	1.141	0.37	-1.386	-1.409	-0.512	-4.421	1.301	-0.996	1.26	0.519	-0.803	-2.091	-2.795	-1.991
ATG10	0.063	-0.874	-1.202	-0.766	-0.614	-0.491	-0.792	-0.931	-0.428	-1.698	-0.626	-0.152	-0.479	-0.672	-1.074	-0.763	-0.529
ATG12	0.698	0.902	0.342	0.973	-0.02	0.014	0.805	-0.428	0.23	0.094	0.453	0.574	0.448	0.355	0.877	-0.134	0.165
ATG13	0.75	0.638	0.967	0.3	0.958	0.474	0.572	0.87	1.069	0.995	0.686	0.702	0.498	0.561	0.542	0.498	1.086
ATG14	-0.907	-0.36	-0.402	-0.928	-0.719	-1.413	-0.707	-0.817	-0.63	-0.595	-0.887	-1.462	-0.768	-0.669	-0.584	-1.018	-0.874
ATG16L1	0.614	0.116	0.121	-0.4	0.024	0.118	-0.022	-0.185	-0.033	0.396	-0.002	-0.288	0.434	0.295	-0.003	0.091	-0.052
ATG16L2	-1.065	-1.237	-0.812	0.299	0.04	-0.426	-1.232	0.258	-0.322	-0.025	-0.401	-0.659	0.195	-0.073	-1.351	0.133	-0.041
ATG2A	-1.457	-1.338	-1.386	-2.847	-0.394	-0.833	-1.495	-0.216	-1.333	-0.261	-0.589	-0.669	-0.979	-1.237	-1.426	-0.88	-0.672
ATG2B	-0.128	-0.074	-0.082	-0.15	-0.754	-0.724	-0.128	-0.682	-0.095	-0.501	-0.634	-0.965	-0.215	-0.349	-0.227	-0.786	-0.212
ATG3	0.533	0.751	0.729	0.854	0.297	0.663	0.796	0.359	0.819	-0.084	0.314	0.321	1.026	0.536	0.816	0.504	0.059
ATG4A	-0.449	-0.427	-0.464	-0.045	-1.688	-0.236	-0.268	-0.316	-0.225	-1.225	-0.499	-0.422	-0.268	-0.015	-0.32	-0.951	-0.62
ATG4B	0.778	0.875	0.842	0.164	1.541	1.151	0.837	1.362	0.235	1.849	1.217	0.732	1.362	0.807	0.852	1.266	1.288
ATG4C	-0.559	-0.57	-1.006	0.048	-0.884	-1.069	-0.725	-1.457	-0.49	-0.857	-0.965	-0.49	-1.016	-0.84	-0.734	-1.175	-1.227
ATG4D	-1.07	-1.342	-0.893	-1.126	0.571	-0.162	-0.373	0.281	-0.58	0.145	0.067	0.067	-0.088	-0.119	-0.777	0.015	-0.004
ATG5	0.177	0.203	0.105	0.249	-0.007	0.344	0.468	-0.538	0.158	-0.362	-0.193	0.292	0.272	0.045	0.497	-0.211	-0.317
ATG7	0.287	0.712	0.491	-0.1	0.566	0.739	0.687	0.929	-0.19	-0.452	0.757	0.297	0.873	0.285	0.832	0.664	-0.294
ATG9A	1.089	0.834	1.162	-0.395	0.903	0.726	0.647	1.119	0.941	1.531	0.689	0.836	0.496	0.722	0.775	0.35	0.667
ATG9B	-4.141	-4.485	-4.731	-4.287	-1.688	-3.053	-4.902	-1.937	-3.955	-1.948	-1.978	-1.594	-1.356	-3.195	-3.594	-2.387	-1.624
ATHL1	-0.915	-1.031	-0.777	-2.171	0.594	-1.859	-2.851	0.562	-1.976	0.023	-0.096	0.426	-1.118	-0.308	-1.063	-0.023	0.21
ATIC	1.826	1.018	0.802	1.028	1.261	1.287	0.725	0.111	0.889	1.24	0.922	1.069	1.788	0.842	0.87	1.028	0.931
ATL1	-1.313	-0.528	-0.977	-2.583	-0.856	-0.398	-1.458	-1.42	-1.952	-1.843	-0.781	-2.251	-2.594	-0.617	-0.263	-0.546	-0.434
ATL2	0.705	-0.302	-0.395	0.626	0.537	0.585	0.411	-0.148	0.534	0.514	-0.106	0.581	0.841	0.661	0.038	0.727	-0.21
ATL3	0.415	0.549	0.868	-0.052	-0.306	0.628	0.543	0.341	0.626	-5.506	0.273	-0.033	0.27	0.204	1.199	-0.112	-0.26
ATM	-0.069	0.323	0.022	1.198	-0.146	-0.211	0.098	-0.627	0.172	0.481	-0.239	0.348	-0.179	-0.047	0.23	-0.376	0.003
ATMIN	0.6	0.506	0.422	0.019	0.497	0.333	0.648	-0.046	0.799	0.422	-0.086	-0.178	0.728	0.383	0.529	-0.053	0.365
ATN1	-0.165	-0.578	-0.398	-2.255	0.147	-0.484	-0.878	0.599	-0.941	-0.377	0.635	-0.89	-0.233	-0.988	-0.605	0.207	0.638
ATOH1	-inf	-inf	-inf	-inf	-3.43	-inf	-inf	-inf	-inf	-inf	-inf	-inf	-inf	-inf	-inf	-inf	-inf
ATOH7	-3.798	-3.947	-inf	-4.574	-1.85	-4.396	-4.549	-inf	-2.943	-inf	-4.141	-4.685	-3.209	-4.424	-inf	-3.538	-3.118
ATOH8	-1.965	-1.514	-0.414	-3.026	-2.319	-inf	-0.245	-0.191	-0.875	-2.824	-0.6	-inf	-3.175	-inf	-1.049	-0.911	-1.531
ATOX1	0.82	1.279	1.473	0.762	1.706	1.857	1.63	1.901	0.217	0.87	1.941	0.719	1.459	1.604	1.62	2.18	1.245
ATP10A	-1.127	-1.465	-0.027	-8.245	-1.461	-inf	-0.272	-inf	-inf	-1.017	-0.125	-inf	-inf	-8.09	-0.42	-6.317	-2.453
ATP10B	-inf	-inf	-inf	-2.536	-3.655	-inf	-inf	-4.906	-inf	-6.294	-6.527	-inf	-8.379	-2.57	-inf	-5.874	-9.119
ATP10D	-1.024	0.583	0.99	0.654	-0.834	0.586	0.595	0.585	-0.785	-0.968	0.552	-5.088	-2.536	1.331	0.176	-0.243	0.245
ATP11A	-0.813	-0.84	-1.47	-1.4	0.338	-1.164	-1.084	-0.108	-1.487	0.145	-0.368	-1.519	-0.381	-1.156	-1.504	-0.908	-0.915
ATP11B	-0.188	-0.004	0.059	0.852	-0.621	0.09	0.378	-0.446	0.043	-0.307	-0.437	0.242	0.215	0.229	0.313	-0.492	-0.215
ATP11C	0.006	0.315	-0.021	0.53	-0.066	-0.684	0.242	-0.583	-0.264	-0.541	-0.118	0.1	-0.008	-0.575	0.488	-0.135	0.006
ATP12A	-5.202	-inf	-inf	-inf	-1.814	-0.934	-inf	-inf	-inf	-inf	-5.877	-inf	-4.563	-2.638	-5.205	-7.312	-7.408
ATP13A1	-0.513	-0.713	-0.468	-0.61	0.471	0.127	-0.362	0.526	-0.155	0.567	0.552	0.37	0.505	0.055	-0.577	0.883	0.96
ATP13A2	-0.622	-0.904	-0.623	-1.817	1.101	0.979	-0.057	0.942	-1.695	-0.001	-0.101	0.116	-0.147	0.34	-0.996	0.18	0.539
ATP13A3	1.102	1.311	1.292	1.504	0.282	1.081	1.57	-0.294	1.725	0.815	0.796	1.304	0.728	1.02	1.832	0.848	0.947
ATP13A4	-2.973	-6.64	-6.84	-2.025	-3.156	-3.673	-3.784	-2.843	-3.436	-4.24	-5.444	-4.62	-2.85	-3.381	-4.612	-4.524	-2.313
ATP13A5	-7.875	-inf	-inf	-5.365	-5.599	-inf	-inf	-5.894	-inf	-inf	-5.981	-inf	-4.951	-4.787	-inf	-8.057	-inf
ATP1A1	1.465	1.459	1.779	1.979	1.651	2.228	1.871	1.408	1.767	2.339	1.197	1.888	2.183	2.102	1.554	1.5	2.226
ATP1A2	-3.789	-1.077	-2.464	-5.043	0.647	-3.073	0.088	-inf	-3.84	-2.888	-3.779	-3.362	-5.791	-4.757	-2.128	-3.902	-inf
ATP1A3	-2.708	-2.697	-3.756	-6.853	-0.12	-3.489	-3.914	-3.674	-inf	-inf	-3.137	-5.345	-2.399	-3.004	-4.173	-2.09	0.111
ATP1A4	-7.11	-8.498	-inf	-4.084	-2.474	-inf	-5.757	-inf	-inf	-6.205	-6.721	-7.037	-6.86	-inf	-inf	-6.737	-6.613
ATP1B1	2.171	0.174	0.049	-0.11	-0.011	0.5	0.472	-0.306	1.251	1.486	0.306	-1.759	1.396	0.194	0.553	0.658	0.493
ATP1B2	-3.19	-4.253	-3.605	-inf	-0.385	-5.883	-inf	-inf	-inf	-4.134	-4.698	-1.805	-5.51	-inf	-4.35	-3.992	-1.121
ATP1B3	1.821	1.427	1.341	1.14	1.971	1.726	1.54	1.604	2.412	0.902	1.212	1.397	1.502	1.75	1.603	1.025	0.777
ATP1B4	-inf	-inf	-inf	-inf	-inf	-inf	-2.665	-inf	-inf	-inf	-5.615	-inf	-inf	-inf	-inf	-inf	-inf
ATP2A1	-2.454	-2.924	-2.697	-2.743	-1.419	-3.116	-0.689	-1.66	-3.197	0.488	-2.344	-1.511	-2.355	-2.684	-3.163	-1.215	-1.208
ATP2A2	2.137	1.219	1.307	-0.226	1.133	1.482	1.453	1.024	0.272	0.6	1.453	0.939	1.126	0.743	1.507	1.225	1.381
ATP2A3	-1.168	-2.336	-2.45	-0.956	0.076	-inf	-1.702	-2.377	-3.513	-2.904	-2.134	0.668	0.351	-2.703	-3.003	-1.44	-0.978
ATP2B1	1.297	0.432	0.35	0.264	-0.845	0.356	2.116	-0.754	0.555	-0.236	-0.42	-0.233	0.745	-0.004	0.82	-0.992	-0.174
ATP2B2	-3.528	-7.332	-4.625	-6.57	-3.164	-inf	-5.407	-inf	-8.586	-0.903	-4.788	-inf	-6.313	-8.09	-8.206	-3.353	-2.48
ATP2B3	-3.114	-5.694	-4.825	-7.428	-3.072	-inf	-3.087	-2.516	-inf	-6.205	-3.993	-5.475	-7.857	-inf	-7.239	-3.235	-1.662
ATP2B4	-0.367	1.321	1.953	-2.19	-0.056	0.829	0.085	0.226	0.475	-0.588	1.277	0.182	-0.63	1.105	1.721	0.881	1.136
ATP2C1	0.715	0.951	1.043	1.326	0.692	0.887	0.859	0.359	0.819	0.356	0.64	0.286	0.89	1.214	1.076	0.353	0.563
ATP2C2	-3.51	-5.725	-3.98	-4.121	-1.65	-4.138	-5.739	-4.944	-3.061	-2.674	-4.019	-7.332	-0.39	-1.711	-5.253	-2.714	-2.618
ATP4A	-4.847	-inf	-inf	-2.596	-1.51	-6.036	-inf	-5.3	-6.729	-2.854	-4.62	-3.45	-3.37	-5.572	-6.19	-5.902	-4.024
ATP4B	-inf	-inf	-inf	-6.016	-4.05	-5.759	-inf	-3.272	-4.363	-4.274	-4.625	-inf	-5.544	-5.295	-5.424	-6.097	-4.909
ATP5A1	2.295	2.752	2.425	2.538	2.883	2.412	2.205	2.342	2.43	2.094	2.372	2.185	2.447	2.27	2.375	2.538	2.418
ATP5B	3.048	2.611	2.622	2.9	2.982	2.677	2.75	2.476	3.34	2.67	2.567	3.437	2.784	2.911	2.598	2.494	2.6
ATP5C1	2.364	2.031	2.022	2.514	1.705	1.846	1.94	1.504	2.275	1.969	1.839	2.489	2.161	2.148	1.855	1.741	1.866
ATP5D	-0.258	0.411	0.745	-0.745	1.865	1.368	0.409	1.647	-0.118	0.801	1.352	0.709	0.458	1.031	0.557	1.739	0.97
ATP5E	0.681	0.905	0.825	1.033	-0.647	-0.061	0.058	-0.54	0.805	1.145	0.2	1.284	0.699	1.059	0.13	0.651	1.118
ATP5F1	1.661	1.945	1.695	2.34	1.452	1.805	1.857	1.255	2.361	1.51	1.52	2.523	1.832	1.959	1.758	1.309	1.517
ATP5G1	2.001	1.033	1.121	1.71	2.674	2.281	1.616	2.232	1.898	1.559	1.923	1.889	1.948	1.866	1.439	2.019	1.446
ATP5G2	1.877	1.309	1.381	0.868	2.234	1.452	1.458	2.142	1.517	1.317	1.523	1.354	1.413	0.894	1.304	1.686	1.491
ATP5G3	2.246	2.17	1.88	2.851	2.597	2.296	2.173	1.977	2.216	2.478	1.976	3.16	2.264	2.584	2.134	1.96	1.908
ATP5H	1.523	1.471	1.339	1.157	2.024	1.965	1.716	1.409	1.192	1.142	1.98	1.211	1.868	1.346	1.879	1.891	1.326
ATP5I	1.579	1.732	1.772	1.693	2.178	2.253	1.984	1.684	1.202	1.849	2.431	2.288	2.238	2.264	2.006	2.832	2.221
ATP5J	1.268	1.592	1.249	1.833	1.727	1.5	2.033	1.252	1.585	1.208	1.492	1.92	1.567	1.542	1.664	1.767	1.325
ATP5J2	2.258	2.211	2.16	2.177	3.105	3.107	3.038	2.443	2.747	2.051	2.862	2.583	3.048	2.307	2.807	3.039	2.36
ATP5L	1.68	2.109	1.794	2.48	2.038	1.478	1.538	1.605	1.921	1.656	1.179	2.226	2.292	1.982	1.319	1.006	1.661
ATP5L2	-3.996	-2.832	-4.35	-3.512	-1.204	-1.457	-1.26	-1.52	-3.789	-3.116	-1.961	-inf	-0.697	-inf	-1.137	-2.539	-inf
ATP5O	1.732	1.941	1.729	2.279	1.77	1.654	1.782	1.206	2.117	1.671	1.675	2.654	1.59	1.854	1.699	1.356	1.456
ATP5S	-0.437	-0.486	-0.516	0.065	0.428	-0.115	-0.061	0.179	-0.41	-0.001	-0.473	-0.397	0.122	-0.362	-0.048	0.199	-0.438
ATP5SL	1.162	0.518	0.598	-0.221	1.518	0.947	0.17	1.189	0.225	0.909	0.851	0.725	0.612	0.604	0.524	0.857	0.929
ATP6AP1	0.714	0.716	0.932	-0.387	1.047	0.989	0.678	1.943	0.542	1.414	1.111	0.938	1.08	0.936	0.95	1.099	1.443
ATP6AP1L	-2.143	-1.772	-1.96	-1.179	-1.382	-1.122	-2.111	-2.032	-3.705	-0.314	-1.45	-0.685	-2.291	-0.855	-2.453	-1.176	-0.52
ATP6AP2	1.466	1.758	1.973	0.939	0.712	1.339	1.55	0.881	1.334	0.742	1.449	0.821	1.16	1.296	1.938	1.507	1.715
ATP6V0A1	0.645	-0.21	-0.095	0.363	0.798	0.315	0.47	0.736	-0.093	0.83	0.293	0.969	0.23	0.614	0.123	0.254	0.886
ATP6V0A2	0.37	0.128	0.163	0.344	0.657	-0.086	0.357	0.49	0.532	0.121	0.067	0.89	0.42	0.215	0.133	-0.137	0.223
ATP6V0A4	-3.586	-inf	-3.626	-inf	-1.859	-2.111	-4.154	-4.207	-3.202	-3.02	-4.134	-7.837	-2.656	-3.445	-7.722	-7.117	-5.379
ATP6V0B	0.985	1.203	1.255	0.519	1.939	1.569	1.021	1.896	1.688	1.519	1.429	1.763	1.156	1.955	0.865	1.444	1.803
ATP6V0C	0.012	-0.328	-0.002	-2.005	1.51	1.296	0.384	1.358	-1.022	0.415	1.422	-0.167	0.63	-0.302	0.549	1.079	1.105
ATP6V0D1	0.45	1.209	1.157	-0.196	1.389	1.865	1.223	1.743	0.621	0.732	1.208	0.531	1.146	1.322	1.513	1.328	1.185
ATP6V0D2	-4.532	-inf	-inf	-inf	-inf	-7.333	-inf	-inf	-inf	-3.353	-6.721	-inf	-6.363	-3.458	-inf	-8.057	-8.579
ATP6V0E1	1.985	2.444	2.284	2.141	1.391	1.75	2.187	1.753	1.513	1.533	1.799	1.241	2.277	2.474	2.329	1.703	1.658
ATP6V0E2	-0.273	-0.428	-0.34	-1.459	0.367	-1.578	-0.763	0.655	-3.109	0.54	0.141	-0.255	0.105	-0.913	-0.398	0.682	1.204
ATP6V1A	0.206	0.901	0.277	0.499	-0.029	0.46	0.391	-0.075	0.82	0.167	-0.124	0.257	0.664	0.258	0.879	-0.218	-0.094
ATP6V1B1	-1.36	-1.783	-2.015	-inf	-5.726	-3.378	-2.354	-2.562	-5.939	-0.857	-1.558	-6.091	-0.992	-3.107	-1.526	-0.693	-0.691
ATP6V1B2	0.696	0.879	1.439	0.904	0.767	0.707	1.467	0.589	0.802	0.696	0.579	0.788	0.563	1.183	1.489	0.452	0.678
ATP6V1C1	0.868	0.899	0.634	0.546	0.231	0.714	0.773	-0.303	0.893	0.313	0.191	0.535	1.282	0.702	1.002	-0.154	0.09
ATP6V1C2	-2.479	-2.194	-2.441	-1.971	-1.758	-2.499	-1.922	-2.135	-0.501	-1.837	-2.018	-1.632	-2.036	-2.188	-2.424	-2.06	-2.269
ATP6V1D	0.6	0.978	0.965	0.699	0.563	0.545	1.026	0.14	1.237	-0.192	0.593	0.027	0.582	0.945	0.889	0.249	0.584
ATP6V1E1	1.033	1.326	1.195	0.974	0.968	1.233	1.306	1.029	0.91	0.766	1.155	1.299	0.846	1.727	1.335	1.202	1.301
ATP6V1E2	0.354	-1.232	-1.207	-0.878	-0.657	-0.722	-1.227	-1.725	-0.589	-1.245	-0.918	-0.836	-0.759	-0.777	-1.511	-0.484	-0.018
ATP6V1F	1.229	0.998	1.226	0.78	1.709	1.703	0.86	1.886	0.981	1.121	1.73	1.968	1.306	1.95	1.197	2.061	1.817
ATP6V1G1	1.267	1.216	1.26	1.13	1.293	1.136	1.498	0.847	1.316	1.036	0.966	1.173	2.066	1.668	0.983	1.21	1.207
ATP6V1G2	-2.17	-0.472	-1.498	-0.755	-0.748	-1.875	-0.732	-2.281	-2.077	-1.899	-0.805	-2.293	-1.919	-2.146	-0.328	-0.262	-0.129
ATP6V1G3	-inf	-inf	-inf	-3.455	-inf	-inf	-inf	-inf	-inf	-5.789	-6.721	-inf	-6.86	-inf	-3.224	-4.372	-inf
ATP6V1H	-0.01	0.326	0.352	-0.095	0.422	0.603	0.307	0.43	-0.055	-0.051	0.251	-0.232	0.402	0.364	0.56	0.222	0.305
ATP7A	-0.547	-0.295	-1.208	-0.429	-2.273	-1.642	-0.728	-1.326	-0.397	-1.504	-1.117	-0.537	-1.596	-1.303	-0.516	-1.685	0.753
ATP7B	-1.188	-1.939	-1.671	-2.547	-0.991	-0.673	-1.65	-1.028	-2.118	0.567	-1.288	-0.503	-1.289	-0.688	-1.702	-0.982	-0.742
ATP8A1	-2.385	-3.788	-3.583	1.391	-1.042	-4.219	-1.808	-2.249	-1.841	-1.349	-3.594	-5.933	-1.714	-3.058	-2.271	-2.763	-0.753
ATP8A2	-8.924	-3.447	-4.706	-7.944	-1.139	-2.101	-1.665	-3.012	-8.586	-3.027	-4.698	-4.206	-2.631	-3.386	-4.68	-5.068	-2.247
ATP8B1	-0.237	0.731	0.917	-2.403	-1.726	-0.694	-0.234	0.549	-2.821	-1.25	0.774	-4.741	0.082	-0.139	1.123	0.564	-0.551
ATP8B2	-0.336	0.348	0.569	-1.669	1.002	-0.416	0.014	0.95	-2.803	0.301	0.954	0.188	-0.093	-0.45	1.018	0.627	0.863
ATP8B3	-1.273	-1.595	-1.305	-2.388	-0.21	-0.733	-1.656	-1.653	-1.077	-0.67	-0.504	-0.518	-2.701	-2.04	-1.711	-0.575	-0.747
ATP8B4	-1.776	-2.629	-2.463	-2.831	-2.288	-5.423	-2.7	-4.195	-0.079	-2.623	-3.334	-4.045	-3.091	-3.604	-1.256	-4.384	-5.768
ATP9A	0.033	0.32	0.2	-2.623	-0.672	-1.28	-0.906	0.262	-0.489	0.208	-0.23	-4.33	0.858	-0.369	0.033	-0.207	0.305
ATP9B	0.095	-0.169	-0.242	-0.037	0.347	-0.379	-0.241	0.292	-0.713	-0.181	-0.409	-0.6	-0.253	0.139	-0.048	-0.276	-0.063
ATPAF1	0.856	0.999	0.947	1.178	0.888	0.661	0.535	0.491	1.054	0.907	0.845	0.587	1.09	0.657	1.01	0.745	0.867
ATPAF2	-0.094	-0.183	-0.166	-0.369	0.157	0.041	-0.272	0.321	-0.242	-0.04	0.039	-0.521	-0.178	0.1	-0.336	0.095	0.031
ATPBD4	0.22	-0.179	-0.251	-0.371	0.373	0.22	-0.153	-0.869	-0.058	-0.309	-0.311	0.141	0.247	-0.336	-0.101	0.089	-0.662
ATPIF1	1.081	1.55	1.656	1.876	1.741	2.032	1.495	1.426	1.592	1.119	1.902	1.864	2.104	1.915	1.727	2.303	1.333
ATR	0.056	-0.397	-0.617	0.477	-0.371	-0.17	-0.286	-0.412	-0.013	-0.627	-0.326	-0.077	0.461	0.006	-0.383	-0.325	-0.612
ATRAID	1.943	1.437	1.61	0.921	1.693	1.282	1.085	1.545	1.798	1.719	1.28	1.229	1.265	1.371	1.256	1.693	2.228
ATRIP	-0.87	-1.052	-0.901	-0.603	0.168	-0.301	-0.833	-0.172	-0.295	-0.664	-0.661	-0.715	-0.237	-0.56	-1.144	-0.734	-0.711
ATRN	0.724	0.651	0.654	-0.853	-0.144	0.78	0.512	0.427	-0.865	1.164	0.437	0.064	-0.221	0.837	0.56	0.46	0.614
ATRNL1	-4.16	-4.04	-4.607	-2.86	-0.749	-5.22	-1.256	-3.37	-6.367	-5.268	-3.153	-7.837	-1.48	-3.811	-2.683	-2.114	-0.541
ATRX	0.778	0.502	-0.124	0.572	-0.234	-0.281	0.314	-0.734	0.684	-0.431	-0.281	-0.774	0.224	-0.051	0.153	-0.195	0.259
ATXN1	-0.5	-0.574	0.144	0.21	-1.532	-0.772	-0.102	-0.288	-0.75	0.541	-0.752	-1.934	-0.419	-0.565	0.068	-0.65	-0.752
ATXN10	2.22	2.401	2.366	1.734	1.651	1.852	2.434	0.871	1.347	1.595	1.901	1.432	1.626	1.917	2.173	1.804	2.249
ATXN1L	-0.342	-0.657	-0.495	-0.739	-0.234	-0.428	-0.259	-0.173	-0.266	0.063	-0.616	-0.773	-0.116	-0.405	-0.546	-0.627	-0.248
ATXN2	0.216	-0.491	-0.257	-0.582	0.519	-0.16	-0.23	0.596	-0.008	0.272	0.55	0.214	0.242	-0.14	-0.077	0.33	0.603
ATXN2L	0.233	-0.269	-0.174	-0.526	1.177	0.43	-0.283	0.91	-0.093	0.927	0.734	0.22	0.74	-0.619	-0.264	0.387	0.535
ATXN3	0.333	0.407	0.141	0.338	-0.344	-0.075	0.234	-0.858	0.017	-0.125	-0.207	-0.514	0.592	-0.024	0.294	-0.264	-0.427
ATXN3L	-inf	-inf	-inf	-3.023	-inf	-inf	-inf	-inf	-inf	-inf	-inf	-2.059	-inf	-inf	-inf	-inf	-inf
ATXN7	-0.565	-0.44	-0.51	-0.585	0.057	-0.397	-0.594	0.231	0.031	0.061	-0.509	-0.429	0.262	-0.336	-0.611	-0.72	0.037
ATXN7L1	-1.297	-0.913	-1.134	-2.388	-0.06	-0.875	-1.654	-0.981	-1.001	-0.976	-0.704	-1.023	-0.232	-1.256	-0.797	-0.319	-1.111
ATXN7L2	-2.441	-2.021	-0.901	-2.063	-0.484	-1.534	-1.859	-0.673	-1.344	-1.148	-1.015	-1.097	-0.98	-1.537	-2.212	-1.141	-1.196
ATXN7L3	0.641	0.457	0.611	0.079	0.86	0.198	0.235	0.693	0.206	0.695	0.417	0.017	0.114	0.288	0.338	0.709	0.873
ATXN7L3B	0.605	0.789	0.61	0.768	0.75	0.215	0.801	0.314	0.752	0.512	0.208	0.723	1.088	0.248	0.685	0.284	0.801
AUH	-0.25	-0.341	-0.381	-0.651	-0.461	-0.749	-0.561	-0.746	-0.441	0.345	-0.285	-0.633	-0.313	-0.74	0.049	-0.378	-0.476
AUNIP	-0.977	-2.505	-1.479	-0.495	0.131	-0.523	-1.057	-1.48	0.149	-1.297	-1.434	0.381	-0.533	-0.755	-2.051	-1.653	-2.261
AUP1	1.442	0.529	0.866	0.399	1.316	1.352	0.926	1.502	1.322	1.868	1.108	1.034	1.287	1.225	0.585	1.198	1.42
AURKA	0.991	0.091	0.454	0.911	0.623	0.697	0.602	0.156	1.267	0.713	0.743	0.963	1.145	-0.47	0.171	0.063	-0.923
AURKAIP1	0.461	0.595	0.859	-0.162	1.154	1.261	0.544	1.026	0.404	0.877	1.185	0.997	0.629	0.982	0.41	1.611	1.151
AURKB	0.524	-0.989	-0.491	-0.247	1.128	0.761	-0.093	0.716	0.151	0.097	0.696	0.547	1.001	-1.578	-0.912	0.525	-0.949
AURKC	-2.541	-2.789	-2.04	-3.001	-0.883	-3.02	-2.141	-2.653	-4.685	-2.356	-2.039	-2.267	-5.803	-2.627	-2.843	-2.071	-2.62
AUTS2	-1.738	-2.166	-2.399	0.068	0.464	-1.224	-0.783	-2.221	-9.113	-5.062	-0.943	-8.637	-1.181	-1.23	-1.873	-0.115	0.268
AVEN	0.112	0.014	0.182	-0.843	-0.73	-0.382	-0.351	-0.786	-0.929	-0.826	-0.109	-1.498	-0.589	-0.435	-0.218	-0.613	-1.141
AVIL	-2.273	-1.544	-1.245	-3.341	-2.798	-2.486	-2.183	-2.054	-2.185	-1.526	-1.671	-2.958	-1.871	-1.866	-1.942	-0.019	-1.356
AVL9	0.757	-0.181	-0.193	-0.241	-0.071	-0.44	-0.076	-0.115	-0.2	0.249	-0.154	0.309	0.333	0.046	-0.129	-0.352	0.354
AVP	-inf	-inf	-inf	-inf	-2.631	-inf	-inf	-inf	-inf	-2.575	-inf	-inf	-inf	-inf	-inf	-5.522	-5.239
AVPI1	0.67	0.088	0.249	-3.224	-0.087	0.128	-0.123	-0.734	1.951	0.889	0.336	-0.713	-0.703	1.047	-0.318	-0.724	-0.843
AVPR1A	-inf	-inf	-4.517	-4.303	-3.036	-inf	-inf	-inf	-inf	-inf	-4.905	-5.733	-4.777	-inf	-inf	-inf	-inf
AVPR1B	-inf	-inf	-inf	-inf	-2.606	-inf	-inf	-inf	-inf	-3.62	-5.637	-inf	-inf	-inf	-inf	-inf	-inf
AVPR2	-5.964	-inf	-inf	-3.529	-3.43	-inf	-3.166	-2.564	-3.442	-inf	-4.905	-4.515	-inf	-inf	-inf	-4.761	-inf
AWAT1	-inf	-4.741	-5.567	-5.157	-4.379	-inf	-inf	-inf	-4.875	-4.12	-5.91	-inf	-inf	-inf	-5.583	-6.267	-4.554
AWAT2	-inf	-inf	-inf	-inf	-inf	-3.984	-inf	-3.089	-inf	-4.311	-3.972	-inf	-inf	-inf	-4.154	-3.345	-3.26
AXDND1	-2.959	-3.837	-2.987	-2.581	-5.883	-2.774	-2.818	-3.822	-2.872	-2.555	-3.747	-5.202	-2.768	-3.525	-3.982	-3.33	-3.229
AXIN1	-0.865	-1.477	-1.191	-1.574	-0.179	-0.26	-0.918	-0.464	-0.874	0.372	-0.184	-0.82	-0.297	-0.336	-1.087	0.004	-0.493
AXIN2	-1.349	-1.724	-2.157	-1.937	0.068	-4.032	-1.536	-1.637	-3.896	0.851	-2.14	-2.894	-2.085	-3.19	-1.733	-0.488	-1.15
AXL	0.561	1.515	1.451	-3.636	0.325	0.675	0.88	0.741	-0.463	-0.8	1.496	-1.06	-3.869	-0.387	1.79	0.903	-0.065
AZGP1	-3.047	-inf	-inf	-inf	-2.216	-inf	-inf	-inf	-inf	1.765	-5.127	-inf	-4.746	-2.609	-inf	-4.179	-3.053
AZI1	-1.876	-1.692	-1.451	-2.799	-0.783	-0.882	-1.793	-0.868	-2.294	-0.692	-0.569	-1.294	-0.655	-1.499	-1.886	0.273	-0.663
AZI2	0.873	1.39	1.116	1.222	-0.044	0.715	1.166	-0.165	1.284	0.544	0.659	0.86	0.756	0.693	1.479	0.317	0.735
AZIN1	0.587	0.64	0.406	1.025	1.082	0.528	1.011	0.03	0.284	-0.137	0.458	0.197	1.178	0.024	1.049	0.142	0.328
AZU1	-3.114	-inf	-5.685	-inf	-1.996	-5.562	-inf	-3.873	-inf	-3.198	-3.374	-2.338	-4.931	-inf	-inf	-3.652	-2.079
B2M	2.941	4.167	4.046	5.13	2.77	3.067	4.424	3.748	4.377	2.856	3.611	3.112	2.709	3.844	4.351	3.166	3.679
B3GALNT1	-3.884	-0.64	-0.125	-2.431	-0.786	-0.852	-1.03	-0.106	-6.253	-inf	-0.79	-4.776	1.084	-1.533	-0.099	-2.953	-0.978
B3GALNT2	0.117	0.215	0.088	-0.235	-0.061	0.179	0.406	-0.461	0.161	-0.158	-0.412	0.013	0.09	0.11	-0.056	-0.158	-0.117
B3GALT1	-4.114	-2.547	-3.413	-8.245	-0.612	-inf	-4.334	-5.955	-inf	-3.93	-3.103	-inf	-4.183	-inf	-2.153	-3.32	-2.322
B3GALT2	-4.446	-0.848	-1.306	-inf	-inf	-inf	1.332	-inf	-inf	-inf	-1.673	-8.637	-inf	-5.631	0.447	-3.084	-2.595
B3GALT4	-2.858	-2.252	-1.659	-3.345	-1.33	-1.962	-3.391	-0.553	-3.236	-3.679	-2.312	-3.044	-2.111	-2.588	-1.671	-2.527	-1.32
B3GALT5	-2.95	-4.945	-4.081	-inf	-0.363	-inf	-2.818	-inf	-inf	-inf	-4.143	-7.837	-2.879	-inf	-inf	-2.78	-2.398
B3GALT6	-0.863	-0.322	-0.162	-2.284	0.168	-0.314	-0.15	0.531	-0.86	0.048	0.048	-1.094	-0.642	-0.6	-0.186	0.447	0.087
B3GALTL	-1.175	-1.729	-1.123	-3.172	-1.577	-1.359	-1.207	-0.827	-1.486	-1.444	-1.489	-1.927	-1.265	-1.36	-1.126	-1.412	-1.117
B3GAT1	-inf	-inf	-inf	-inf	0.319	-3.769	-6.874	-inf	-4.211	-inf	-4.861	-7.037	-5.086	-3.316	-5.195	-2.403	-1.079
B3GAT2	-3.634	-4.462	-3.782	-3.035	-1.912	-4.39	-3.983	-3.244	-4.063	-3.366	-3.339	-4.132	-3.464	-3.473	-4.928	-3.856	-3.949
B3GAT3	-0.329	-0.439	-0.081	-1.385	0.51	0.193	-0.367	0.58	-0.593	0.51	0.485	0.107	-0.31	0.158	-0.293	1.074	1.506
B3GNT1	-0.558	-0.312	-0.386	-1.864	0.192	-0.377	-0.724	0.175	-1.436	0.697	-0.038	-1.26	-1.261	-0.841	-0.407	0.191	0.41
B3GNT2	0.03	-0.768	-0.457	0.986	0.138	0.064	-0.595	-0.64	-0.774	0.36	-0.959	-0.123	-0.564	0.526	-0.387	-0.786	-0.7
B3GNT3	-1.402	-4.935	-inf	-inf	-1.701	-0.797	-6.431	-inf	-3.034	-0.596	-5.35	-5.088	-1.476	-1.255	-inf	-5.706	-4.859
B3GNT4	-2.666	-2.639	-4.064	-3.301	-1.602	-1.563	-4.632	-2.436	-4.606	-1.873	-2.142	-1.343	-1.51	-1.064	-3.442	-2.023	-0.306
B3GNT5	-0.647	-1.639	-2.33	-2.353	-1.224	0.369	0.434	-1.12	-0.343	-inf	-1.591	-0.487	-1.611	0.495	-2.243	-0.821	-0.695
B3GNT6	-4.235	-inf	-inf	-inf	-4.482	-inf	-inf	-inf	-inf	-inf	-4.549	-5.099	-4.274	-inf	-inf	-inf	-6.267
B3GNT7	-2.331	-4.009	-4.423	-3.112	0.409	-3.467	-4.014	-2.68	-inf	-2.856	-4.275	-inf	-3.954	-inf	-3.685	-3.446	-2.444
B3GNT8	-4.261	-3.634	-2.755	-inf	-2.243	-2.495	-3.763	-0.926	-5.111	-2.301	-2.521	-2.952	-3.579	-1.903	-2.733	-3.782	-3.319
B3GNT9	-0.843	-0.227	0.097	-2.971	-0.339	-0.397	-1.01	-0.647	-0.963	-1.456	-0.366	-2.013	-1.611	-1.052	0.165	-0.471	0.339
B3GNTL1	-0.367	-0.881	-0.673	-0.944	-0.348	-0.906	-0.871	-0.077	-0.711	0.313	-0.229	-0.076	-0.738	-1.288	-0.761	0.171	-0.256
B4GALNT1	0.007	-2.034	-2.084	-3.926	-1.221	-0.356	-3.1	-2.825	-0.933	-0.762	-2.296	-0.612	-0.62	-3.825	-2.058	-0.894	0.325
B4GALNT2	-2.8	-5.883	-3.436	-inf	-inf	-4.017	-inf	-inf	-inf	-3.057	-4.868	-7.123	-3.852	-2.965	-inf	-inf	-inf
B4GALNT3	-2.507	-6.83	-4.706	-7.73	0.005	-1.453	-2.272	-inf	-5.882	-1.021	-4.545	-4.841	-3.004	-0.147	-7.722	-2.276	-0.856
B4GALNT4	-1.069	-0.797	-1.309	-inf	0.652	-0.595	-4.052	-0.48	-inf	0.463	0.59	-0.119	-0.191	-0.417	-1.13	0.787	0.732
B4GALT1	1.469	0.642	0.897	0.312	-0.204	0.85	0.942	0.746	1.421	0.532	0.394	-0.598	0.745	0.695	0.836	0.407	0.584
B4GALT2	-0.008	0.542	0.904	-0.896	1.347	1.001	0.258	1.327	0.219	0.969	0.801	0.609	-0.422	1.021	0.547	0.75	0.861
B4GALT3	0.165	-0.051	0.116	-0.681	0.611	0.367	-0.027	0.666	-0.182	0.604	0.483	0.493	-0.195	0.068	-0.106	0.764	1.102
B4GALT4	1.205	0.102	0.278	-0.371	-0.183	-0.029	0.167	-1.135	-0.776	-0.048	0.344	-0.537	-0.213	0.231	0.172	-0.242	0.516
B4GALT5	0.869	0.165	0.253	0.492	0.687	0.178	0.657	0.655	0.353	0.376	-0.005	-0.089	-0.251	0.041	0.134	0.432	1.2
B4GALT6	-0.472	-2.601	-1.477	0.758	-0.586	-0.818	-1.244	-1.164	-1.841	-1.886	-1.905	-2.811	-1.889	-1.362	-1.515	-1.157	-0.343
B4GALT7	-0.555	-0.224	0.014	-1.975	0.39	0.174	-0.429	1.057	-0.6	0.147	0.9	-0.684	-0.614	0.384	-0.072	0.414	0.484
B9D1	0.524	0.201	0.31	-1.717	0.972	0.439	-0.737	0.774	0.082	0.297	0.44	-0.214	-0.163	0.25	0.27	0.828	0.389
B9D2	-1.002	-1.521	-1.162	-2.626	-0.646	-1.085	-2.306	0.267	-1.851	-1.339	-0.649	-1.214	-1.653	-1.225	-1.801	-0.541	-1.61
BAALC	-6.234	0.626	-0.628	-inf	-0.167	-4.125	-3.675	-3.22	-8.059	-6.294	1.555	-inf	-3.013	-6.64	0.648	-0.215	-0.326
BAAT	-0.889	-6.537	-4.33	-4.91	-3.414	-inf	-3.156	-4.075	-5.634	-0.313	-5.149	-3.614	-5.221	-4.56	-inf	-4.766	-5.067
BABAM1	0.224	0.792	0.878	0.44	1.378	1.063	0.675	1.257	0.937	0.914	1.036	1.105	0.389	0.964	0.67	1.585	1.418
BACE1	-0.887	0.301	0.312	-2.125	-0.468	-0.007	0.343	0.149	-1.058	-0.085	0.569	-2.302	0.38	-0.803	0.7	0.312	0.735
BACE2	0.029	0.732	0.477	-2.712	-0.157	1.592	1.743	1.382	0.714	-3.573	0.535	-7.332	0.504	1.247	0.036	0.262	-0.302
BACH1	-0.185	0.788	0.426	-0.058	-0.41	-0.025	0.631	-0.538	0.567	-0.184	0.447	0.305	-0.404	0.345	0.434	0.375	0.441
BACH2	-3.823	-1.433	-3.164	-5.187	-1.39	-1.938	-1.358	-1.43	-5.198	-6.664	-1.356	-1.344	-3.005	-2.091	-1.201	-2.114	-0.441
BAD	0.15	0.333	0.72	-0.674	0.487	0.749	-0.155	1.063	-0.294	0.183	0.892	-0.164	-0.039	1.049	0.243	0.952	1.298
BAG1	0.321	0.087	-0.103	0.264	-0.183	-0.098	0.69	0.03	1.241	-0.017	-0.036	-0.027	0.888	0.051	0.071	0.552	-0.202
BAG2	0.215	1.223	0.855	0.413	-0.041	-0.725	0.881	-1.077	0.727	-0.156	0.276	0.489	-1.366	-1.142	0.673	-0.015	-0.378
BAG3	-0.251	-0.492	-0.45	-3.434	-1.028	0.571	-0.255	0.145	-2.29	-1.14	0.567	-1.169	0.371	-0.168	-0.111	-0.515	-0.517
BAG4	-0.704	-0.65	-0.251	-0.723	0.281	-0.057	-0.703	-0.158	-0.297	-0.2	-0.605	0.07	-1.132	-0.254	-0.411	-0.943	-0.457
BAG5	-0.299	-0.557	-0.761	-0.714	-0.526	-0.397	-0.076	-0.85	-0.725	-1.246	-0.739	-0.927	0.166	-0.694	-0.346	-0.924	-0.889
BAG6	0.378	0.647	0.197	0	1.465	1.117	0.732	1.419	0.152	1.368	1.174	1.374	0.893	0.554	0.765	1.48	1.69
BAGE2	-3.995	-3.562	-3.902	-3.795	-inf	-inf	-4.248	-inf	-5.147	-4.223	-5.553	0.029	-0.206	-3.844	-inf	-5.195	-3.757
BAGE4	-inf	-inf	-inf	-inf	-inf	-inf	-inf	-inf	-inf	-inf	-5.534	-4.342	-4.376	-inf	-inf	-inf	-inf
BAHCC1	-2.054	-2.477	-1.858	-6.074	-2.831	-1.952	-2.077	-0.82	-2.418	-1.87	-0.676	-1.415	-1.77	-2.423	-2.006	-0.897	-2.015
BAHD1	-1.677	-1.815	-1.365	-1.46	-0.031	-0.738	-1.26	-0.62	-1.236	-0.97	-0.588	-0.745	-1.028	-0.764	-1.338	-0.875	-0.798
BAI1	-2.577	-inf	-4.283	-4.601	-1.015	-3.471	-4.296	-3.009	-inf	-4.099	-4.986	-5.202	-2.383	-2.711	-inf	-3.323	-1.594
[truncated: 17,555 more rows]

## Sheet: SuppTable3_genesActivePromoters
GM12878	H1hESC	HepG2	HMEC	HSMM	HUVEC	K562	NHEK	NHLF
7SK	7SK	7SK	7SK	7SK	7SK	7SK	7SK	7SK
[truncated: 17,961 more rows]

## Sheet: SuppTable4_genesRepresPromoters
GM12878	H1hESC	HepG2	HMEC	HSMM	HUVEC	K562	NHEK	NHLF
[truncated: 18,512 more rows]
